# Supplementary material for: Genetic insights into the relationship between immune cell characteristics and ischemic stroke: A bidirectional Mendelian randomization study
Source: Eur J Neurol. 2024 Feb 7;31(5):e16226. doi: 10.1111/ene.16226 (PMC11236043; doi:10.1111/ene.16226)
Supplement: Supplementary file 2 — Table S1 [file ENE-31-e16226-s002.xlsx]

## Sheet: data
Information about instrumental variables corresponding to immune cell phenotypes
Exposure	SNPs	chr	pos	EA	EAF	β	SE	P	F
90001701	rs117783732	16	78797349	G	0.0084	-0.6863	0.1343	3.40698e-07	26.0996
90001701	rs12311737	12	131958370	G	0.1807	0.1489	0.03198	3.34303e-06	21.6666
90001701	rs185749756	22	39920299	G	0.0081	-0.6404	0.1342	1.88699e-06	22.7591
90001701	rs191405504	22	41305796	T	0.0533	-0.2722	0.0569	1.79399e-06	22.8723
90001701	rs35744279	3	190520073	T	0.0585	0.2764	0.05361	2.666e-07	26.567
90001701	rs4406935	13	106357764	A	0.8899	0.1796	0.03917	4.68004e-06	21.0118
90001701	rs73163382	22	42251917	C	0.0533	-0.2506	0.05457	4.52898e-06	21.0772
90001701	rs73165129	22	42315371	T	0.0987	-0.5191	0.04044	6.74528e-37	164.679
90001702	rs116470335	4	24492147	A	0.0016	1.559	0.3291	2.25398e-06	22.4284
90001702	rs117086217	22	39876838	G	0.0343	-0.5014	0.06723	1.08493e-13	55.591
90001702	rs13058590	22	39641412	T	0.0468	-0.3738	0.05926	3.16199e-10	39.7665
90001702	rs143106266	13	29908421	A	0.0025	-1.2	0.2472	1.26599e-06	23.552
90001702	rs143944768	22	44378670	T	0.0463	-0.3468	0.0588	4.02903e-09	34.7669
90001702	rs146069723	22	43339331	T	0.0756	-0.574	0.04773	1.05999e-32	144.545
90001702	rs149228586	22	41608058	T	0.0286	0.3864	0.07888	1.00399e-06	23.983
90001702	rs185794015	22	44440180	C	0.0264	-0.3998	0.07785	2.95999e-07	26.3591
90001702	rs187315152	22	41305795	T	0.0535	-0.5139	0.05851	2.39111e-18	77.1009
90001702	rs1885397	14	55233098	C	0.1903	-0.1484	0.03233	4.60299e-06	21.0581
90001702	rs2142827	22	42874781	A	0.1416	-0.3402	0.03585	4.12287e-21	90.0021
90001702	rs4657041	1	161478859	C	0.3344	-0.1431	0.02699	1.22e-07	28.0954
90001702	rs56020760	10	72391681	T	0.0607	-0.2405	0.05248	4.74002e-06	20.9896
90001702	rs5758649	22	42605548	T	0.0871	-0.6147	0.04478	7.30802e-42	188.331
90001702	rs73165129	22	42315371	T	0.099	-1.493	0.03391	1e-200	1937.43
90001702	rs9614288	22	44297686	T	0.2346	-0.3203	0.0291	9.64717e-28	121.085
90001703	rs116470335	4	24492147	A	0.0016	1.543	0.329	2.84197e-06	21.9838
90001703	rs117086217	22	39876838	G	0.0343	-0.5093	0.06721	4.41876e-14	57.3908
90001703	rs143106266	13	29908421	A	0.0025	-1.155	0.2473	3.10699e-06	21.8011
90001703	rs149228586	22	41608058	T	0.0286	0.3809	0.07887	1.42498e-06	23.311
90001703	rs189503542	22	44698304	A	0.0138	-0.6337	0.1091	6.95905e-09	33.7194
90001703	rs2142827	22	42874781	A	0.1416	-0.3265	0.03588	1.48115e-19	82.7607
90001703	rs4657041	1	161478859	C	0.3344	-0.1392	0.02699	2.62597e-07	26.5849
90001703	rs56020760	10	72391681	T	0.0607	-0.2447	0.05247	3.21603e-06	21.7374
90001703	rs5758649	22	42605548	T	0.0871	-0.5902	0.04484	1.09194e-38	173.153
90001703	rs5996232	22	43159810	T	0.4047	0.1284	0.02574	6.38396e-07	24.87
90001703	rs73165129	22	42315371	T	0.099	-1.487	0.03398	1e-200	1913.98
90001703	rs75056525	22	43349884	A	0.0762	-0.5571	0.0475	3.31589e-31	137.481
90001703	rs9614288	22	44297686	T	0.2346	-0.3097	0.02913	5.05243e-26	112.97
90001704	rs1081003	22	42525756	A	0.0874	-0.4975	0.0448	3.3243e-28	123.252
90001704	rs116470335	4	24492147	A	0.0016	1.508	0.3285	4.54496e-06	21.0617
90001704	rs117430146	22	41998660	C	0.0561	0.3164	0.0557	1.45101e-08	32.2496
90001704	rs117705111	22	41957510	A	0.0365	-0.763	0.065	2.9662e-31	137.716
90001704	rs143106266	13	29908421	A	0.0025	-1.183	0.247	1.74799e-06	22.9265
90001704	rs148563640	17	48145906	T	0.0219	0.4012	0.0856	2.87799e-06	21.9552
90001704	rs149398740	22	23924845	T	0.0027	-1.117	0.2393	3.14297e-06	21.7763
90001704	rs149806587	22	40774205	G	0.0526	-0.5384	0.05731	9.76562e-21	88.2088
90001704	rs1563991	11	37670518	T	0.8063	0.1491	0.03174	2.72201e-06	22.0548
90001704	rs1801274	1	161479745	G	0.325	-0.1805	0.02691	2.28876e-11	44.9665
90001704	rs1894588	22	40629980	T	0.0622	-0.532	0.051	3.96917e-25	108.754
90001704	rs2925323	3	101658926	T	0.2923	-0.1319	0.02806	2.67602e-06	22.0839
90001704	rs5757678	22	39843409	T	0.6418	0.2191	0.0259	3.82384e-17	71.5233
90001704	rs5759079	22	43393437	A	0.1406	-0.4296	0.03601	3.27265e-32	142.248
90001704	rs6680891	1	164083691	T	0.2122	0.1402	0.03047	4.31003e-06	21.1599
90001704	rs73165129	22	42315371	T	0.099	-1.51	0.03363	1e-200	2014.94
90001704	rs76146864	22	40246055	T	0.0264	-0.7283	0.07763	1.10002e-20	87.9678
90001705	rs1081003	22	42525756	A	0.0872	-0.5412	0.04473	4.58564e-33	146.312
90001705	rs116470335	4	24492147	A	0.0016	1.591	0.3278	1.26299e-06	23.5442
90001705	rs117430146	22	41998660	C	0.0562	0.3149	0.05565	1.65402e-08	32.002
90001705	rs117705111	22	41957510	A	0.0364	-0.7379	0.06516	2.99709e-29	128.172
90001705	rs143106266	13	29908421	A	0.0025	-1.163	0.2462	2.38501e-06	22.3021
90001705	rs149806587	22	40774205	G	0.0527	-0.5355	0.05733	1.61213e-20	87.2
90001705	rs1801274	1	161479745	G	0.3254	-0.1327	0.02696	8.91395e-07	24.2138
90001705	rs1894588	22	40629980	T	0.0621	-0.5121	0.05103	2.1508e-23	100.651
90001705	rs2939924	10	132491701	T	0.328	0.1263	0.02656	2.071e-06	22.6002
90001705	rs5757678	22	39843409	T	0.6417	0.2107	0.02589	5.47394e-16	66.1952
90001705	rs5759079	22	43393437	A	0.1407	-0.4487	0.03597	5.11446e-35	155.522
90001705	rs73165129	22	42315371	T	0.0989	-1.496	0.03378	1e-200	1960.22
90001705	rs76146864	22	40246055	T	0.0263	-0.6949	0.07785	6.85804e-19	79.6323
90001706	rs1081003	22	42525756	A	0.0887	-0.5202	0.05995	8.86135e-18	75.2124
90001706	rs115650989	8	145510474	A	0.0299	-0.4764	0.09988	1.99301e-06	22.7255
90001706	rs11599977	11	38419307	A	0.7787	0.196	0.04096	1.844e-06	22.8728
90001706	rs117705111	22	41957510	A	0.0346	-0.7129	0.09169	1.24595e-14	60.3865
90001706	rs147730115	21	26858465	A	0.0046	1.122	0.2447	4.83704e-06	21.0012
90001706	rs149806587	22	40774205	G	0.0517	-0.5047	0.07979	3.176e-10	39.9665
90001706	rs1894588	22	40629980	T	0.061	-0.607	0.07005	9.72076e-18	75.0046
90001706	rs2018340	22	43390319	A	0.1375	-0.472	0.04978	7.45247e-21	89.8051
90001706	rs35291683	21	42576275	A	0.107	0.2993	0.05538	7.34193e-08	29.1766
90001706	rs5757678	22	39843409	T	0.6486	0.2286	0.03604	2.81903e-10	40.1892
90001706	rs57736830	5	168402085	G	0.1644	-0.2285	0.04582	6.67498e-07	24.8421
90001706	rs6002543	22	42320547	G	0.0947	-1.52	0.0467	9.09913e-184	1058.23
90001706	rs73451452	7	137804100	A	0.0362	0.4597	0.09304	8.49005e-07	24.3858
90001706	rs75589560	8	129239338	G	0.0441	0.3871	0.08431	4.69397e-06	21.0579
90001706	rs76146864	22	40246055	T	0.025	-0.7454	0.1101	1.741e-11	45.7858
90001706	rs79451942	11	109330334	T	0.0193	-0.5787	0.1229	2.69501e-06	22.1478
90001706	rs9815713	3	153568131	G	0.1173	0.2446	0.0528	3.87998e-06	21.4374
90001707	rs115650989	8	145510474	A	0.0299	-0.5049	0.09989	4.75598e-07	25.5208
90001707	rs11599977	11	38419307	A	0.7787	0.2152	0.04096	1.66399e-07	27.5735
90001707	rs117397694	12	5565515	A	0.0188	-0.6104	0.1256	1.287e-06	23.5926
90001707	rs117826659	22	39919408	A	0.0065	-0.9788	0.2051	1.97301e-06	22.7501
90001707	rs139290596	22	44349795	G	0.0482	-0.4589	0.07926	8.25201e-09	33.4854
90001707	rs146069723	22	43339331	T	0.0762	-0.5625	0.06459	6.77954e-18	75.7602
90001707	rs150612106	22	40175781	A	0.025	-0.6961	0.1109	4.22902e-10	39.3556
90001707	rs187315152	22	41305795	T	0.0501	-0.5226	0.083	3.819e-10	39.6013
90001707	rs35291683	21	42576275	A	0.107	0.2592	0.05555	3.28799e-06	21.7485
90001707	rs5758649	22	42605548	T	0.0887	-0.6208	0.05961	1.02306e-24	108.341
90001707	rs57736830	5	168402085	G	0.1644	-0.2361	0.04586	2.91199e-07	26.4759
90001707	rs73165129	22	42315371	T	0.0944	-1.495	0.04742	9.84011e-175	992.856
90001707	rs7504122	18	10226551	T	0.2548	-0.1904	0.04034	2.551e-06	22.253
90001707	rs79451942	11	109330334	T	0.0193	-0.5854	0.123	2.108e-06	22.6267
90001708	rs1081003	22	42525756	A	0.0874	-0.4922	0.04486	1.40411e-27	120.317
90001708	rs114318843	2	164755835	C	0.0122	-0.5242	0.1126	3.32399e-06	21.6611
90001708	rs116897208	10	15100608	C	0.0022	-1.261	0.2724	3.79001e-06	21.418
90001708	rs117430146	22	41998660	C	0.0561	0.3402	0.0558	1.2e-09	37.1503
90001708	rs117499379	18	4343023	C	0.0682	0.2411	0.05023	1.64801e-06	23.0266
90001708	rs117705111	22	41957510	A	0.0365	-0.7389	0.0653	3.36667e-29	127.97
90001708	rs141130967	3	101706582	G	0.0417	-0.3241	0.06509	6.68898e-07	24.7795
90001708	rs143106266	13	29908421	A	0.0025	-1.135	0.2481	4.93696e-06	20.9171
90001708	rs148563640	17	48145906	T	0.0219	0.4447	0.08584	2.32798e-07	26.8236
90001708	rs149806587	22	40774205	G	0.0527	-0.4826	0.05757	7.24937e-17	70.2335
90001708	rs16957279	15	33954227	G	0.3223	0.1238	0.02691	4.39997e-06	21.1532
90001708	rs1894588	22	40629980	T	0.0622	-0.5142	0.05119	1.95299e-23	100.845
90001708	rs4657041	1	161478859	C	0.3342	-0.1522	0.02702	1.93099e-08	31.7118
90001708	rs5757678	22	39843409	T	0.6418	0.2246	0.02597	7.67361e-18	74.7546
90001708	rs5759079	22	43393437	A	0.1406	-0.4284	0.03608	6.31248e-32	140.906
90001708	rs72658947	1	30372026	C	0.0187	-0.4269	0.08994	2.15199e-06	22.5169
90001708	rs72686437	14	22596030	A	0.1079	0.1999	0.04123	1.29799e-06	23.4942
90001708	rs73165129	22	42315371	T	0.099	-1.444	0.03455	1e-200	1745.82
90001708	rs74594247	1	147057319	A	0.0052	0.7785	0.1701	4.86004e-06	20.9349
90001708	rs76146864	22	40246055	T	0.0264	-0.7005	0.0779	3.77485e-19	80.8172
90001709	rs1081003	22	42525756	A	0.0874	-0.5028	0.04481	9.60948e-29	125.835
90001709	rs116470335	4	24492147	A	0.0016	1.513	0.3287	4.32096e-06	21.1759
90001709	rs117430146	22	41998660	C	0.0561	0.3293	0.05572	3.71903e-09	34.9079
90001709	rs117705111	22	41957510	A	0.0365	-0.7505	0.06509	3.08674e-30	132.873
90001709	rs143106266	13	29908421	A	0.0025	-1.229	0.2472	6.95793e-07	24.7041
90001709	rs148563640	17	48145906	T	0.0219	0.3965	0.08567	3.80996e-06	21.4087
90001709	rs149806587	22	40774205	G	0.0526	-0.5223	0.05739	1.44411e-19	82.7809
90001709	rs1563991	11	37670518	T	0.8063	0.1527	0.03176	1.573e-06	23.1036
90001709	rs1801274	1	161479745	G	0.325	-0.1765	0.02694	6.47143e-11	42.8999
90001709	rs1894588	22	40629980	T	0.0622	-0.5308	0.05104	5.43751e-25	108.094
90001709	rs2925323	3	101658926	T	0.2923	-0.1318	0.02808	2.79499e-06	22.0191
90001709	rs5757678	22	39843409	T	0.6418	0.2184	0.02591	5.07575e-17	71.0122
90001709	rs5759079	22	43393437	A	0.1406	-0.4356	0.03602	4.85959e-33	146.167
90001709	rs6079871	20	15504410	T	0.0639	-0.2411	0.05099	2.36102e-06	22.3453
90001709	rs72658947	1	30372026	C	0.0187	-0.4262	0.08974	2.12002e-06	22.5433
90001709	rs73165129	22	42315371	T	0.099	-1.516	0.03358	1e-200	2037.04
90001709	rs76146864	22	40246055	T	0.0264	-0.7149	0.07772	5.93745e-20	84.5644
90001710	rs13058590	22	39641412	T	0.0468	-0.355	0.05912	2.1e-09	36.0371
90001710	rs142780018	22	44395926	A	0.0463	-0.3245	0.05867	3.41201e-08	30.5745
90001710	rs143106266	13	29908421	A	0.0025	-1.247	0.2463	4.35803e-07	25.6193
90001710	rs146069723	22	43339331	T	0.0756	-0.5779	0.0476	2.81773e-33	147.317
90001710	rs149398740	22	23924845	T	0.0027	-1.126	0.2389	2.53099e-06	22.2028
90001710	rs150612106	22	40175781	A	0.0261	-0.7252	0.07811	2.73716e-20	86.1519
90001710	rs191405504	22	41305796	T	0.0535	-0.5316	0.05831	1.2569e-19	83.0704
90001710	rs2939924	10	132491701	T	0.3273	0.1234	0.02657	3.54903e-06	21.5581
90001710	rs4657041	1	161478859	C	0.3344	-0.1479	0.02692	4.176e-08	30.1681
90001710	rs5758649	22	42605548	T	0.0871	-0.6004	0.04473	3.89135e-40	180.072
90001710	rs6000850	22	38032090	C	0.9806	0.4708	0.09176	3.03997e-07	26.3105
90001710	rs73165129	22	42315371	T	0.099	-1.427	0.03453	1e-200	1706.94
90001710	rs7684683	4	80423021	T	0.8188	-0.1485	0.03211	3.86403e-06	21.3764
90001710	rs9614288	22	44297686	T	0.2346	-0.2871	0.02912	1.20005e-22	97.1507
90001710	rs9622984	22	39659460	A	0.1181	-0.1875	0.0397	2.40398e-06	22.2938
90001711	rs13058590	22	39641412	T	0.0468	-0.3797	0.05894	1.32898e-10	41.4785
90001711	rs142780018	22	44395926	A	0.0463	-0.3313	0.05854	1.62798e-08	32.011
90001711	rs143106266	13	29908421	A	0.0025	-1.252	0.246	3.76002e-07	25.8881
90001711	rs145423893	15	28254280	C	0.0055	-0.82	0.1702	1.501e-06	23.1991
90001711	rs146069723	22	43339331	T	0.0756	-0.5638	0.04748	6.25029e-32	140.926
90001711	rs150612106	22	40175781	A	0.0261	-0.725	0.07793	2.28823e-20	86.5026
90001711	rs191405504	22	41305796	T	0.0535	-0.5312	0.05816	1.06905e-19	83.3738
90001711	rs2925323	3	101658926	T	0.2923	-0.1311	0.02795	2.848e-06	21.9889
90001711	rs2939924	10	132491701	T	0.3273	0.1334	0.02649	5.04104e-07	25.346
90001711	rs4657041	1	161478859	C	0.3344	-0.1503	0.02684	2.28902e-08	31.3412
90001711	rs5758649	22	42605548	T	0.0871	-0.5779	0.04464	1.62705e-37	167.502
90001711	rs6000850	22	38032090	C	0.9806	0.4903	0.09148	8.83995e-08	28.71
90001711	rs73165129	22	42315371	T	0.099	-1.439	0.03429	1e-200	1760.15
90001711	rs9614288	22	44297686	T	0.2346	-0.2875	0.02904	7.9965e-23	97.9591
90001712	rs116470335	4	24492147	A	0.0016	1.518	0.3289	4.06303e-06	21.2901
90001712	rs117086217	22	39876838	G	0.0343	-0.4887	0.06701	3.72735e-13	53.1579
90001712	rs142780018	22	44395926	A	0.0463	-0.3333	0.05866	1.438e-08	32.2663
90001712	rs143106266	13	29908421	A	0.0025	-1.237	0.246	5.18096e-07	25.2715
90001712	rs17032	22	39130843	G	0.3228	0.1449	0.02665	5.80297e-08	29.5464
90001712	rs2142827	22	42874781	A	0.1416	-0.3562	0.03572	3.97558e-23	99.3865
90001712	rs4657041	1	161478859	C	0.3344	-0.1395	0.02696	2.39701e-07	26.7591
90001712	rs5758649	22	42605548	T	0.0871	-0.6648	0.04459	7.61728e-49	222.162
90001712	rs73165129	22	42315371	T	0.099	-1.461	0.03414	1e-200	1830.36
90001712	rs75056525	22	43349884	A	0.0762	-0.6176	0.04729	3.88061e-38	170.466
90001712	rs9614288	22	44297686	T	0.2346	-0.313	0.02906	1.19399e-26	115.947
90001713	rs139784925	22	41079533	T	0.0571	-0.2552	0.05474	3.22998e-06	21.7227
90001713	rs146069723	22	43339331	T	0.0756	-0.2315	0.04704	8.99394e-07	24.2064
90001713	rs149192849	22	42270864	C	0.0536	-0.3114	0.0547	1.34899e-08	32.3911
90001713	rs17828306	4	62162828	G	0.315	0.1256	0.02658	2.37001e-06	22.3168
90001713	rs17878304	19	4956161	T	0.0343	-0.3061	0.06694	4.98001e-06	20.8986
90001713	rs2479085	1	15667443	C	0.1271	-0.1772	0.03766	2.62102e-06	22.1273
90001713	rs4822134	22	42867332	C	0.4057	0.1467	0.02525	6.78203e-09	33.7365
90001713	rs561920	20	922125	C	0.221	0.1358	0.02955	4.49397e-06	21.108
90001713	rs73165129	22	42315371	T	0.0991	-0.5288	0.04055	4.96249e-38	169.967
90001713	rs73269620	7	13273064	C	0.3773	-0.1197	0.025	1.74201e-06	22.9124
90001714	rs116470335	4	24492147	A	0.0016	1.508	0.3297	4.92504e-06	20.9087
90001714	rs4657041	1	161478859	C	0.3344	-0.1739	0.02699	1.31099e-10	41.4912
90001715	rs116470335	4	24492147	A	0.0016	1.618	0.3287	8.86298e-07	24.217
90001715	rs117086217	22	39876838	G	0.0343	-0.5069	0.06712	5.38642e-14	57.0037
90001715	rs13058590	22	39641412	T	0.0468	-0.3667	0.0592	6.48903e-10	38.3478
90001715	rs143106266	13	29908421	A	0.0025	-1.22	0.2468	8.06696e-07	24.4226
90001715	rs146069723	22	43339331	T	0.0756	-0.5694	0.04769	2.94578e-32	142.476
90001715	rs149228586	22	41608058	T	0.0286	0.3904	0.07877	7.53199e-07	24.5505
90001715	rs1801274	1	161479745	G	0.325	-0.1424	0.02699	1.393e-07	27.8212
90001715	rs187315152	22	41305795	T	0.0535	-0.5177	0.05843	1.2331e-18	78.4598
90001715	rs189503542	22	44698304	A	0.0138	-0.6487	0.109	2.90202e-09	35.3995
90001715	rs2142827	22	42874781	A	0.1416	-0.3357	0.03582	1.21591e-20	87.7837
90001715	rs56020760	10	72391681	T	0.0607	-0.2417	0.05241	4.11898e-06	21.2563
90001715	rs5758649	22	42605548	T	0.0871	-0.6016	0.04478	3.36899e-40	180.389
90001715	rs6680891	1	164083691	T	0.2122	0.1397	0.03047	4.66595e-06	21.0092
90001715	rs73165129	22	42315371	T	0.099	-1.488	0.0339	1e-200	1925.61
90001715	rs9614288	22	44297686	T	0.2346	-0.3115	0.02909	2.28613e-26	114.602
90001716	rs1081003	22	42525756	A	0.0874	-0.5029	0.04491	1.2249e-28	125.326
90001716	rs117430146	22	41998660	C	0.0561	0.3056	0.05584	4.72803e-08	29.9349
90001716	rs117705111	22	41957510	A	0.0365	-0.7531	0.06516	2.26986e-30	133.507
90001716	rs143106266	13	29908421	A	0.0025	-1.196	0.2474	1.39499e-06	23.3574
90001716	rs148563640	17	48145906	T	0.0219	0.3942	0.08577	4.45102e-06	21.1118
90001716	rs149398740	22	23924845	T	0.0027	-1.111	0.2398	3.743e-06	21.4532
90001716	rs149806587	22	40774205	G	0.0526	-0.5248	0.05747	1.09295e-19	83.3427
90001716	rs1563991	11	37670518	T	0.8063	0.1507	0.03181	2.23702e-06	22.4317
90001716	rs1801274	1	161479745	G	0.325	-0.1866	0.02696	5.2517e-12	47.8791
90001716	rs1894588	22	40629980	T	0.0622	-0.5235	0.05113	2.83531e-24	104.772
90001716	rs2925323	3	101658926	T	0.2923	-0.1289	0.02812	4.76299e-06	21.0009
90001716	rs5757678	22	39843409	T	0.6418	0.2161	0.02596	1.16305e-16	69.2568
90001716	rs5759079	22	43393437	A	0.1406	-0.4336	0.03609	1.21899e-32	144.267
90001716	rs6680891	1	164083691	T	0.2122	0.1445	0.03052	2.30102e-06	22.4042
90001716	rs72658947	1	30372026	C	0.0187	-0.412	0.08987	4.69905e-06	21.0052
90001716	rs73165129	22	42315371	T	0.099	-1.5	0.03386	1e-200	1961.42
90001716	rs76146864	22	40246055	T	0.0264	-0.7259	0.0778	1.77787e-20	87.0075
90001717	rs116470335	4	24492147	A	0.0016	1.566	0.3288	1.98299e-06	22.6716
90001717	rs117086217	22	39876838	G	0.0343	-0.5	0.06715	1.20088e-13	55.4128
90001717	rs13058590	22	39641412	T	0.0468	-0.3847	0.05918	9.08448e-11	42.2335
90001717	rs143106266	13	29908421	A	0.0025	-1.148	0.247	3.48001e-06	21.59
90001717	rs146069723	22	43339331	T	0.0756	-0.5628	0.04773	1.57616e-31	138.959
90001717	rs149228586	22	41608058	T	0.0286	0.3769	0.07881	1.798e-06	22.8587
90001717	rs187315152	22	41305795	T	0.0535	-0.5144	0.05846	2.05779e-18	77.3832
90001717	rs1885397	14	55233098	C	0.1903	-0.1529	0.03229	2.274e-06	22.41
90001717	rs189503542	22	44698304	A	0.0138	-0.6424	0.109	4.14897e-09	34.7153
90001717	rs2142827	22	42874781	A	0.1416	-0.3298	0.03584	5.84117e-20	84.6307
90001717	rs4657041	1	161478859	C	0.3344	-0.1313	0.02699	1.18299e-06	23.653
90001717	rs5758649	22	42605548	T	0.0871	-0.6019	0.04479	3.18493e-40	180.488
90001717	rs73165129	22	42315371	T	0.099	-1.494	0.03383	1e-200	1949.21
90001717	rs9614288	22	44297686	T	0.2346	-0.3124	0.0291	1.692e-26	115.186
90001718	rs117086217	22	39876838	G	0.0343	-0.4893	0.06729	4.3401e-13	52.846
90001718	rs13058590	22	39641412	T	0.0468	-0.3673	0.05933	6.65503e-10	38.305
90001718	rs143106266	13	29908421	A	0.0025	-1.223	0.2472	7.95207e-07	24.4635
90001718	rs143944768	22	44378670	T	0.0463	-0.3347	0.05887	1.40501e-08	32.3062
90001718	rs146069723	22	43339331	T	0.0756	-0.5915	0.04776	1.53993e-34	153.3
90001718	rs149228586	22	41608058	T	0.0286	0.3907	0.07895	7.801e-07	24.4763
90001718	rs185794015	22	44440180	C	0.0264	-0.3915	0.07793	5.32697e-07	25.2242
90001718	rs187315152	22	41305795	T	0.0535	-0.5129	0.05859	3.09671e-18	76.5915
90001718	rs2142827	22	42874781	A	0.1416	-0.3514	0.03586	2.13304e-22	95.9722
90001718	rs4657041	1	161478859	C	0.3344	-0.1521	0.02702	1.93201e-08	31.6702
90001718	rs5758649	22	42605548	T	0.0871	-0.6396	0.04477	4.41062e-45	203.988
90001718	rs73165129	22	42315371	T	0.099	-1.466	0.03427	1e-200	1828.95
90001718	rs9614288	22	44297686	T	0.2346	-0.3092	0.02917	7.0762e-26	112.297
90001718	rs9869373	3	101645001	T	0.2896	-0.1306	0.02837	4.30695e-06	21.1802
90001719	rs1081003	22	42525756	A	0.0875	-0.5131	0.04473	5.91834e-30	131.513
90001719	rs117430146	22	41998660	C	0.056	0.3144	0.05574	1.82701e-08	31.7975
90001719	rs117705111	22	41957510	A	0.0365	-0.7498	0.06509	3.47616e-30	132.625
90001719	rs143106266	13	29908421	A	0.0025	-1.176	0.2473	2.03301e-06	22.6011
90001719	rs149806587	22	40774205	G	0.0526	-0.5364	0.05734	1.40896e-20	87.4631
90001719	rs1563991	11	37670518	T	0.8063	0.149	0.03176	2.81799e-06	21.9975
90001719	rs1801274	1	161479745	G	0.325	-0.1694	0.02694	3.642e-10	39.5179
90001719	rs1894588	22	40629980	T	0.0622	-0.5248	0.05105	1.86509e-24	105.623
90001719	rs2925323	3	101658926	T	0.2922	-0.1312	0.02806	3.03298e-06	21.8502
90001719	rs5757678	22	39843409	T	0.6419	0.218	0.0259	5.51061e-17	70.807
90001719	rs5759079	22	43393437	A	0.1407	-0.4367	0.036	3.06126e-33	147.07
90001719	rs6680891	1	164083691	T	0.2121	0.1408	0.03048	3.94903e-06	21.3274
90001719	rs73165129	22	42315371	T	0.099	-1.508	0.03368	1e-200	2003.65
90001719	rs76146864	22	40246055	T	0.0264	-0.7095	0.07772	1.10994e-19	83.2917
90001720	rs1081003	22	42525756	A	0.0873	-0.4717	0.0449	1.85994e-25	110.307
90001720	rs114318843	2	164755835	C	0.0122	-0.5407	0.1126	1.639e-06	23.0461
90001720	rs116023377	4	18858102	C	0.0066	-0.7362	0.156	2.45997e-06	22.259
90001720	rs117430146	22	41998660	C	0.0561	0.2856	0.05592	3.44501e-07	26.0702
90001720	rs117499379	18	4343023	C	0.0683	0.2459	0.05026	1.04501e-06	23.924
90001720	rs117705111	22	41957510	A	0.0365	-0.6734	0.06556	2.03704e-24	105.446
90001720	rs141130967	3	101706582	G	0.0417	-0.3436	0.06507	1.36201e-07	27.8681
90001720	rs143106266	13	29908421	A	0.0025	-1.171	0.2485	2.52703e-06	22.1934
90001720	rs148563640	17	48145906	T	0.0219	0.4066	0.08597	2.32798e-06	22.3565
90001720	rs149806587	22	40774205	G	0.0525	-0.4771	0.05763	1.72584e-16	68.4989
90001720	rs1563991	11	37670518	T	0.8062	0.1557	0.03181	1.01899e-06	23.9449
90001720	rs1801274	1	161479745	G	0.3246	-0.1385	0.02706	3.24997e-07	26.1822
90001720	rs1894588	22	40629980	T	0.0622	-0.4832	0.05131	7.94511e-21	88.6364
90001720	rs34006338	7	45957318	A	0.0037	-0.9403	0.1984	2.22802e-06	22.4498
90001720	rs5757678	22	39843409	T	0.6419	0.2113	0.026	5.84386e-16	66.0107
90001720	rs5759079	22	43393437	A	0.1406	-0.4046	0.03616	1.32404e-28	125.129
90001720	rs73165129	22	42315371	T	0.099	-1.385	0.03524	1e-200	1543.8
90001720	rs76146864	22	40246055	T	0.0264	-0.6664	0.07803	1.93821e-17	72.8969
90001721	rs11748905	5	80934634	C	0.0048	-1.009	0.1845	4.78101e-08	29.8918
90001721	rs1239945	13	51107757	A	0.5341	0.1129	0.02439	3.79603e-06	21.4154
90001721	rs13390788	2	235624835	G	0.2607	0.13	0.02761	2.59502e-06	22.1573
90001721	rs164020	19	6818628	T	0.42	0.1148	0.02445	2.77402e-06	22.0337
90001721	rs183942882	5	26009776	G	0.0014	-1.714	0.3431	6.16794e-07	24.9426
90001721	rs72901497	4	115677333	G	0.1727	0.1646	0.03249	4.27297e-07	25.6521
90001721	rs7580866	2	202479783	C	0.4716	0.113	0.02455	4.25099e-06	21.1747
90001721	rs997173	12	55355033	T	0.1083	-0.1819	0.03977	4.94197e-06	20.9082
90001722	rs10426452	19	49907690	A	0.3815	-0.1391	0.02491	2.50599e-08	31.1649
90001722	rs11161637	1	86021169	G	0.5694	-0.1116	0.02439	4.95701e-06	20.9249
90001722	rs113004536	22	18923443	A	0.072	-0.2154	0.04611	3.09999e-06	21.8102
90001722	rs113932257	18	3127438	C	0.0078	0.6748	0.1425	2.27798e-06	22.4119
90001722	rs116862171	6	112145789	G	0.0218	-0.3796	0.08302	4.97199e-06	20.8951
90001722	rs12438058	15	39819219	C	0.1439	0.1624	0.03416	2.05802e-06	22.5889
90001722	rs13391592	2	180409011	A	0.0708	0.2246	0.04714	1.96002e-06	22.6881
90001722	rs1966917	17	72108055	A	0.1021	-0.1981	0.0409	1.32801e-06	23.4466
90001722	rs219712	21	27751176	T	0.1974	-0.1463	0.0303	1.42498e-06	23.3003
90001722	rs62413604	6	49652991	T	0.0035	0.9343	0.203	4.31797e-06	21.1709
90001722	rs6658147	1	18905298	G	0.543	-0.122	0.02459	7.26708e-07	24.6015
90001722	rs67130681	18	71598971	G	0.2465	0.1354	0.02816	1.585e-06	23.1063
90001722	rs7280618	21	41565479	C	0.0334	-0.3345	0.06882	1.21599e-06	23.6114
90001722	rs78401267	3	189064197	C	0.0339	0.3318	0.0688	1.477e-06	23.2452
90001723	rs112417310	1	206855483	A	0.0201	0.5474	0.08918	9.27598e-10	37.6562
90001723	rs112846834	17	7725660	A	0.0563	0.249	0.05331	3.10299e-06	21.8044
90001723	rs113612962	22	43167446	C	0.0402	-0.3031	0.06273	1.409e-06	23.3337
90001723	rs113812519	1	207276336	G	0.0185	0.4979	0.09189	6.38293e-08	29.3434
90001723	rs11643297	16	28973268	G	0.6109	0.1545	0.02548	1.45499e-09	36.7469
90001723	rs117606004	20	44812456	T	0.0071	0.6689	0.1441	3.58798e-06	21.5356
90001723	rs118134186	13	29813364	C	0.0011	-1.89	0.4129	4.88405e-06	20.9409
90001723	rs12554596	9	37002142	G	0.3892	-0.1166	0.02549	4.96101e-06	20.9132
90001723	rs138920008	16	32422808	C	0.0041	-1.443	0.2168	3.15428e-11	44.2768
90001723	rs1439005	3	61094800	C	0.4587	-0.1201	0.0246	1.10499e-06	23.822
90001723	rs144743804	1	207018206	A	0.0197	0.4457	0.08939	6.45803e-07	24.8468
90001723	rs149168550	12	111354000	G	0.0673	0.234	0.04939	2.25201e-06	22.4345
90001723	rs17706571	12	29271392	T	0.0164	0.4536	0.09841	4.18601e-06	21.2339
90001723	rs281142	5	70969845	A	0.0598	0.237	0.05178	4.87899e-06	20.938
90001723	rs2903728	19	56408295	C	0.1146	-0.1849	0.03879	1.93999e-06	22.7089
90001723	rs35553650	6	37456130	A	0.0245	-0.3694	0.08052	4.62498e-06	21.0353
90001723	rs4649079	1	25535823	T	0.0961	0.2157	0.04246	3.96899e-07	25.793
90001723	rs5762000	22	27530934	T	0.1854	0.1546	0.0313	8.14704e-07	24.3833
90001723	rs6575228	14	92561395	A	0.4126	-0.1199	0.02485	1.467e-06	23.2674
90001723	rs764603	6	36793516	C	0.0131	0.5734	0.1073	9.64406e-08	28.5416
90001723	rs7665261	4	26464043	T	0.006	-0.7401	0.1582	2.99902e-06	21.8741
90001723	rs7718237	5	173972852	A	0.4837	0.1236	0.02478	6.38396e-07	24.8655
90001723	rs78007482	8	133189482	A	0.0819	-0.2189	0.04544	1.51999e-06	23.1941
90001723	rs80268044	2	43810948	A	0.1766	0.1776	0.03331	1.027e-07	28.4118
90001723	rs9350187	6	19794487	T	0.0607	-0.2608	0.05115	3.59104e-07	25.9828
90001724	rs113612962	22	43167446	C	0.0402	-0.2991	0.06296	2.108e-06	22.5562
90001724	rs113812519	1	207276336	G	0.0185	0.5546	0.09212	1.91501e-09	36.2255
90001724	rs11643297	16	28973268	G	0.6109	0.148	0.02557	7.81898e-09	33.483
90001724	rs117006645	10	108143796	G	0.0004	-2.485	0.5312	2.98999e-06	21.8725
90001724	rs138920008	16	32422808	C	0.0041	-1.326	0.2178	1.26299e-09	37.0453
90001724	rs140108418	2	13573112	G	0.0008	2.034	0.4175	1.149e-06	23.722
90001724	rs144743804	1	207018206	A	0.0197	0.4882	0.08965	5.50199e-08	29.6386
90001724	rs148381451	17	63085557	T	0.0496	-0.27	0.0563	1.68e-06	22.9865
90001724	rs28560225	10	125700760	G	0.6921	0.1234	0.02669	3.88803e-06	21.3646
90001724	rs4649080	1	25737116	T	0.0937	0.1981	0.04302	4.25696e-06	21.1929
90001724	rs4942349	13	31564105	G	0.3333	-0.1282	0.02644	1.29399e-06	23.4972
90001724	rs55712453	1	206902437	G	0.0201	0.5738	0.09026	2.306e-10	40.3918
90001724	rs5762000	22	27530934	T	0.1854	0.1441	0.03143	4.678e-06	21.0088
90001724	rs6575228	14	92561395	A	0.4126	-0.1231	0.02494	8.37298e-07	24.3492
90001724	rs764603	6	36793516	C	0.0131	0.5431	0.1078	4.87697e-07	25.3679
90001724	rs7718237	5	173972852	A	0.4837	0.1163	0.02488	3.03201e-06	21.8384
90001724	rs77697711	22	45116977	A	0.081	0.2112	0.04573	4.00304e-06	21.3181
90001724	rs80268044	2	43810948	A	0.1766	0.169	0.03343	4.54601e-07	25.5425
90001724	rs871361	12	124563662	G	0.0022	-1.225	0.2611	2.80899e-06	21.9999
90001725	rs112417310	1	206855483	A	0.0201	0.5237	0.08866	3.79796e-09	34.8716
90001725	rs113812519	1	207276336	G	0.0185	0.5314	0.09132	6.41904e-09	33.8434
90001725	rs115727814	4	170699036	A	0.0021	-1.228	0.2655	3.82904e-06	21.3811
90001725	rs12216684	7	56291533	A	0.0543	0.2641	0.05347	8.15399e-07	24.3825
90001725	rs1290397	17	77948063	A	0.51	0.1188	0.0244	1.16001e-06	23.6928
90001725	rs1345010	2	174113733	G	0.0946	0.192	0.04147	3.78896e-06	21.4238
90001725	rs138920008	16	32422808	C	0.0041	-1.188	0.2168	4.50298e-08	30.0107
90001725	rs142109788	1	149815561	G	0.001	-2.026	0.3889	1.98701e-07	27.1247
90001725	rs1449311	3	100703124	A	0.3074	0.1265	0.02699	2.90402e-06	21.9552
90001725	rs145392098	2	95682916	A	0.0272	0.3549	0.07695	4.10696e-06	21.2597
90001725	rs148381451	17	63085557	T	0.0496	-0.2703	0.05589	1.37899e-06	23.3769
90001725	rs2903728	19	56408295	C	0.1147	-0.1842	0.03863	1.91602e-06	22.7244
90001725	rs67316035	11	132221605	A	0.1037	-0.1993	0.04029	7.89496e-07	24.4558
90001725	rs754067	16	17323672	C	0.1142	-0.1986	0.03867	2.96203e-07	26.3616
90001725	rs75912463	9	133354402	C	0.0003	-3.14	0.6767	3.61102e-06	21.5194
90001725	rs764603	6	36793516	C	0.0131	0.4921	0.107	4.43098e-06	21.1398
90001725	rs78895027	6	112306917	C	0.1162	0.174	0.03801	4.87001e-06	20.9443
90001725	rs79856590	1	205241642	A	0.0609	0.281	0.05096	3.75898e-08	30.389
90001725	rs8109226	19	710050	G	0.437	0.1199	0.02475	1.32099e-06	23.4558
90001726	rs112802874	10	89640021	G	0.0207	0.429	0.08985	1.86599e-06	22.7845
90001726	rs113812519	1	207276336	G	0.0185	0.426	0.0915	3.33903e-06	21.664
90001726	rs115727814	4	170699036	A	0.0021	-1.275	0.2657	1.65901e-06	23.0144
90001726	rs117004076	14	97702226	G	0.0147	0.4784	0.1013	2.41702e-06	22.2908
90001726	rs11733521	4	68968349	T	0.0645	-0.2298	0.05013	4.70002e-06	21.0023
90001726	rs118099810	16	2406183	T	0.0572	0.2451	0.05343	4.63404e-06	21.0319
90001726	rs12554596	9	37002142	G	0.3892	-0.1325	0.02534	1.82201e-07	27.3263
90001726	rs2356414	16	71378301	T	0.8106	0.1555	0.03203	1.265e-06	23.5564
90001726	rs34762764	1	47996882	T	0.2642	0.1303	0.02818	3.92103e-06	21.3682
90001726	rs55712453	1	206902437	G	0.0202	0.4679	0.0896	1.87202e-07	27.2553
90001726	rs62524107	8	141805137	C	0.0527	-0.2485	0.05349	3.52501e-06	21.5709
90001726	rs73056862	19	52235616	T	0.0462	0.2658	0.05809	4.89396e-06	20.9252
90001726	rs78044532	16	21168467	T	0.0188	0.4192	0.08962	3.01502e-06	21.8673
90001726	rs79856590	1	205241642	A	0.0609	0.251	0.05108	9.3261e-07	24.1328
90001727	rs10754999	2	184906937	C	0.7503	-0.181	0.03915	4.03404e-06	21.351
90001727	rs11926501	3	9722257	T	0.059	-0.3399	0.07215	2.65003e-06	22.1694
90001727	rs12451409	17	45544856	G	0.5544	-0.1632	0.03336	1.09099e-06	23.9064
90001727	rs142109788	1	149815561	G	0.0014	-2.259	0.4629	1.15499e-06	23.7894
90001727	rs16939238	8	77030281	T	0.0464	0.3682	0.07973	4.12696e-06	21.3034
90001727	rs17637675	16	79029574	G	0.1855	-0.1985	0.04294	4.05098e-06	21.3463
90001727	rs4022330	19	54781843	T	0.5139	-0.1654	0.0339	1.16001e-06	23.7792
90001727	rs4074448	15	63888495	A	0.538	-0.1583	0.03377	2.96497e-06	21.9495
90001727	rs75912463	9	133354402	C	0.0005	-3.167	0.6869	4.30903e-06	21.2341
90001728	rs10494895	1	208466901	G	0.0314	0.4571	0.09801	3.32797e-06	21.7274
90001728	rs113812519	1	207276336	G	0.0215	0.7181	0.116	7.39197e-10	38.2807
90001728	rs11617402	13	22970185	C	0.0235	-0.517	0.1112	3.57602e-06	21.5922
90001728	rs13250240	8	130552677	C	0.9945	1.066	0.228	3.16804e-06	21.8359
90001728	rs140108418	2	13573112	G	0.0014	2.132	0.4562	3.15798e-06	21.8167
90001728	rs140761841	4	747378	T	0.0065	0.9699	0.2005	1.43499e-06	23.375
90001728	rs144743804	1	207018206	A	0.0224	0.6567	0.1158	1.649e-08	32.125
90001728	rs147785609	6	58056422	T	NA	27.79	5.894	2.59801e-06	#VALUE!
90001728	rs148774606	5	149841015	C	0.0019	-1.674	0.365	4.81404e-06	21.0112
90001728	rs17723384	16	34579231	A	0.0065	-1.012	0.2181	3.72701e-06	21.5068
90001728	rs4702668	5	10081219	G	0.6669	0.1867	0.03558	1.714e-07	27.5044
90001728	rs4900483	14	101566637	T	0.0188	0.5564	0.1193	3.33803e-06	21.728
90001728	rs55712453	1	206902437	G	0.0205	0.7788	0.1195	9.17698e-11	42.427
90001728	rs7525464	1	154727881	G	0.4514	0.1603	0.03338	1.7e-06	23.0367
90001728	rs7600804	2	85912030	C	0.0011	-2.317	0.4985	3.57701e-06	21.5798
90001728	rs78653777	8	3472861	T	0.1045	0.2693	0.05619	1.78e-06	22.9446
90001728	rs859655	1	172650450	G	0.5417	-0.1601	0.03403	2.746e-06	22.1098
90001729	rs10737202	1	234499381	C	0.3389	-0.1243	0.02655	2.92597e-06	21.9066
90001729	rs112417310	1	206855483	A	0.0201	0.6504	0.08983	5.4325e-13	52.3939
90001729	rs113812519	1	207276336	G	0.0185	0.6788	0.09244	2.55211e-13	53.8922
90001729	rs117442206	12	25430787	T	0.0481	-0.2889	0.05856	8.40504e-07	24.3251
90001729	rs12216684	7	56291533	A	0.0543	0.2629	0.05427	1.32401e-06	23.4544
90001729	rs13030427	2	208879261	A	0.1957	0.1463	0.03178	4.28904e-06	21.1808
90001729	rs138920008	16	32422808	C	0.0041	-1.438	0.2195	6.49531e-11	42.8954
90001729	rs143341510	1	149182432	T	NA	32.07	6.148	1.92199e-07	#VALUE!
90001729	rs144743804	1	207018206	A	0.0197	0.6138	0.09002	1.07201e-11	46.4663
90001729	rs187374346	19	7091080	A	0.0074	-0.6872	0.1446	2.09802e-06	22.5731
90001729	rs2026774	1	86076069	C	0.8352	0.1679	0.03358	6.03601e-07	24.9863
90001729	rs59977691	19	19012358	A	0.0868	0.2163	0.044	9.26105e-07	24.1529
90001729	rs76162621	6	68486690	G	0.0027	-1.077	0.232	3.54503e-06	21.5386
90001729	rs9880620	3	61111881	T	0.1658	0.184	0.03373	5.27594e-08	29.7417
90001730	rs112417310	1	206855483	A	0.0201	0.5594	0.089	3.64897e-10	39.4846
90001730	rs113812519	1	207276336	G	0.0185	0.5583	0.09163	1.22301e-09	37.1041
90001730	rs12216684	7	56291533	A	0.0543	0.2624	0.05367	1.05801e-06	23.8906
90001730	rs1290397	17	77948063	A	0.51	0.1153	0.02452	2.67301e-06	22.0994
90001730	rs1345010	2	174113733	G	0.0946	0.1933	0.04163	3.55304e-06	21.5483
90001730	rs138920008	16	32422808	C	0.0041	-1.234	0.2174	1.49599e-08	32.2013
90001730	rs142109788	1	149815561	G	0.001	-1.903	0.39	1.10601e-06	23.7964
90001730	rs143403164	3	111246616	A	0.01	-0.5736	0.1253	4.85501e-06	20.9449
90001730	rs144743804	1	207018206	A	0.0197	0.5079	0.0892	1.33601e-08	32.4033
90001730	rs148381451	17	63085557	T	0.0496	-0.257	0.05611	4.80397e-06	20.9676
90001730	rs1955142	15	65505785	C	0.6449	0.124	0.02605	2.02302e-06	22.6459
90001730	rs754067	16	17323672	C	0.1143	-0.2058	0.0388	1.20501e-07	28.1183
90001730	rs75912463	9	133354402	C	0.0003	-3.133	0.6779	3.93496e-06	21.3477
90001730	rs76289004	10	67011620	G	0.0139	-0.4991	0.1075	3.51901e-06	21.5437
90001730	rs764603	6	36793516	C	0.0131	0.4986	0.1074	3.58996e-06	21.5406
90001731	rs10906006	10	11781967	A	0.7248	0.1265	0.0272	3.42098e-06	21.6175
90001731	rs12968867	18	60850310	A	0.6743	-0.1275	0.02628	1.28301e-06	23.5251
90001731	rs1453509	16	17014673	A	0.1181	-0.1879	0.03799	7.90406e-07	24.4499
90001731	rs148597489	6	72550483	A	0.0045	-0.8449	0.18	2.77997e-06	22.0205
90001731	rs16884870	6	75109409	C	0.0795	0.2135	0.04578	3.21299e-06	21.7373
90001731	rs71307996	3	1103352	A	0.0272	0.3537	0.07444	2.10601e-06	22.5642
90001731	rs73056862	19	52235616	T	0.0461	0.2705	0.05845	3.82103e-06	21.4056
90001731	rs7332415	13	41688557	G	0.0648	-0.2327	0.04996	3.29503e-06	21.6825
90001731	rs76451648	4	139618949	C	0.0469	0.2777	0.05834	2.003e-06	22.6455
90001732	rs10821075	9	95896099	A	0.4393	-0.1158	0.02466	2.73099e-06	22.0391
90001732	rs113612962	22	43167446	C	0.0402	-0.2905	0.06279	3.84804e-06	21.3931
90001732	rs115952864	4	173244216	A	0.0208	0.414	0.08576	1.43599e-06	23.2913
90001732	rs116412781	4	2746567	T	0.0475	0.2691	0.05837	4.17503e-06	21.2427
90001732	rs12968867	18	60850310	A	0.6744	-0.137	0.02626	1.923e-07	27.2028
90001732	rs138920008	16	32422808	C	0.0041	-1.105	0.2187	4.53503e-07	25.5146
90001732	rs144574165	4	163336202	T	0.0581	0.2567	0.05347	1.639e-06	23.0353
90001732	rs1524155	2	48878727	A	0.8079	0.1482	0.03114	2.00198e-06	22.6371
90001732	rs242172	3	60405606	G	0.0093	0.6101	0.1285	2.13801e-06	22.5298
90001732	rs34205222	3	1066077	A	0.0279	0.3581	0.07346	1.13799e-06	23.7503
90001732	rs6577565	1	6307255	C	0.6823	-0.1228	0.02666	4.23497e-06	21.205
90001732	rs75663256	8	69895735	A	0.0896	0.1981	0.04284	3.91399e-06	21.3714
90001732	rs7608595	2	223088415	C	0.6675	0.1193	0.02609	4.96604e-06	20.8975
90001733	rs10761194	9	95899884	A	0.4403	-0.1148	0.02474	3.56098e-06	21.5202
90001733	rs112978597	1	12881809	G	0.06	0.2426	0.05151	2.57899e-06	22.1698
90001733	rs113612962	22	43167446	C	0.0402	-0.3129	0.06277	6.468e-07	24.8353
90001733	rs114369132	6	32409141	A	0.0082	0.6915	0.1438	1.58599e-06	23.1115
90001733	rs12904834	15	76897663	C	0.6325	-0.1252	0.02593	1.43599e-06	23.3005
90001733	rs143330436	9	26801194	T	0.0021	-1.278	0.2768	4.02903e-06	21.3055
90001733	rs4927044	1	48232179	A	0.0395	-0.2877	0.06219	3.84503e-06	21.3895
90001733	rs5762000	22	27530934	T	0.1854	0.1472	0.03135	2.76898e-06	22.0345
90001733	rs62463053	7	51994027	C	0.2628	-0.1346	0.02818	1.862e-06	22.8019
90001733	rs67145622	6	19588752	T	0.0476	-0.2671	0.05641	2.26501e-06	22.4077
90001733	rs7189927	16	28913787	C	0.5982	0.1434	0.025	1.06601e-08	32.8837
90001733	rs75663256	8	69895735	A	0.0896	0.1984	0.04284	3.77103e-06	21.4362
90001734	rs10752607	1	154716803	A	0.7828	0.1478	0.02969	6.75803e-07	24.768
90001734	rs117553718	10	5865812	A	0.0138	0.5498	0.1088	4.57499e-07	25.522
90001734	rs12374328	4	61352640	A	0.0685	-0.2445	0.05123	1.88599e-06	22.7652
90001734	rs139775632	7	6917201	G	0.009	-0.651	0.1299	5.62704e-07	25.1019
90001734	rs147763919	8	62358083	C	0.0854	0.2034	0.04414	4.18803e-06	21.2227
90001734	rs254079	5	115891083	G	0.686	0.125	0.02664	2.80298e-06	22.0046
90001734	rs4968431	17	59421778	G	0.3198	0.1321	0.0266	7.12705e-07	24.6493
90001734	rs6805030	3	54576549	A	0.026	-0.3596	0.07811	4.30101e-06	21.1831
90001734	rs72816772	2	75815457	T	0.0653	0.225	0.04921	4.98104e-06	20.894
90001734	rs75117490	18	58322970	G	0.1027	0.1912	0.04025	2.11198e-06	22.5531
90001735	rs112417310	1	206855483	A	0.0201	0.5373	0.08896	1.695e-09	36.4592
90001735	rs113612962	22	43167446	C	0.0402	-0.3441	0.06242	3.77103e-08	30.3728
90001735	rs113812519	1	207276336	G	0.0185	0.4328	0.09174	2.47002e-06	22.2443
90001735	rs114369132	6	32409141	A	0.0082	0.6636	0.1438	4.07699e-06	21.2842
90001735	rs11643297	16	28973268	G	0.611	0.167	0.02538	5.48151e-11	43.2725
90001735	rs137949497	21	32136760	G	0.0146	0.4884	0.1009	1.35101e-06	23.417
90001735	rs138920008	16	32422808	C	0.0041	-1.514	0.2157	2.63087e-12	49.2395
90001735	rs145924813	1	28617041	T	0.0327	0.3435	0.07069	1.22501e-06	23.5993
90001735	rs2281460	6	42130300	A	0.2302	0.1354	0.02936	4.13704e-06	21.2563
90001735	rs281142	5	70969845	A	0.0599	0.2516	0.05157	1.11199e-06	23.7897
90001735	rs2971439	12	118282893	G	0.8749	0.1725	0.03725	3.78896e-06	21.4333
90001735	rs56044553	5	173972294	T	0.4832	0.1201	0.02471	1.22501e-06	23.6104
90001735	rs62463053	7	51994027	C	0.2628	-0.1324	0.02809	2.54097e-06	22.2042
90001735	rs7197237	16	49673381	A	0.1256	0.1723	0.0376	4.72498e-06	20.9873
90001735	rs73275737	5	148626837	G	0.0135	-0.4649	0.101	4.35101e-06	21.1757
90001735	rs7665261	4	26464043	T	0.006	-0.7286	0.1577	3.98804e-06	21.3342
90001735	rs9465443	6	19563666	C	0.0483	-0.2674	0.05593	1.81001e-06	22.8452
90001736	rs112417310	1	206855483	A	0.0201	0.5116	0.08936	1.118e-08	32.7595
90001736	rs113612962	22	43167446	C	0.0402	-0.313	0.0628	6.53296e-07	24.8274
90001736	rs113812519	1	207276336	G	0.0185	0.4995	0.09201	6.03796e-08	29.4553
90001736	rs11643297	16	28973268	G	0.611	0.1475	0.02551	7.88806e-09	33.4138
90001736	rs138920008	16	32422808	C	0.0041	-1.277	0.2176	4.84697e-09	34.4212
90001736	rs1439005	3	61094800	C	0.4588	-0.1134	0.02463	4.28904e-06	21.1865
90001736	rs2903728	19	56408295	C	0.1147	-0.1824	0.03887	2.79898e-06	22.0081
90001736	rs4649079	1	25535823	T	0.0961	0.2137	0.04252	5.236e-07	25.2456
90001736	rs576166	6	33567104	G	0.1421	-0.1736	0.03616	1.646e-06	23.0359
90001736	rs5762000	22	27530934	T	0.1854	0.1549	0.03135	8.07607e-07	24.4
90001736	rs73393708	7	90292336	G	0.1512	0.1615	0.03492	3.87704e-06	21.3776
90001736	rs75904904	9	36949205	A	0.0044	-0.9043	0.1891	1.80601e-06	22.8562
90001736	rs7665261	4	26464043	T	0.006	-0.7447	0.1584	2.69898e-06	22.091
90001736	rs79856590	1	205241642	A	0.0608	0.2581	0.05138	5.30298e-07	25.2203
90001736	rs9350187	6	19794487	T	0.0607	-0.2424	0.05126	2.34401e-06	22.3496
90001737	rs113812519	1	207276336	G	0.0185	0.4972	0.09126	5.41003e-08	29.6663
90001737	rs117065975	6	142183647	G	0.0081	0.639	0.1381	3.82904e-06	21.3982
90001737	rs11825488	11	72165045	A	0.0021	-1.158	0.2525	4.70197e-06	21.0212
90001737	rs12216684	7	56291533	A	0.0543	0.2683	0.05345	5.39399e-07	25.183
90001737	rs138920008	16	32422808	C	0.0041	-1.027	0.2171	2.29599e-06	22.3657
90001737	rs142109788	1	149815561	G	0.001	-1.789	0.3894	4.49004e-06	21.0956
90001737	rs1449311	3	100703124	A	0.3073	0.1261	0.027	3.10299e-06	21.8004
90001737	rs148381451	17	63085557	T	0.0497	-0.2588	0.05589	3.766e-06	21.43
90001737	rs2903728	19	56408295	C	0.1148	-0.1792	0.03861	3.57998e-06	21.5297
90001737	rs34165814	2	89486664	C	0.0791	0.2572	0.05558	3.82296e-06	21.4026
90001737	rs593715	19	50734394	A	0.2224	0.1409	0.02934	1.617e-06	23.0496
90001737	rs62524107	8	141805137	C	0.0527	-0.2466	0.05336	3.95203e-06	21.346
90001737	rs67316035	11	132221605	A	0.1038	-0.1929	0.04028	1.75001e-06	22.9217
90001737	rs75320486	1	206842241	A	0.0246	0.4393	0.07886	2.715e-08	31.0149
90001737	rs754067	16	17323672	C	0.1142	-0.1784	0.0387	4.176e-06	21.2388
90001737	rs75912463	9	133354402	C	0.0003	-3.099	0.6775	4.94094e-06	20.9116
90001737	rs78895027	6	112306917	C	0.1163	0.1806	0.03797	2.05201e-06	22.6108
90001737	rs79699942	12	44929593	G	0.1109	0.1835	0.03985	4.28302e-06	21.1923
90001737	rs79856590	1	205241642	A	0.0609	0.292	0.05091	1.05099e-08	32.8792
90001738	rs113612962	22	43167446	C	0.0402	-0.3091	0.06276	8.79893e-07	24.2435
90001738	rs113812519	1	207276336	G	0.0185	0.5404	0.0918	4.29101e-09	34.6344
90001738	rs11643297	16	28973268	G	0.6109	0.1375	0.02549	7.31897e-08	29.0823
90001738	rs12554596	9	37002142	G	0.3892	-0.1201	0.02547	2.49902e-06	22.2224
90001738	rs138920008	16	32422808	C	0.0041	-1.283	0.2175	3.95704e-09	34.7774
90001738	rs140108418	2	13573112	G	0.0008	1.97	0.4166	2.33598e-06	22.3489
90001738	rs1439005	3	61094800	C	0.4587	-0.125	0.0246	3.96899e-07	25.8055
90001738	rs144743804	1	207018206	A	0.0197	0.4919	0.08935	3.94703e-08	30.2919
90001738	rs149168550	12	111354000	G	0.0673	0.2262	0.04939	4.80596e-06	20.9638
90001738	rs4649079	1	25535823	T	0.0961	0.2038	0.04247	1.65299e-06	23.0147
90001738	rs55712453	1	206902437	G	0.0201	0.5735	0.08992	2.01702e-10	40.6552
90001738	rs764603	6	36793516	C	0.0131	0.5656	0.1075	1.5e-07	27.6671
90001738	rs80268044	2	43810948	A	0.1766	0.1663	0.03328	6.10998e-07	24.9563
90001739	rs11585051	1	235762345	A	0.5766	0.116	0.02451	2.30898e-06	22.3868
90001739	rs11701275	21	16962765	G	0.0634	0.2655	0.05094	1.963e-07	27.1502
90001739	rs11748905	5	80934634	C	0.0048	-0.8732	0.186	2.77402e-06	22.0274
90001739	rs117491079	16	85272300	T	0.0391	0.343	0.06329	6.35594e-08	29.3549
90001739	rs138520806	5	3781931	A	0.047	0.2684	0.05834	4.346e-06	21.1541
90001739	rs2612375	18	73626676	A	0.2379	0.1328	0.02886	4.37301e-06	21.1624
90001739	rs72759977	5	53665443	G	0.1492	0.1601	0.03427	3.095e-06	21.8131
90001739	rs72839309	17	66341775	G	0.0893	-0.1972	0.04302	4.72204e-06	21.0008
90001739	rs740380	17	14221680	T	0.0639	0.2342	0.04991	2.79602e-06	22.007
90001739	rs76670160	3	54686737	T	0.0127	-0.5443	0.1137	1.758e-06	22.9044
90001739	rs78258643	18	40527078	T	0.0663	0.2575	0.04925	1.79999e-07	27.3215
90001739	rs79146843	3	165050068	A	0.0118	-0.5481	0.1152	2.04899e-06	22.6244
90001739	rs9961803	18	61174560	G	0.7398	-0.1277	0.02787	4.74799e-06	20.9831
90001740	rs112417310	1	206855483	A	0.0201	0.4952	0.0895	3.38197e-08	30.5969
90001740	rs113612962	22	43167446	C	0.0402	-0.3426	0.06276	5.12802e-08	29.7832
90001740	rs113812519	1	207276336	G	0.0185	0.4305	0.09223	3.15602e-06	21.7753
90001740	rs116364947	6	36809211	T	0.0134	0.5306	0.1052	4.79899e-07	25.4253
90001740	rs13382005	18	58304032	G	0.1065	0.1843	0.03966	3.51099e-06	21.5828
90001740	rs137949497	21	32136760	G	0.0146	0.5022	0.1014	7.71294e-07	24.5155
90001740	rs1439005	3	61094800	C	0.4588	-0.1184	0.02464	1.601e-06	23.0773
90001740	rs145924813	1	28617041	T	0.0327	0.3277	0.07109	4.15403e-06	21.2372
90001740	rs2281460	6	42130300	A	0.2302	0.1375	0.02951	3.298e-06	21.6985
90001740	rs2357754	6	120164685	T	0.5934	-0.1211	0.02555	2.22802e-06	22.4527
90001740	rs4343243	15	77004600	A	0.3644	0.1192	0.02606	4.948e-06	20.9106
90001740	rs56044553	5	173972294	T	0.4832	0.1202	0.02484	1.36899e-06	23.4028
90001740	rs62124467	19	7079452	T	0.2401	0.1384	0.02927	2.36401e-06	22.3455
90001740	rs7189927	16	28913787	C	0.5982	0.167	0.02504	2.9792e-11	44.4556
90001740	rs7665261	4	26464043	T	0.006	-0.7255	0.1586	4.92697e-06	20.9137
90001740	rs77162145	16	48885048	C	0.0302	0.3247	0.07074	4.56804e-06	21.057
90001740	rs9368123	6	19798682	A	0.0645	-0.2466	0.05001	8.56998e-07	24.3016
90001740	rs9460382	6	19564461	G	0.0509	-0.2536	0.05433	3.15798e-06	21.7762
90001741	rs10894538	11	132222058	A	0.1059	-0.1971	0.03986	7.99908e-07	24.4377
90001741	rs11120838	1	7149639	G	0.0433	-0.29	0.06156	2.56301e-06	22.18
90001741	rs112417310	1	206855483	A	0.0201	0.5195	0.08901	5.79095e-09	34.0452
90001741	rs113812519	1	207276336	G	0.0185	0.5095	0.09165	2.90998e-08	30.8877
90001741	rs115727814	4	170699036	A	0.0021	-1.231	0.266	3.83204e-06	21.405
90001741	rs116364947	6	36809211	T	0.0134	0.4837	0.1051	4.342e-06	21.1694
90001741	rs117004076	14	97702226	G	0.0146	0.4855	0.1014	1.75198e-06	22.9121
90001741	rs12216684	7	56291533	A	0.0544	0.2695	0.05355	5.05697e-07	25.314
90001741	rs1290397	17	77948063	A	0.5101	0.1139	0.02449	3.42602e-06	21.6188
90001741	rs138920008	16	32422808	C	0.0041	-1.092	0.2174	5.40505e-07	25.2167
90001741	rs142109788	1	149815561	G	0.001	-1.964	0.3894	4.77002e-07	25.4246
90001741	rs1449311	3	100703124	A	0.3074	0.1247	0.02709	4.33002e-06	21.1776
90001741	rs148381451	17	63085557	T	0.0496	-0.2879	0.05601	2.90102e-07	26.4067
90001741	rs754067	16	17323672	C	0.1143	-0.1891	0.03878	1.13399e-06	23.7646
90001741	rs75912463	9	133354402	C	0.0003	-3.126	0.6769	4.00996e-06	21.3153
90001741	rs79856590	1	205241642	A	0.0608	0.2733	0.05119	9.94604e-08	28.4886
90001741	rs80273434	8	141772905	C	0.0534	-0.2514	0.05379	3.06203e-06	21.8318
90001742	rs113812519	1	207276336	G	0.0185	0.5863	0.09251	2.61198e-10	40.1444
90001742	rs115570551	14	53874261	A	0.1319	0.1722	0.03666	2.72001e-06	22.0518
90001742	rs116180572	3	61084498	T	0.1325	0.1959	0.03689	1.158e-07	28.1847
90001742	rs117562840	22	42680877	A	0.0055	-0.7994	0.166	1.52799e-06	23.1779
90001742	rs11825488	11	72165045	A	0.0021	-1.289	0.2552	4.596e-07	25.498
90001742	rs12216684	7	56291533	A	0.0543	0.2634	0.05419	1.226e-06	23.6132
90001742	rs13164259	5	82870211	A	0.0083	0.6227	0.1338	3.37303e-06	21.6475
90001742	rs138920008	16	32422808	C	0.0041	-1.3	0.2194	3.41303e-09	35.0894
90001742	rs144743804	1	207018206	A	0.0197	0.539	0.09004	2.357e-09	35.8153
90001742	rs148381451	17	63085557	T	0.0496	-0.2814	0.05662	7.02894e-07	24.6871
90001742	rs151295797	16	84071182	G	0.012	0.524	0.1128	3.49897e-06	21.5678
90001742	rs1667906	18	74839524	G	0.2233	0.1358	0.02914	3.30103e-06	21.7062
90001742	rs2026774	1	86076069	C	0.8352	0.1558	0.03355	3.57503e-06	21.5532
90001742	rs2290055	3	108549720	G	0.2149	-0.1405	0.03061	4.57299e-06	21.0566
90001742	rs55712453	1	206902437	G	0.0201	0.5582	0.0907	8.33508e-10	37.8554
90001742	rs933570	16	11760186	C	0.5816	-0.1173	0.02522	3.41303e-06	21.6206
90001742	rs9459447	6	165954369	A	0.2211	-0.1392	0.02982	3.12903e-06	21.7784
90001742	rs9949821	18	54242149	A	0.1555	0.1581	0.03432	4.23302e-06	21.2096
90001743	rs11051833	12	32330242	T	0.0286	-0.359	0.07394	1.25199e-06	23.5609
90001743	rs12212931	6	15913304	G	0.8197	0.2121	0.03182	3.01578e-11	44.4062
90001743	rs187188344	2	178858731	G	0.0269	0.3678	0.07821	2.65302e-06	22.1035
90001743	rs1941018	11	60268994	G	0.6079	-0.1808	0.02489	4.62914e-13	52.7363
90001743	rs233495	6	14806317	T	0.5585	-0.1168	0.02485	2.70701e-06	22.0798
90001743	rs35139284	6	32561370	T	0.401	0.183	0.02909	3.55304e-10	39.5528
90001743	rs354026	19	49841054	T	0.7669	0.1996	0.0293	1.12202e-11	46.3819
90001743	rs388354	7	40190449	C	0.5205	-0.1212	0.02446	7.50499e-07	24.5389
90001743	rs3933208	5	161458204	A	0.4126	0.1183	0.02527	2.969e-06	21.9039
90001743	rs6496328	15	86988686	T	0.0387	-0.3019	0.0635	2.064e-06	22.5913
90001743	rs6901175	6	32198527	A	0.2235	0.1648	0.03229	3.50397e-07	26.034
90001743	rs72836542	6	14091682	T	0.3163	0.1332	0.02695	8.01198e-07	24.4148
90001743	rs75097128	4	113292746	G	0.0164	-0.4658	0.09509	1.008e-06	23.9824
90001743	rs77612075	5	162820460	T	0.0292	0.3491	0.07197	1.287e-06	23.5158
90001743	rs79003098	2	81965038	A	0.1589	-0.1544	0.03365	4.60702e-06	21.042
90001743	rs80155794	5	178957291	A	0.0266	-0.3406	0.07416	4.52095e-06	21.082
90001743	rs8025257	15	89600226	C	0.2286	-0.1367	0.02943	3.51002e-06	21.5635
90001743	rs9277628	6	33082040	C	0.2042	0.1481	0.03221	4.43098e-06	21.1296
90001744	rs10426452	19	49907690	A	0.3816	-0.115	0.02506	4.64002e-06	21.0471
90001744	rs116559476	4	180025316	A	0.004	-0.8919	0.1879	2.14398e-06	22.5184
90001744	rs1318389	13	35149649	C	0.9664	0.3135	0.06855	4.94197e-06	20.9035
90001744	rs2861007	2	66306389	T	0.5756	-0.1207	0.02452	9.02901e-07	24.2177
90001744	rs34280838	6	32139565	C	0.1735	-0.1648	0.03318	7.12098e-07	24.6559
90001744	rs41329345	7	48456925	C	0.3636	-0.1267	0.02568	8.37992e-07	24.3289
90001744	rs572468	4	13993465	G	0.4893	-0.1174	0.02477	2.20999e-06	22.4514
90001744	rs6930288	6	29098881	T	0.1938	-0.1506	0.03245	3.59302e-06	21.5268
90001744	rs73015549	3	7495328	G	0.046	0.2735	0.05925	4.04203e-06	21.2959
90001745	rs111259171	6	32640351	G	0.1947	0.2545	0.04474	1.38401e-08	32.3404
90001745	rs11187166	10	94516008	T	0.1993	0.1756	0.03165	3.07298e-08	30.7655
90001745	rs12196019	6	31005483	A	0.1117	0.2387	0.04602	2.27101e-07	26.889
90001745	rs12554596	9	37002142	G	0.3891	-0.1172	0.02548	4.39198e-06	21.1455
90001745	rs141121779	19	49998328	A	0.0647	0.2393	0.05016	1.91201e-06	22.7475
90001745	rs149214933	13	64174465	G	0.0062	-0.782	0.1638	1.86599e-06	22.7797
90001745	rs149695230	11	60288804	G	0.1079	0.1899	0.04009	2.27002e-06	22.4254
90001745	rs179212	16	19308868	C	0.0772	-0.2158	0.04605	2.877e-06	21.9486
90001745	rs187188344	2	178858731	G	0.0269	0.3659	0.07788	2.72898e-06	22.0615
90001745	rs2114442	4	100832060	T	0.5751	0.1204	0.02503	1.57101e-06	23.1256
90001745	rs55809481	19	49872521	C	0.2425	-0.283	0.0286	8.18088e-23	97.8596
90001745	rs61731791	19	50940778	T	0.0972	0.2236	0.04215	1.19699e-07	28.1262
90001745	rs62000215	15	31184858	T	0.0049	-0.8478	0.1832	3.81698e-06	21.4042
90001745	rs62340965	4	190508875	A	0.2158	-0.1508	0.03126	1.45499e-06	23.2588
90001745	rs6459417	6	15858996	T	0.8737	0.2138	0.03693	7.66602e-09	33.498
90001745	rs6922309	6	31321238	C	0.1468	0.2142	0.04001	9.15503e-08	28.646
90001745	rs7128035	11	268078	C	0.7107	-0.1306	0.02723	1.68298e-06	22.9908
90001745	rs74621542	11	60166613	C	0.0917	-0.2878	0.04216	1.02589e-11	46.5739
90001745	rs9400057	6	107162216	A	0.0567	0.256	0.05363	1.88101e-06	22.7733
90001745	rs9461557	6	29765925	T	0.1124	0.2943	0.05167	1.32099e-08	32.424
90001746	rs114915558	5	98564385	G	0.0384	0.305	0.06562	3.46497e-06	21.5918
90001746	rs13207893	6	32586922	C	0.2953	0.1399	0.02935	1.94702e-06	22.7081
90001746	rs1569590	6	15898884	G	0.8748	0.2082	0.03692	1.84502e-08	31.7834
90001746	rs1941033	11	60249526	T	0.0982	-0.2221	0.04155	9.59599e-08	28.5573
90001746	rs28572463	6	31209854	C	0.1081	0.2436	0.0474	2.89501e-07	26.3973
90001746	rs3129750	6	32581515	A	0.8007	-0.1603	0.03424	2.96497e-06	21.9059
90001746	rs35525697	3	149086665	T	0.4325	0.114	0.02492	4.96101e-06	20.9159
90001746	rs4746507	10	67086564	A	0.3258	0.1293	0.02634	9.57304e-07	24.084
90001746	rs55809481	19	49872521	C	0.2425	-0.2125	0.0287	1.60509e-13	54.7919
90001746	rs61731791	19	50940778	T	0.0972	0.2089	0.04207	7.14694e-07	24.643
90001746	rs62000215	15	31184858	T	0.0049	-0.8854	0.1828	1.33199e-06	23.4471
90001746	rs62340965	4	190508875	A	0.2158	-0.1558	0.03118	6.07701e-07	24.9543
90001746	rs7128035	11	268078	C	0.7107	-0.1284	0.02718	2.42003e-06	22.3046
90001746	rs77121649	6	31812140	T	0.1047	0.2352	0.04714	6.34103e-07	24.8804
90001746	rs79110866	9	75709022	G	0.0421	0.2849	0.06153	3.78896e-06	21.4276
90001746	rs9461562	6	29778271	G	0.1025	0.2717	0.0502	6.64707e-08	29.2775
90001747	rs1007337	22	39781585	T	0.6024	-0.1254	0.02513	6.28001e-07	24.887
90001747	rs11051833	12	32330242	T	0.0286	-0.3439	0.07379	3.27801e-06	21.7086
90001747	rs11059642	12	128795644	A	0.201	0.1427	0.03038	2.73798e-06	22.0513
90001747	rs11083972	19	49896752	G	0.2234	-0.155	0.02995	2.41102e-07	26.769
90001747	rs111741355	1	48095312	A	0.0004	-2.647	0.5709	3.67299e-06	21.4857
90001747	rs113371046	1	17595034	A	0.0639	0.2407	0.05062	2.06101e-06	22.598
90001747	rs13070807	3	56847945	G	0.6374	-0.1205	0.02576	2.98903e-06	21.8698
90001747	rs149360160	2	229499798	T	0.0005	-2.452	0.5179	2.27698e-06	22.4033
90001747	rs2066399	6	15880540	A	0.821	0.2255	0.03219	2.94781e-12	49.0471
90001747	rs233495	6	14806317	T	0.5585	-0.124	0.02479	5.90201e-07	25.0065
90001747	rs388354	7	40190449	C	0.5205	-0.1327	0.0244	5.70598e-08	29.5614
90001747	rs3933208	5	161458204	A	0.4126	0.1253	0.0252	7.00503e-07	24.7095
90001747	rs4939384	11	60273642	G	0.6088	-0.2046	0.02482	2.29192e-16	67.9157
90001747	rs55643835	6	33947909	T	0.0567	-0.2783	0.05397	2.66502e-07	26.5757
90001747	rs6496328	15	86988686	T	0.0387	-0.2998	0.06337	2.31499e-06	22.3696
90001747	rs72836542	6	14091682	T	0.3161	0.1645	0.02685	9.87006e-10	37.5151
90001747	rs73245560	4	43987474	C	0.0182	0.4287	0.09254	3.743e-06	21.4492
90001747	rs7404890	16	11007193	A	0.8208	0.1749	0.03258	8.42403e-08	28.8031
90001747	rs80155794	5	178957291	A	0.0267	-0.3388	0.07403	4.88304e-06	20.9331
90001747	rs8025257	15	89600226	C	0.2286	-0.1349	0.02937	4.50101e-06	21.0852
90001747	rs842631	2	61085723	T	0.5088	0.1195	0.02528	2.38699e-06	22.3328
90001747	rs9270560	6	32560741	C	0.5889	-0.1682	0.02952	1.31401e-08	32.4475
90001748	rs11135082	5	159137396	G	0.0657	0.2303	0.04967	3.65603e-06	21.4863
90001748	rs12554596	9	37002142	G	0.3892	-0.1558	0.02531	8.42597e-10	37.8715
90001748	rs12660382	6	31443323	T	0.3145	0.1463	0.02878	3.89502e-07	25.8267
90001748	rs17380682	1	164447415	T	0.0798	0.2155	0.04521	1.94702e-06	22.7084
90001748	rs187188344	2	178858731	G	0.0269	0.3627	0.07755	3.02601e-06	21.8622
90001748	rs2066399	6	15880540	A	0.8211	0.187	0.03209	6.07995e-09	33.9395
90001748	rs2070770	11	60230531	T	0.0967	-0.2571	0.04166	7.48997e-10	38.0651
90001748	rs2356414	16	71378301	T	0.8106	0.1727	0.03199	7.15402e-08	29.1285
90001748	rs30003	19	49846398	C	0.2303	-0.1948	0.02926	3.22181e-11	44.2987
90001748	rs4474350	10	26837236	C	0.2022	-0.1413	0.03042	3.52298e-06	21.5639
90001748	rs61651267	5	143495021	G	0.3321	0.1246	0.02636	2.381e-06	22.3309
90001748	rs7036970	9	3182850	G	0.0713	-0.2227	0.04764	3.06302e-06	21.8403
90001748	rs7216991	17	45052253	A	0.2775	-0.1331	0.0277	1.59801e-06	23.0759
90001748	rs75097128	4	113292746	G	0.0162	-0.4553	0.095	1.71498e-06	22.9567
90001748	rs7768875	6	32560752	T	0.4601	-0.1453	0.03061	2.13e-06	22.5199
90001749	rs111741301	13	71781323	C	0.0592	0.3444	0.07403	3.51998e-06	21.6191
90001749	rs112695918	1	1104584	C	0.0046	1.187	0.2474	1.754e-06	22.9947
90001749	rs115329330	21	27574452	C	0.0188	-0.649	0.1347	1.57801e-06	23.1889
90001749	rs11604619	11	60261376	T	0.6074	-0.2292	0.03378	1.55704e-11	45.9871
90001749	rs12470912	2	168748110	A	0.1598	0.2166	0.04663	3.64704e-06	21.5532
90001749	rs13061533	3	188611158	T	0.181	0.2044	0.04395	3.54299e-06	21.6058
90001749	rs138448626	1	24084235	T	0.0823	-0.2856	0.06212	4.55397e-06	21.1144
90001749	rs2066399	6	15880540	A	0.8244	0.2252	0.04528	7.22404e-07	24.7087
90001749	rs4270172	16	55157679	A	0.744	-0.2012	0.03904	2.83602e-07	26.5315
90001749	rs73810453	4	41994707	T	0.0488	0.3559	0.07745	4.62296e-06	21.093
90001749	rs9808998	3	176405898	C	0.3997	0.1621	0.03481	3.44199e-06	21.6613
90001750	rs11230344	11	60264409	A	0.6097	-0.165	0.03378	1.126e-06	23.8328
90001750	rs11742841	5	108992703	G	0.0643	0.3177	0.06851	3.78599e-06	21.4809
90001750	rs12898020	14	90835752	G	0.5016	0.16	0.03318	1.54501e-06	23.2281
90001750	rs140761841	4	747378	T	0.0065	0.9911	0.2025	1.07399e-06	23.9283
90001750	rs1545973	4	141622371	G	0.3135	0.175	0.03701	2.43002e-06	22.3339
90001750	rs2220549	3	21756408	A	0.165	-0.223	0.04528	9.1939e-07	24.2283
90001750	rs68171708	3	142855504	T	0.2982	0.1755	0.03729	2.712e-06	22.1257
90001750	rs7179991	15	31811797	G	0.0662	-0.3159	0.0676	3.18999e-06	21.8139
90001750	rs7598607	2	129870972	G	0.0714	0.3217	0.0675	2.031e-06	22.6893
90001750	rs76029565	19	49887709	G	0.2288	-0.2138	0.04046	1.41801e-07	27.8927
90001750	rs76078276	3	187802062	C	0.1751	0.2051	0.04467	4.71498e-06	21.0584
90001750	rs760958	6	15899354	C	0.8742	0.264	0.05162	3.49704e-07	26.1275
90001750	rs79741907	14	94877494	C	0.0847	0.2845	0.06107	3.422e-06	21.6788
90001750	rs9461562	6	29778271	G	0.1021	0.2971	0.06388	3.55599e-06	21.6074
90001750	rs9469053	6	31755776	G	0.1822	0.2335	0.04716	8.05805e-07	24.488
90001751	rs10965813	9	23378556	G	0.111	0.1822	0.03837	2.121e-06	22.5359
90001751	rs111983490	6	32205324	A	0.2097	0.1748	0.03444	4.06097e-07	25.7465
90001751	rs116393510	2	200547937	T	0.0328	-0.3197	0.06762	2.35603e-06	22.3407
90001751	rs139106	22	44569390	A	0.1043	-0.194	0.0397	1.06699e-06	23.8663
90001751	rs146797770	17	6772746	C	0.0179	0.4285	0.0922	3.476e-06	21.5875
90001751	rs2066399	6	15880540	A	0.821	0.3353	0.03177	1.1311e-25	111.326
90001751	rs2136235	3	183075828	A	0.1278	-0.1698	0.03703	4.652e-06	21.015
90001751	rs233493	6	14804334	A	0.6339	-0.1252	0.02554	9.822e-07	24.0176
90001751	rs234630	20	57483655	C	0.2484	0.1293	0.02817	4.54496e-06	21.0565
90001751	rs34486765	19	49915911	A	0.3094	0.1684	0.02631	1.75102e-10	40.9454
90001751	rs5750823	22	39829973	T	0.6225	-0.1167	0.02524	3.91598e-06	21.3661
90001751	rs616645	1	12240824	G	0.128	0.1697	0.03688	4.35602e-06	21.1614
90001751	rs72836542	6	14091682	T	0.3161	0.1494	0.02674	2.45002e-08	31.199
90001751	rs7307681	12	55336327	T	0.2186	0.1407	0.02976	2.36102e-06	22.3401
90001751	rs73175579	3	185524179	A	0.0435	0.288	0.05989	1.58001e-06	23.1121
90001751	rs7568308	2	61051498	A	0.4688	-0.1194	0.02539	2.66397e-06	22.1027
90001751	rs7768875	6	32560752	T	0.461	-0.1706	0.03073	3.046e-08	30.8032
90001751	rs7939177	11	60266070	T	0.6102	-0.1785	0.02475	6.72667e-13	51.9862
90001751	rs9271700	6	32593198	C	0.6628	-0.1461	0.03114	2.80698e-06	22.0001
90001752	rs1007337	22	39781585	T	0.6024	-0.1389	0.02509	3.33503e-08	30.6313
90001752	rs111741355	1	48095312	A	0.0004	-2.608	0.5679	4.54098e-06	21.0782
90001752	rs11230624	11	60952231	C	0.1263	-0.1726	0.03735	3.94403e-06	21.3434
90001752	rs113371046	1	17595034	A	0.0639	0.2316	0.05055	4.76003e-06	20.9796
90001752	rs12042193	1	116031657	G	0.3687	-0.1223	0.02571	2.054e-06	22.6158
90001752	rs1306395	2	61076272	C	0.5145	0.1157	0.02527	4.87405e-06	20.9517
90001752	rs17763050	17	43903336	A	0.2901	0.1424	0.02857	6.43206e-07	24.8292
90001752	rs2066399	6	15880540	A	0.821	0.2375	0.03213	1.75186e-13	54.6095
90001752	rs233493	6	14804334	A	0.6339	-0.1263	0.02563	8.64809e-07	24.2701
90001752	rs34486765	19	49915911	A	0.3094	0.167	0.02642	2.89501e-10	39.9328
90001752	rs388354	7	40190449	C	0.5205	-0.1329	0.02439	5.39101e-08	29.6749
90001752	rs4939384	11	60273642	G	0.6088	-0.236	0.02474	2.5038e-21	90.9467
90001752	rs55643835	6	33947909	T	0.0567	-0.2506	0.05406	3.69999e-06	21.4769
90001752	rs61731791	19	50940778	T	0.0972	0.2071	0.04225	9.9901e-07	24.0143
90001752	rs72836542	6	14091682	T	0.3161	0.1752	0.0268	7.1978e-11	42.7131
90001752	rs73086355	20	11850850	A	0.0432	-0.2878	0.06009	1.739e-06	22.9266
90001752	rs73154503	3	159871677	C	0.0886	-0.2133	0.04326	8.54909e-07	24.298
90001752	rs7404890	16	11007193	A	0.8208	0.1788	0.03256	4.22902e-08	30.139
90001752	rs76355582	7	119197741	C	0.0551	0.2445	0.05325	4.539e-06	21.0708
90001752	rs77612075	5	162820460	T	0.0293	0.3469	0.07169	1.36e-06	23.402
90001752	rs9267484	6	31505724	T	0.1739	0.187	0.03809	9.48702e-07	24.0893
90001752	rs9270560	6	32560741	C	0.5889	-0.2177	0.02955	2.12716e-13	54.2456
90001753	rs10171238	2	149568729	T	0.7912	0.1442	0.0302	1.859e-06	22.7866
90001753	rs11751198	6	31753526	A	0.1839	0.1933	0.03626	1.033e-07	28.4034
90001753	rs12660382	6	31443323	T	0.3149	0.1358	0.02903	2.99799e-06	21.871
90001753	rs30006	19	49847916	C	0.2335	-0.196	0.02941	3.02691e-11	44.3899
90001753	rs35567463	6	32633970	A	0.3506	0.1709	0.02875	3.02399e-09	35.3159
90001753	rs4426778	4	102780724	A	0.4558	-0.1237	0.02524	9.86597e-07	24.0062
90001753	rs61731791	19	50940778	T	0.0972	0.2019	0.04254	2.14902e-06	22.5133
90001753	rs62299189	4	43192979	C	0.0804	-0.2121	0.04588	3.89897e-06	21.3598
90001753	rs74435765	1	185522944	T	0.0217	-0.3934	0.08597	4.89103e-06	20.9285
90001753	rs77463781	1	79464773	C	0.134	0.1693	0.03696	4.79601e-06	20.9707
90001753	rs7754613	6	15902888	T	0.8203	0.1526	0.03238	2.52499e-06	22.1982
90001753	rs78373541	4	139616732	G	0.0472	0.2667	0.05821	4.78101e-06	20.9804
90001753	rs849532	2	206552726	G	0.9579	0.3351	0.0616	5.69994e-08	29.5767
90001754	rs11051833	12	32330242	T	0.0286	-0.3556	0.07383	1.52198e-06	23.1857
90001754	rs116144119	1	165812513	A	0.0533	0.265	0.05664	2.99902e-06	21.878
90001754	rs13381717	18	352095	T	0.0774	-0.2344	0.04602	3.68502e-07	25.9289
90001754	rs1838178	8	92858976	G	0.4009	0.1236	0.02543	1.214e-06	23.6106
90001754	rs1883832	20	44746982	C	0.6318	-0.1869	0.02576	4.89553e-13	52.6125
90001754	rs30006	19	49847916	C	0.2335	-0.1907	0.02929	8.55067e-11	42.3667
90001754	rs34713734	2	122564113	A	0.1533	0.1619	0.0339	1.862e-06	22.7959
90001754	rs4716010	6	15898371	A	0.8194	0.1924	0.0321	2.238e-09	35.9056
90001754	rs61731791	19	50940778	T	0.0972	0.2363	0.04232	2.509e-08	31.1601
90001754	rs74812685	4	2654756	T	0.0602	0.2667	0.05235	3.69301e-07	25.9403
90001754	rs7608595	2	223088415	C	0.6675	0.1244	0.02612	1.98999e-06	22.6703
90001754	rs78368496	11	19984329	G	0.02	0.4046	0.08819	4.63095e-06	21.0366
90001754	rs9962656	18	60847262	A	0.3093	0.14	0.02686	1.99099e-07	27.1523
90001755	rs10501383	11	60164527	T	0.0971	-0.255	0.04098	5.40605e-10	38.6989
90001755	rs11751198	6	31753526	A	0.1839	0.1995	0.03634	4.31797e-08	30.1216
90001755	rs12200643	6	170846603	A	0.0083	-0.7166	0.1417	4.48497e-07	25.5609
90001755	rs179206	16	19303610	T	0.0737	-0.2276	0.04734	1.58701e-06	23.102
90001755	rs183569210	18	72589044	A	0.0052	-0.8397	0.1773	2.26501e-06	22.4178
90001755	rs1838178	8	92858976	G	0.4009	0.1167	0.02541	4.517e-06	21.0812
90001755	rs187188344	2	178858731	G	0.0269	0.3695	0.07795	2.21998e-06	22.4574
90001755	rs2524184	6	30424736	T	0.7278	-0.1616	0.03075	1.557e-07	27.6029
90001755	rs2868177	7	75589903	G	0.4193	0.1152	0.02499	4.142e-06	21.239
90001755	rs3123557	1	24204073	T	0.5191	-0.1247	0.02465	4.44396e-07	25.5777
90001755	rs4716010	6	15898371	A	0.8194	0.1717	0.03209	9.31794e-08	28.613
90001755	rs55809481	19	49872521	C	0.2425	-0.2424	0.02879	5.43751e-17	70.8507
90001755	rs57271503	3	119244593	A	0.2129	-0.158	0.03108	3.90598e-07	25.8294
90001755	rs6120395	20	32451693	G	0.6518	-0.1201	0.02578	3.29397e-06	21.6912
90001755	rs61731791	19	50940778	T	0.0972	0.2328	0.04226	3.857e-08	30.3298
90001755	rs7179991	15	31811797	G	0.0684	-0.2259	0.04792	2.51698e-06	22.2106
90001755	rs7608595	2	223088415	C	0.6675	0.1231	0.0261	2.474e-06	22.233
90001755	rs849532	2	206552726	G	0.9579	0.3227	0.06129	1.48898e-07	27.7065
90001755	rs9271146	6	32577282	C	0.7067	-0.1507	0.03017	6.12393e-07	24.9367
90001756	rs143489681	15	94271829	A	0.002	1.224	0.2628	3.33304e-06	21.6808
90001756	rs144229045	3	132962425	T	0.067	-0.2348	0.04995	2.69501e-06	22.0845
90001756	rs17878304	19	4956161	T	0.0343	-0.3226	0.06692	1.492e-06	23.2263
90001756	rs7751471	6	155390391	G	0.8423	-0.1572	0.03351	2.82397e-06	21.9947
90001756	rs79868028	10	133645848	A	0.0935	0.222	0.04248	1.83899e-07	27.296
90001757	rs11020715	11	93989208	G	0.3418	-0.1261	0.02638	1.84098e-06	22.8372
90001757	rs111369841	6	32921104	T	0.0967	0.2215	0.04688	2.386e-06	22.3118
90001757	rs11187166	10	94516008	T	0.1993	0.1757	0.03163	2.97399e-08	30.8395
90001757	rs11230624	11	60952231	C	0.1263	-0.1823	0.03724	1.017e-06	23.9506
90001757	rs112898596	22	42039509	T	0.0505	0.2709	0.0562	1.49101e-06	23.2224
90001757	rs12480920	20	3862580	A	0.1792	-0.1577	0.032	8.73595e-07	24.2731
90001757	rs1447085	12	127798516	G	0.6416	0.1294	0.02572	5.12401e-07	25.2982
90001757	rs149908209	11	127473611	C	0.0004	-2.552	0.5321	1.68101e-06	22.9899
90001757	rs184418275	10	89144616	T	0.0045	-0.8497	0.1834	3.724e-06	21.4533
90001757	rs2070770	11	60230531	T	0.0965	-0.2657	0.0417	2.09199e-10	40.5764
90001757	rs2524184	6	30424736	T	0.7278	-0.1529	0.0312	9.95199e-07	24.0031
90001757	rs3961790	2	80108045	A	0.4233	0.1193	0.02452	1.19001e-06	23.6593
90001757	rs4657041	1	161478859	C	0.3344	-0.1225	0.02636	3.49301e-06	21.5846
90001757	rs55809481	19	49872521	C	0.2425	-0.3192	0.02843	9.00949e-29	125.99
90001757	rs61731791	19	50940778	T	0.0972	0.2688	0.042	1.74502e-10	40.9376
90001757	rs66579172	19	50928270	T	0.2792	-0.1366	0.02784	9.74204e-07	24.0616
90001757	rs719170	5	67432406	C	0.0003	4.925	1.021	1.48399e-06	23.2554
90001757	rs73025928	11	123329504	T	0.0361	-0.299	0.06541	4.99896e-06	20.8841
90001757	rs77612075	5	162820460	T	0.0293	0.3325	0.0714	3.33403e-06	21.6745
90001757	rs909846	6	15897003	G	0.8744	0.2058	0.03711	3.14101e-08	30.7377
90001757	rs9271146	6	32577282	C	0.7067	-0.1886	0.0304	6.09102e-10	38.4679
90001757	rs9469053	6	31755776	G	0.184	0.2372	0.03691	1.46899e-10	41.2766
90001757	rs9473626	6	49586550	A	0.2114	0.141	0.03067	4.45995e-06	21.1239
90001757	rs9650093	8	127984089	G	0.2182	0.142	0.02983	2.01702e-06	22.6481
90001758	rs11187166	10	94516008	T	0.1993	0.1499	0.03164	2.24502e-06	22.4333
90001758	rs12460030	19	3361489	C	0.9445	-0.2482	0.05368	3.89099e-06	21.3669
90001758	rs12554596	9	37002142	G	0.3891	-0.1168	0.02544	4.60098e-06	21.0675
90001758	rs13080324	3	111952407	A	0.4322	0.1159	0.02501	3.73104e-06	21.4636
90001758	rs13207893	6	32586922	C	0.2953	0.1402	0.02935	1.86402e-06	22.8056
90001758	rs1422711	5	143621838	C	0.6626	-0.119	0.02595	4.68101e-06	21.0175
90001758	rs149695230	11	60288804	G	0.1079	0.1855	0.04005	3.73001e-06	21.441
90001758	rs1569590	6	15898884	G	0.8748	0.2257	0.03693	1.09999e-09	37.3308
90001758	rs179212	16	19308868	C	0.0772	-0.212	0.046	4.189e-06	21.2285
90001758	rs182220218	10	75422693	G	0.0005	-2.752	0.5751	1.77399e-06	22.8861
90001758	rs187188344	2	178858731	G	0.0269	0.3684	0.07778	2.25798e-06	22.4216
90001758	rs193090598	12	32460708	C	0.013	-0.5031	0.1064	2.34099e-06	22.3454
90001758	rs2070770	11	60230531	T	0.0965	-0.2717	0.04169	8.12643e-11	42.45
90001758	rs2114442	4	100832060	T	0.5751	0.1168	0.025	3.12097e-06	21.8156
90001758	rs233495	6	14806317	T	0.5585	-0.1142	0.02469	3.86901e-06	21.3822
90001758	rs2492599	1	24058449	T	0.6348	-0.119	0.0255	3.17198e-06	21.7659
90001758	rs28572463	6	31209854	C	0.1081	0.2629	0.04733	2.979e-08	30.8369
90001758	rs295654	5	58107171	T	0.6113	0.1171	0.02541	4.23302e-06	21.2259
90001758	rs30003	19	49846398	C	0.2304	-0.2717	0.02911	1.71199e-20	87.0677
90001758	rs4657041	1	161478859	C	0.3344	-0.1315	0.02632	6.10506e-07	24.9484
90001758	rs61731791	19	50940778	T	0.0972	0.2065	0.04212	9.84192e-07	24.0229
90001758	rs7035906	9	95898832	A	0.0416	0.2917	0.06316	3.99098e-06	21.3182
90001758	rs77612075	5	162820460	T	0.0293	0.3439	0.07146	1.55099e-06	23.1473
90001758	rs9461562	6	29778271	G	0.1025	0.2896	0.05014	8.24803e-09	33.3419
90001759	rs11051833	12	32330242	T	0.0286	-0.3438	0.07381	3.30598e-06	21.6842
90001759	rs113371046	1	17595034	A	0.0639	0.2324	0.05068	4.652e-06	21.0166
90001759	rs114931155	4	130319698	T	0.0012	-1.511	0.3296	4.741e-06	21.0047
90001759	rs12042193	1	116031657	G	0.3687	-0.1193	0.02575	3.764e-06	21.453
90001759	rs143129208	11	99391820	G	0.0025	1.096	0.2323	2.464e-06	22.2477
90001759	rs149360160	2	229499798	T	0.0005	-2.418	0.5188	3.26002e-06	21.7108
90001759	rs1941018	11	60268994	G	0.6081	-0.1965	0.02481	3.155e-15	62.6952
90001759	rs233495	6	14806317	T	0.5585	-0.124	0.0248	5.96994e-07	24.9863
90001759	rs2413592	22	39858196	G	0.6457	-0.1245	0.02565	1.256e-06	23.5465
90001759	rs30003	19	49846398	C	0.2304	-0.1667	0.02948	1.66702e-08	31.9579
90001759	rs388354	7	40190449	C	0.5205	-0.1343	0.0244	3.93396e-08	30.2785
90001759	rs3933208	5	161458204	A	0.4126	0.1192	0.02522	2.357e-06	22.3267
90001759	rs55643835	6	33947909	T	0.0567	-0.2769	0.05393	2.97002e-07	26.348
90001759	rs6496328	15	86988686	T	0.0387	-0.3022	0.06339	1.93901e-06	22.7148
90001759	rs6910382	6	15914349	G	0.8198	0.2234	0.0318	2.52581e-12	49.3258
90001759	rs72836542	6	14091682	T	0.3161	0.1572	0.02688	5.42001e-09	34.1829
90001759	rs7404890	16	11007193	A	0.8208	0.1518	0.03262	3.37303e-06	21.644
90001759	rs9270560	6	32560741	C	0.5889	-0.1712	0.02943	6.52304e-09	33.8212
90001760	rs10047347	10	26741516	T	0.4197	0.117	0.02555	4.78498e-06	20.9581
90001760	rs112405902	6	31809504	A	0.1069	0.2604	0.0461	1.74699e-08	31.8891
90001760	rs12460030	19	3361489	C	0.9445	-0.2489	0.05379	3.84902e-06	21.3998
90001760	rs12554596	9	37002142	G	0.3891	-0.1329	0.02547	1.91699e-07	27.2116
90001760	rs13133046	4	23393356	G	0.0245	-0.3755	0.07765	1.38401e-06	23.3722
90001760	rs149695230	11	60288804	G	0.1079	0.1869	0.04012	3.31398e-06	21.69
90001760	rs187188344	2	178858731	G	0.0269	0.3655	0.07792	2.82599e-06	21.9907
90001760	rs233495	6	14806317	T	0.5585	-0.1166	0.02474	2.53303e-06	22.2004
90001760	rs2523761	6	29818726	G	0.1628	0.2051	0.04038	3.97704e-07	25.7846
90001760	rs28572463	6	31209854	C	0.1081	0.2569	0.04736	6.22702e-08	29.4081
90001760	rs4447195	11	60249734	T	0.0982	-0.2525	0.04163	1.45301e-09	36.7682
90001760	rs62340965	4	190508875	A	0.2158	-0.1451	0.03129	3.64401e-06	21.4925
90001760	rs6459417	6	15858996	T	0.8737	0.2282	0.03694	7.24803e-10	38.1417
90001760	rs6509428	19	49853881	T	0.2323	-0.2404	0.02912	2.09218e-16	68.1159
90001760	rs77330263	6	149134235	T	0.0113	0.538	0.1156	3.38197e-06	21.6477
90001760	rs77612075	5	162820460	T	0.0293	0.3517	0.07161	9.46194e-07	24.1079
90001760	rs78398983	22	32864978	A	0.0011	1.716	0.366	2.84197e-06	21.9702
90001760	rs9310657	3	21797575	G	0.7637	0.1311	0.02856	4.581e-06	21.0597
90001761	rs10501383	11	60164527	T	0.0971	-0.2991	0.04099	3.60911e-13	53.2157
90001761	rs111369841	6	32921104	T	0.0967	0.2275	0.04713	1.43499e-06	23.2879
90001761	rs11751198	6	31753526	A	0.1839	0.2182	0.03712	4.51898e-09	34.5347
90001761	rs12030328	1	24051614	G	0.6349	-0.1301	0.02571	4.35602e-07	25.5925
90001761	rs12200643	6	170846603	A	0.0083	-0.6608	0.1424	3.58798e-06	21.522
90001761	rs143129208	11	99391820	G	0.0025	1.068	0.2304	3.70502e-06	21.4753
90001761	rs1569590	6	15898884	G	0.8748	0.207	0.03723	2.87601e-08	30.8971
90001761	rs179206	16	19303610	T	0.0737	-0.2383	0.04745	5.38096e-07	25.208
90001761	rs187188344	2	178858731	G	0.0269	0.4058	0.07851	2.48102e-07	26.7016
90001761	rs2524184	6	30424736	T	0.7278	-0.1569	0.03136	5.89101e-07	25.0182
90001761	rs35039517	10	94522438	A	0.203	0.1894	0.0315	1.99802e-09	36.1328
90001761	rs55809481	19	49872521	C	0.2425	-0.3215	0.02865	9.31322e-29	125.856
90001761	rs61731791	19	50940778	T	0.0972	0.2358	0.04238	2.82599e-08	30.9406
90001761	rs62122620	19	14871311	T	0.0144	0.4715	0.1023	4.20998e-06	21.2312
90001761	rs7128035	11	268078	C	0.7107	-0.1256	0.02742	4.77705e-06	20.9704
90001761	rs73025942	11	123334349	C	0.0345	-0.3089	0.06709	4.27996e-06	21.1876
90001761	rs74446027	1	202171923	T	0.0697	0.2192	0.04727	3.64099e-06	21.4918
90001761	rs75071948	9	75768836	G	0.0453	0.2771	0.05934	3.12198e-06	21.7942
90001761	rs77612075	5	162820460	T	0.0293	0.3425	0.07195	2.00401e-06	22.6476
90001761	rs9271146	6	32577282	C	0.7067	-0.1728	0.03061	1.76701e-08	31.851
90001761	rs9650093	8	127984089	G	0.2182	0.1547	0.03003	2.74e-07	26.5236
90001762	rs11051833	12	32330242	T	0.0286	-0.3505	0.07384	2.14501e-06	22.5193
90001762	rs11059642	12	128795644	A	0.2012	0.1428	0.03036	2.635e-06	22.1114
90001762	rs113371046	1	17595034	A	0.0638	0.2331	0.05062	4.27898e-06	21.1935
90001762	rs12212931	6	15913304	G	0.8197	0.2233	0.03173	2.32809e-12	49.4994
90001762	rs1293260	1	25709104	G	0.339	0.1227	0.02619	2.88602e-06	21.9372
90001762	rs149360160	2	229499798	T	0.0005	-2.41	0.5174	3.304e-06	21.6842
90001762	rs233495	6	14806317	T	0.5585	-0.1258	0.02478	4.06602e-07	25.7585
90001762	rs30003	19	49846398	C	0.2303	-0.1786	0.02943	1.41899e-09	36.8082
90001762	rs388354	7	40190449	C	0.5204	-0.1274	0.02442	1.90498e-07	27.2026
90001762	rs3933208	5	161458204	A	0.4125	0.1246	0.02521	8.12905e-07	24.4148
90001762	rs4939384	11	60273642	G	0.6088	-0.2011	0.02485	7.89951e-16	65.4536
90001762	rs6496328	15	86988686	T	0.0387	-0.3047	0.06339	1.59199e-06	23.0922
90001762	rs72836542	6	14091682	T	0.3162	0.1521	0.02688	1.63799e-08	32.0009
90001762	rs73086355	20	11850850	A	0.0432	-0.2751	0.06018	4.99701e-06	20.8852
90001762	rs7404890	16	11007193	A	0.8208	0.1563	0.03262	1.714e-06	22.9463
90001762	rs77612075	5	162820460	T	0.0293	0.3457	0.0718	1.52799e-06	23.1693
90001762	rs79003098	2	81965038	A	0.159	-0.1645	0.03357	1.006e-06	23.9989
90001762	rs80155794	5	178957291	A	0.0267	-0.3436	0.07401	3.55599e-06	21.5421
90001762	rs9270560	6	32560741	C	0.5887	-0.1793	0.02962	1.547e-09	36.6229
90001763	rs114212270	2	174337105	C	0.0569	-0.245	0.05299	3.89404e-06	21.3652
90001763	rs118186161	19	17549328	G	0.0643	-0.2376	0.05084	3.06302e-06	21.8295
90001763	rs12026973	1	107824037	T	0.1162	-0.1927	0.03837	5.36896e-07	25.2082
90001763	rs233495	6	14806317	T	0.5585	-0.1237	0.02493	7.25705e-07	24.6069
90001763	rs34486765	19	49915911	A	0.3094	0.1233	0.02664	3.82499e-06	21.4102
90001763	rs72836542	6	14091682	T	0.3161	0.1277	0.02705	2.42801e-06	22.2746
90001763	rs73175579	3	185524179	A	0.0435	0.3017	0.06046	6.29898e-07	24.8872
90001763	rs7939177	11	60266070	T	0.6102	-0.1877	0.02497	7.11541e-14	56.4747
90001763	rs879299	6	15897007	G	0.8198	0.287	0.03212	6.36063e-19	79.7949
90001763	rs9910861	17	2801009	A	0.8853	-0.1755	0.03837	4.95097e-06	20.909
90001765	rs117513979	7	103968091	C	0.0004	-2.508	0.5353	2.90603e-06	21.9393
90001765	rs12200293	6	101259222	A	0.0462	-0.306	0.05889	2.14299e-07	26.985
90001765	rs12930821	16	58054671	C	0.7592	-0.1445	0.02886	5.78296e-07	25.0556
90001765	rs13171255	5	159374162	G	0.1514	0.1606	0.03496	4.49304e-06	21.0916
90001765	rs143386390	1	6146588	T	0.0026	1.222	0.2527	1.39499e-06	23.3719
90001765	rs144967366	6	57821837	C	0.0005	-2.512	0.5471	4.56604e-06	21.0702
90001765	rs150087880	6	66021291	T	0.0011	-2.09	0.4017	2.08099e-07	27.0552
90001765	rs189504940	12	87629976	A	0.0118	0.5304	0.1157	4.74996e-06	21.004
90001765	rs2236073	6	106898421	A	0.5997	0.1681	0.02484	1.54099e-11	45.7714
90001765	rs285250	19	16416430	C	0.7227	0.1309	0.02745	1.93099e-06	22.7278
90001765	rs4862454	4	185816062	A	0.2981	-0.1279	0.02721	2.69302e-06	22.0824
90001765	rs4942468	13	46618290	A	0.6811	-0.1257	0.02624	1.71301e-06	22.9353
90001765	rs7116224	11	15734002	A	0.4442	-0.1154	0.02496	3.93197e-06	21.3641
90001765	rs9273358	6	32626019	T	0.5661	-0.1411	0.0287	9.25806e-07	24.1575
90001765	rs9400058	6	107164076	G	0.065	-0.7377	0.04904	1.15505e-49	226.163
90001766	rs1007713	5	79150995	A	0.1009	0.1897	0.04144	4.84797e-06	20.9438
90001766	rs11781090	8	144871633	T	0.6622	0.1316	0.02643	6.71104e-07	24.7787
90001766	rs138034828	10	111599201	C	0.0482	0.2825	0.05859	1.486e-06	23.2355
90001766	rs143053604	11	12834785	G	0.0056	-0.8464	0.1643	2.70302e-07	26.5239
90001766	rs144378737	4	144991868	G	0.0007	-2.105	0.4528	3.46697e-06	21.5999
90001766	rs2236073	6	106898421	A	0.5998	0.1396	0.02534	3.86198e-08	30.3332
90001766	rs77636548	14	43192207	C	0.0346	-0.3484	0.06738	2.44799e-07	26.7212
90001766	rs783418	6	106962679	C	0.834	-0.1534	0.03335	4.36104e-06	21.1456
90001766	rs792792	17	51153533	T	0.885	-0.1949	0.03989	1.07199e-06	23.8592
90001766	rs8089264	18	46221152	T	0.0469	0.2949	0.05956	7.69201e-07	24.502
90001766	rs9400058	6	107164076	G	0.0651	-0.432	0.05081	2.65828e-17	72.2487
90001766	rs9479391	6	153107656	A	0.0722	-0.2277	0.04877	3.13798e-06	21.7862
90001767	rs117218666	6	139700367	T	0.0366	0.4841	0.09535	4.23399e-07	25.7486
90001767	rs117488563	13	29183168	A	0.0147	-0.7224	0.1454	7.38907e-07	24.6577
90001767	rs150910045	3	148279147	C	0.4078	0.1655	0.03551	3.384e-06	21.698
90001767	rs2236073	6	106898421	A	0.5961	0.2114	0.03543	2.91897e-09	35.5626
90001767	rs55929002	6	33963845	C	0.0936	0.2768	0.06026	4.64098e-06	21.0766
90001767	rs76624974	11	131992482	G	0.0401	-0.4227	0.08883	2.10499e-06	22.6189
90001767	rs783414	6	106966701	G	0.8343	-0.2432	0.04632	1.69899e-07	27.5369
90001767	rs78409132	21	16838053	C	0.128	-0.238	0.05155	4.15901e-06	21.2923
90001767	rs9400058	6	107164076	G	0.0617	-0.8239	0.07087	3.42216e-30	135.005
90001768	rs10056811	5	74605220	A	0.3022	-0.1322	0.02752	1.61801e-06	23.0637
90001768	rs114151424	1	120674028	A	0.0036	1.159	0.2197	1.39801e-07	27.8144
90001768	rs139160176	5	13902245	C	0.0034	-0.9719	0.2023	1.61399e-06	23.0682
90001768	rs146379662	2	240272688	T	0.0111	0.5365	0.1154	3.46897e-06	21.6018
90001768	rs16923647	12	21451395	T	0.1542	-0.164	0.03428	1.78599e-06	22.8754
90001768	rs1799693	6	106992464	G	0.8286	-0.2018	0.03253	6.12097e-10	38.4624
90001768	rs181036992	3	196496410	C	0.0186	-0.4375	0.091	1.59001e-06	23.1013
90001768	rs192325628	11	121622513	T	0.0164	0.4876	0.09848	7.703e-07	24.5016
90001768	rs3097667	6	33023723	C	0.2161	-0.1519	0.03161	1.60801e-06	23.0796
90001768	rs4368221	18	45634445	C	0.1544	0.1558	0.03385	4.32902e-06	21.1729
90001768	rs57680652	19	16362072	T	0.6404	0.128	0.02606	9.40892e-07	24.112
90001768	rs59655785	2	152494218	G	0.5382	0.1174	0.02474	2.17601e-06	22.506
90001768	rs6666130	1	112374026	T	0.061	-0.2436	0.05141	2.24999e-06	22.4399
90001768	rs75059545	7	129584738	C	0.117	0.1761	0.03786	3.39102e-06	21.6232
90001768	rs7781145	7	23626602	A	0.2397	-0.1421	0.0291	1.087e-06	23.8322
90001768	rs9398107	6	107155687	G	0.0555	-0.4386	0.0546	1.27997e-15	64.4932
90001768	rs9452529	6	94734554	T	0.013	-0.5098	0.1073	2.09098e-06	22.5612
90001769	rs10777201	12	77884772	C	0.8052	-0.1487	0.03162	2.65497e-06	22.1034
90001769	rs111701276	9	28274639	G	0.0049	0.8833	0.1766	5.94306e-07	25.0033
90001769	rs113883551	18	24190315	C	0.237	0.1339	0.02927	4.89497e-06	20.9159
90001769	rs11568076	17	4544520	G	0.0029	1.2	0.2345	3.271e-07	26.1721
90001769	rs117066281	8	84921322	T	0.0022	-1.174	0.2528	3.53102e-06	21.5548
90001769	rs1800542	6	12292528	A	0.0158	-0.4765	0.09854	1.38401e-06	23.3702
90001769	rs2236073	6	106898421	A	0.5996	0.1798	0.02528	1.36113e-12	50.5577
90001769	rs314497	11	115341932	T	0.895	0.19	0.0404	2.64899e-06	22.1058
90001769	rs4784022	16	58051178	T	0.7277	-0.1354	0.02815	1.58402e-06	23.1229
90001769	rs72635970	2	73868977	G	0.0444	0.2988	0.06163	1.302e-06	23.493
90001769	rs72829705	6	23390794	T	0.0739	0.2326	0.04895	2.09701e-06	22.5671
90001769	rs74343204	9	4327663	A	0.1771	-0.1587	0.03313	1.72302e-06	22.9336
90001769	rs76990892	6	101131432	A	0.01	0.6238	0.1288	1.344e-06	23.4434
90001769	rs77636548	14	43192207	C	0.0345	-0.326	0.06758	1.46299e-06	23.2574
90001769	rs9400058	6	107164076	G	0.0651	-0.5307	0.05059	2.20902e-25	109.984
90001769	rs9574429	13	80035438	G	0.4616	0.1219	0.02536	1.591e-06	23.0925
90001769	rs9811806	3	164038932	A	0.0975	-0.1982	0.04332	4.92402e-06	20.9215
90001770	rs12642193	4	25916457	G	0.1576	-0.168	0.0337	6.46994e-07	24.8382
90001770	rs181819396	1	191984411	G	0.0022	1.264	0.2666	2.192e-06	22.4665
90001770	rs35629713	2	156376531	A	0.0288	0.3684	0.07227	3.62101e-07	25.9708
90001770	rs61820496	1	158541235	A	0.0836	-0.2216	0.04504	9.04607e-07	24.1938
90001771	rs117084919	13	112826783	G	0.0219	0.403	0.08668	3.44604e-06	21.604
90001771	rs12200293	6	101259222	A	0.0463	-0.2916	0.05906	8.28591e-07	24.3641
90001771	rs12930821	16	58054671	C	0.7592	-0.1445	0.02896	6.33403e-07	24.8829
90001771	rs143386390	1	6146588	T	0.0026	1.197	0.2535	2.41402e-06	22.2841
90001771	rs192325628	11	121622513	T	0.0164	0.4523	0.0984	4.45205e-06	21.1167
90001771	rs2236073	6	106898421	A	0.5996	0.1799	0.0249	5.99791e-13	52.1706
90001771	rs2902453	2	113923281	G	0.0015	1.504	0.31	1.276e-06	23.5253
90001771	rs4862454	4	185816062	A	0.2982	-0.139	0.02729	3.67198e-07	25.9289
90001771	rs4942468	13	46618290	A	0.6812	-0.1334	0.0263	4.11803e-07	25.7136
90001771	rs6561591	13	51367125	C	0.5511	-0.1204	0.02477	1.22301e-06	23.6136
90001771	rs7153153	14	89049488	A	0.1852	0.1517	0.03183	1.95398e-06	22.7018
90001771	rs7246669	19	16442023	G	0.7284	0.1299	0.02766	2.72797e-06	22.0433
90001771	rs72948545	6	107168477	G	0.0586	-0.7352	0.05156	6.21298e-45	203.211
90001771	rs7705021	5	79153359	G	0.1005	0.1904	0.04084	3.23802e-06	21.7232
90001771	rs77604725	12	11210672	G	0.0063	-0.6964	0.1522	4.897e-06	20.9243
90001771	rs9392365	6	2091975	T	0.1856	-0.1437	0.03134	4.64505e-06	21.0125
90001772	rs117772689	20	40633066	G	0.0222	-0.3796	0.08267	4.55502e-06	21.0726
90001772	rs12930821	16	58054671	C	0.7592	-0.1357	0.02902	3.03201e-06	21.8538
90001772	rs141846315	1	173414084	T	0.0008	-1.906	0.414	4.29299e-06	21.184
90001772	rs2236073	6	106898421	A	0.5997	0.1623	0.02499	9.31322e-11	42.1567
90001772	rs28752534	6	32585068	C	0.3884	0.1435	0.03084	3.37901e-06	21.639
90001772	rs4862454	4	185816062	A	0.2981	-0.1417	0.02733	2.27002e-07	26.8672
90001772	rs6068718	20	52528229	C	0.2241	-0.1444	0.02985	1.378e-06	23.3888
90001772	rs7153153	14	89049488	A	0.1851	0.1555	0.03189	1.126e-06	23.7637
90001772	rs74273424	20	46848498	G	0.0321	-0.321	0.06942	3.87597e-06	21.3699
90001772	rs74726196	5	122019220	A	0.0004	-2.858	0.5876	1.19699e-06	23.6441
90001772	rs7705021	5	79153359	G	0.1005	0.188	0.04097	4.60204e-06	21.0449
90001772	rs77062870	5	168607069	T	0.0051	0.8245	0.1776	3.57199e-06	21.5406
90001772	rs77636548	14	43192207	C	0.0345	-0.3067	0.06672	4.42201e-06	21.1192
90001772	rs77899115	13	83968655	C	0.0371	-0.3035	0.06563	3.89601e-06	21.3735
90001772	rs783418	6	106962679	C	0.8338	-0.1727	0.03293	1.639e-07	27.4893
90001772	rs9400058	6	107164076	G	0.065	-0.6739	0.04955	3.93007e-41	184.87
90001772	rs9916833	17	64969001	T	0.1343	0.1791	0.03582	5.94799e-07	24.9863
90001773	rs10750479	11	131277609	C	0.204	-0.147	0.03065	1.69602e-06	22.9898
90001773	rs111701276	9	28274639	G	0.0049	0.885	0.1761	5.22396e-07	25.2424
90001773	rs11568076	17	4544520	G	0.0029	1.098	0.2337	2.69898e-06	22.0622
90001773	rs117896078	9	130751060	T	0.0285	-0.3455	0.07496	4.19701e-06	21.2324
90001773	rs12642193	4	25916457	G	0.1574	-0.155	0.03388	4.96398e-06	20.9189
90001773	rs141357554	10	74099495	A	0.0094	-0.6039	0.1313	4.35402e-06	21.1428
90001773	rs147397792	10	18427081	G	0.091	0.2079	0.04446	3.03599e-06	21.8541
90001773	rs17035466	3	1249656	T	0.3888	0.1183	0.02559	3.91498e-06	21.3595
90001773	rs2236073	6	106898421	A	0.5997	0.1709	0.02524	1.45814e-11	45.8213
90001773	rs2895071	15	96894306	C	0.0052	0.9306	0.1839	4.402e-07	25.5932
90001773	rs4427557	11	40861756	T	0.0036	0.9359	0.2036	4.44898e-06	21.1186
90001773	rs6073000	20	41777449	C	0.9589	0.3159	0.06318	5.99101e-07	24.9863
90001773	rs61820496	1	158541235	A	0.0835	-0.2177	0.04528	1.588e-06	23.1029
90001773	rs6561591	13	51367125	C	0.5509	-0.117	0.02509	3.21603e-06	21.7336
90001773	rs6799202	3	131412454	T	0.9291	-0.229	0.04894	2.99399e-06	21.8829
90001773	rs72948545	6	107168477	G	0.0586	-0.7073	0.05233	1.20809e-40	182.586
90001773	rs73602758	6	149812163	G	0.004	0.8909	0.1888	2.46099e-06	22.2544
90001773	rs76990892	6	101131432	A	0.01	0.6135	0.1286	1.91501e-06	22.7462
90001773	rs7756279	6	107458285	A	0.6435	-0.1191	0.02574	3.82499e-06	21.3978
90001773	rs77636548	14	43192207	C	0.0345	-0.3169	0.06732	2.59902e-06	22.1472
90001773	rs783418	6	106962679	C	0.8338	-0.1791	0.03324	7.61395e-08	29.0156
90001773	rs8046913	16	58039513	A	0.749	-0.1437	0.02904	7.84892e-07	24.4727
90001774	rs10491456	5	79152076	A	0.1011	0.1886	0.04063	3.58204e-06	21.5354
90001774	rs117772689	20	40633066	G	0.0222	-0.3828	0.08249	3.59402e-06	21.523
90001774	rs12206866	6	107159822	T	0.0559	-0.4459	0.05365	1.31613e-16	69.0395
90001774	rs140315354	1	161617673	A	0.1355	0.1704	0.03602	2.31601e-06	22.3673
90001774	rs16944983	15	62700919	G	0.0077	-0.6478	0.1403	3.99899e-06	21.3073
90001774	rs17709988	9	14420767	C	0.1369	0.1687	0.03614	3.14797e-06	21.7779
90001774	rs17778282	4	2947538	T	0.0107	0.5834	0.1197	1.137e-06	23.7414
90001774	rs192325628	11	121622513	T	0.0164	0.4478	0.0979	4.94197e-06	20.9105
90001774	rs35378339	1	32639057	C	0.2779	0.1293	0.02712	1.942e-06	22.7185
90001774	rs55846017	6	106902438	A	0.1175	-0.1943	0.03864	5.18299e-07	25.2717
90001774	rs783418	6	106962679	C	0.8338	-0.1551	0.03261	2.04202e-06	22.6092
90001775	rs11051398	12	31504316	T	0.5325	-0.1219	0.02602	2.91501e-06	21.9359
90001775	rs112782756	13	34506073	G	0.0003	3.476	0.6767	2.93603e-07	26.3712
90001775	rs11617559	13	24752225	C	0.5725	0.1143	0.02495	4.78895e-06	20.9756
90001775	rs139491278	17	34986043	T	0.0153	-0.4571	0.09874	3.79804e-06	21.419
90001775	rs147487472	10	6191376	A	0.0415	0.4239	0.06144	6.11787e-12	47.5759
90001775	rs149662107	7	47871972	A	0.0061	-0.8039	0.159	4.49801e-07	25.5489
90001775	rs2248769	13	54938910	C	0.1247	0.1751	0.03796	4.09902e-06	21.2658
90001775	rs3793662	9	95886051	T	0.776	-0.1654	0.0295	2.18902e-08	31.4188
90001775	rs41294937	10	6106621	C	0.1077	0.4838	0.04036	1.6761e-32	143.612
90001775	rs4869953	6	151209997	G	0.6212	-0.1282	0.02536	4.495e-07	25.5411
90001775	rs72944931	2	178116262	G	0.0139	0.5033	0.105	1.69899e-06	22.9635
90001775	rs9425892	1	34421513	C	0.0458	-0.2747	0.05967	4.292e-06	21.182
90001776	rs13435269	4	95543425	A	0.2682	0.1419	0.02778	3.42003e-07	26.0767
90001776	rs138027128	16	7282705	T	0.0017	1.345	0.2886	3.27002e-06	21.7072
90001776	rs140714148	12	2859329	T	0.0431	-0.2807	0.06109	4.462e-06	21.1007
90001776	rs141602962	9	7815826	G	0.003	-1.113	0.2299	1.33999e-06	23.4242
90001776	rs144856909	22	29988779	A	0.0496	0.2806	0.0571	9.34394e-07	24.1354
90001776	rs1628296	12	123309183	T	0.0308	-0.343	0.07491	4.85099e-06	20.9537
90001776	rs2470644	3	5776857	C	0.0322	0.327	0.06981	2.92597e-06	21.9287
90001776	rs35926650	12	32550835	G	0.2389	0.1363	0.02947	3.89996e-06	21.3788
90001776	rs4446675	7	103397333	G	0.0292	-0.3357	0.07281	4.16198e-06	21.2458
90001776	rs58969602	20	47890347	C	0.0321	-0.3308	0.07145	3.78103e-06	21.4229
90001776	rs66495237	14	74734614	T	0.5074	-0.114	0.02463	3.82103e-06	21.4108
90001776	rs6838669	4	182081065	C	0.6063	-0.1356	0.02566	1.32999e-07	27.9099
90001776	rs9595021	13	44387580	C	0.599	0.1225	0.02573	2.00401e-06	22.654
90001777	rs111912558	17	44356694	C	0.203	0.1572	0.03429	4.68403e-06	21.0055
90001777	rs11598494	10	6178941	C	0.5587	-0.1762	0.02445	6.79047e-13	51.9059
90001777	rs12139506	1	61376720	G	0.0543	-0.2642	0.05361	8.6451e-07	24.2737
90001777	rs12192925	6	37488754	T	0.5633	0.1224	0.02505	1.07199e-06	23.8622
90001777	rs12907742	15	101525737	C	0.0801	-0.2071	0.04383	2.37498e-06	22.3141
90001777	rs1660369	1	214407674	T	0.9512	0.295	0.05615	1.56801e-07	27.5872
90001777	rs1887027	10	6113782	T	0.2454	-0.4244	0.0273	8.06306e-53	241.539
90001777	rs191775575	2	119062858	T	0.0052	0.7686	0.1644	3.065e-06	21.8454
90001777	rs28365327	18	25753552	A	0.7747	-0.1397	0.02905	1.57e-06	23.1134
90001777	rs2999572	7	25590299	G	0.3095	0.1279	0.02704	2.33598e-06	22.3609
90001777	rs3793662	9	95886051	T	0.7759	-0.1594	0.0289	3.74904e-08	30.4049
90001777	rs3862036	21	44262209	A	0.0424	-0.2881	0.05892	1.053e-06	23.8959
90001777	rs4747882	10	6162476	T	0.7132	-0.2267	0.02692	5.31741e-17	70.8786
90001777	rs536374	18	34917959	C	0.9055	0.1986	0.04216	2.54402e-06	22.1779
90001777	rs59278703	11	35069685	A	0.0904	0.201	0.04337	3.71997e-06	21.4672
90001777	rs7708967	5	8139657	A	0.5387	-0.1126	0.0246	4.90704e-06	20.9396
90001778	rs11598494	10	6178941	C	0.5587	-0.1524	0.02465	6.89493e-10	38.2031
90001778	rs12139506	1	61376720	G	0.0543	-0.2488	0.05397	4.16198e-06	21.2402
90001778	rs181153632	7	30546081	G	0.0163	-0.4735	0.09952	2.03198e-06	22.6246
90001778	rs1887027	10	6113782	T	0.2454	-0.3962	0.0276	1.71199e-45	205.955
90001778	rs28365327	18	25753552	A	0.7747	-0.1441	0.02924	8.69301e-07	24.2737
90001778	rs2853765	10	7830675	C	0.9228	0.2202	0.04599	1.75001e-06	22.9124
90001778	rs3793662	9	95886051	T	0.7759	-0.1558	0.02909	9.12893e-08	28.6688
90001778	rs4747882	10	6162476	T	0.7132	-0.1921	0.02715	1.79804e-12	50.0354
90001778	rs4764609	12	5968848	G	0.7413	0.1306	0.02795	3.08496e-06	21.8215
90001778	rs536374	18	34917959	C	0.9055	0.1989	0.04243	2.84702e-06	21.9627
90001778	rs59278703	11	35069685	A	0.0904	0.2078	0.04366	2.01298e-06	22.6405
90001778	rs62282025	3	109521072	A	0.2208	0.138	0.03015	4.84697e-06	20.9385
90001778	rs75727877	20	50852063	A	0.0034	-1.061	0.2136	7.05001e-07	24.6599
90001778	rs8079462	17	47002447	A	0.0098	-0.6004	0.1211	7.44406e-07	24.5672
90001779	rs11051398	12	31504316	T	0.5325	-0.1343	0.02589	2.23898e-07	26.8937
90001779	rs111741355	1	48095312	A	0.0004	-2.621	0.5722	4.80397e-06	20.9701
90001779	rs112043339	3	174935606	T	0.0138	-0.5414	0.1119	1.36801e-06	23.3958
90001779	rs112328981	13	34477079	T	0.0003	3.546	0.6803	1.95799e-07	27.1543
90001779	rs118088397	16	11709659	T	0.0269	0.3826	0.07771	8.90205e-07	24.2269
90001779	rs12638268	3	11933438	C	0.3426	0.1202	0.02592	3.66404e-06	21.4932
90001779	rs142537458	10	5982082	C	0.0215	0.4001	0.08706	4.47404e-06	21.1087
90001779	rs147487472	10	6191376	A	0.0414	0.4264	0.06126	4.00405e-12	48.422
90001779	rs149662107	7	47871972	A	0.0062	-0.8467	0.1584	9.6221e-08	28.5569
90001779	rs17403348	10	5827901	C	0.0997	0.2334	0.04168	2.29198e-08	31.3407
90001779	rs34518596	5	86111282	T	0.0005	2.638	0.5488	1.59401e-06	23.0932
90001779	rs3793662	9	95886051	T	0.7759	-0.1898	0.02934	1.11401e-10	41.8249
90001779	rs4869953	6	151209997	G	0.621	-0.1187	0.02527	2.74802e-06	22.0523
90001779	rs62626323	10	6115678	A	0.1075	0.5847	0.03976	1.31795e-47	216.14
90001779	rs709589	14	106306841	T	0.4557	-0.183	0.03138	5.97806e-09	33.9906
90001779	rs7906697	10	125554970	C	0.8999	0.1925	0.0408	2.47201e-06	22.2486
90001779	rs9425892	1	34421513	C	0.0458	-0.2848	0.0594	1.692e-06	22.9757
90001780	rs115861292	3	126541810	G	0.021	0.4129	0.08871	3.36202e-06	21.6524
90001780	rs140678325	13	42323712	T	0.0084	0.616	0.1308	2.557e-06	22.167
90001780	rs146092993	3	28261321	G	0.011	-0.576	0.1255	4.59896e-06	21.0532
90001780	rs149662107	7	47871972	A	0.0062	-0.8029	0.1574	3.56599e-07	26.0061
90001780	rs262753	5	165060876	G	0.3093	-0.1286	0.02687	1.76299e-06	22.8933
90001780	rs2665962	17	74022213	T	0.545	0.1264	0.02475	3.40997e-07	26.0678
90001780	rs3793662	9	95886051	T	0.7759	-0.1749	0.02923	2.377e-09	35.7836
90001780	rs41295093	10	6120173	A	0.1068	0.4244	0.0402	1.10688e-25	111.394
90001780	rs4747846	10	6074451	C	0.3887	0.1534	0.02528	1.42801e-09	36.8009
90001780	rs59745557	11	35069686	G	0.0909	0.2196	0.04371	5.30506e-07	25.2269
90001780	rs73433764	7	122201968	C	0.0048	-0.8211	0.1736	2.33701e-06	22.3591
90001780	rs74643586	2	80478582	A	0.0014	1.536	0.3348	4.61998e-06	21.0365
90001780	rs77154655	3	16255245	C	0.0524	-0.2911	0.05468	1.07599e-07	28.3262
90001780	rs7926898	11	133650237	G	0.7551	-0.1345	0.02861	2.68701e-06	22.0887
90001781	rs10843928	12	31502991	T	0.5142	-0.1556	0.03376	4.33501e-06	21.2198
90001781	rs113066333	2	28889318	A	0.0572	-0.3375	0.07297	4.00396e-06	21.3691
90001781	rs114964656	2	182116922	T	0.0025	1.613	0.3486	4.00203e-06	21.3865
90001781	rs118088397	16	11709659	T	0.0297	0.4811	0.1027	2.99102e-06	21.9208
90001781	rs142906903	8	82141410	C	0.0112	0.747	0.1576	2.31302e-06	22.4417
90001781	rs2267601	22	44448338	A	0.4172	0.1709	0.03451	7.99797e-07	24.4974
90001781	rs2275848	9	95887320	T	0.7711	-0.2187	0.0399	4.80695e-08	30.0108
90001781	rs2616542	3	11688393	T	0.9166	0.3126	0.06189	4.83304e-07	25.4838
90001781	rs41294937	10	6106621	C	0.1068	0.4909	0.05533	1.66686e-18	78.6305
90001781	rs4593388	6	159340868	G	0.2033	-0.2079	0.04223	9.33792e-07	24.2099
90001781	rs696306	1	7854998	T	0.3054	0.1754	0.03678	2.01201e-06	22.7176
90001781	rs709589	14	106306841	T	0.4529	-0.2484	0.04396	1.84302e-08	31.8944
90001781	rs72948393	2	215843408	C	0.0147	-0.7003	0.1385	4.73598e-07	25.5385
90001781	rs76032804	3	173656076	G	0.0477	-0.396	0.07974	7.486e-07	24.6357
90001782	rs10905716	10	6114010	T	0.2439	-0.4537	0.03721	6.15035e-33	148.506
90001782	rs113066333	2	28889318	A	0.0574	-0.3274	0.07081	4.03599e-06	21.3548
90001782	rs116270586	3	121050031	G	0.0131	0.6723	0.1428	2.68497e-06	22.141
90001782	rs11673894	2	118876072	T	0.1892	-0.1962	0.04266	4.53701e-06	21.1292
90001782	rs117315714	7	46669974	T	0.0011	2.241	0.4718	2.197e-06	22.5369
90001782	rs12218872	10	6177617	C	0.5936	-0.1829	0.0338	7.03996e-08	29.2497
90001782	rs139703496	10	1676361	T	0.0016	1.904	0.4114	3.96296e-06	21.396
90001782	rs143132954	1	61322867	C	0.0161	-0.6306	0.1363	3.96598e-06	21.3817
90001782	rs148503715	20	61958726	A	0.0005	3.855	0.8138	2.34002e-06	22.4151
90001782	rs2853765	10	7830675	C	0.9287	0.3007	0.06431	3.12903e-06	21.8392
90001782	rs72657101	8	62471902	C	0.098	0.2605	0.0564	4.10696e-06	21.31
90001782	rs77910234	1	224393629	C	0.0005	3.199	0.6699	1.94299e-06	22.779
90001782	rs8097813	18	67173624	C	0.5457	-0.1818	0.0333	5.424e-08	29.7732
90001783	rs10765088	10	133336906	A	0.5103	-0.1198	0.02428	8.33892e-07	24.332
90001783	rs11616609	13	35106024	T	0.3606	-0.1207	0.02541	2.10199e-06	22.5511
90001783	rs12341626	9	17383792	C	0.1539	-0.1597	0.03463	4.09996e-06	21.2553
90001783	rs1828160	3	7379480	T	0.5209	-0.112	0.02397	3.09599e-06	21.8204
90001783	rs3793662	9	95886051	T	0.7758	-0.1813	0.02898	4.37895e-10	39.1166
90001783	rs4129608	9	18327215	G	0.1469	-0.1638	0.03459	2.27101e-06	22.4124
90001783	rs4721574	7	2350451	A	0.2808	0.1486	0.02746	6.697e-08	29.2684
90001783	rs62626323	10	6115678	A	0.1074	0.349	0.03994	3.53671e-18	76.3127
90001783	rs6550133	3	32472280	C	0.1755	-0.1637	0.0318	2.74202e-07	26.4853
90001783	rs709589	14	106306841	T	0.4557	-0.2486	0.03091	1.18987e-15	64.6497
90001783	rs9596941	13	54874198	G	0.0847	0.2115	0.04491	2.585e-06	22.1665
90001784	rs11051398	12	31504316	T	0.5325	-0.123	0.02607	2.48897e-06	22.248
90001784	rs111741355	1	48095312	A	0.0004	-2.854	0.5728	6.54892e-07	24.8121
90001784	rs11615354	12	2130438	T	0.1056	0.19	0.0403	2.49799e-06	22.2157
90001784	rs116525939	5	97611924	C	0.0036	0.954	0.2076	4.469e-06	21.1059
90001784	rs117156856	16	46798678	A	0.0023	1.252	0.268	3.09999e-06	21.8123
90001784	rs144941792	10	5777776	T	0.1001	0.2117	0.04191	4.61902e-07	25.5017
90001784	rs146720368	22	32003463	T	0.0042	0.9178	0.1934	2.15001e-06	22.5084
90001784	rs147487472	10	6191376	A	0.0414	0.4191	0.06162	1.19812e-11	46.2332
90001784	rs149662107	7	47871972	A	0.0062	-0.9269	0.1592	6.267e-09	33.8799
90001784	rs34351616	21	20240985	G	0.051	-0.2632	0.05587	2.54302e-06	22.1808
90001784	rs3793662	9	95886051	T	0.7759	-0.1575	0.02958	1.07399e-07	28.3353
90001784	rs4869953	6	151209997	G	0.621	-0.1265	0.02541	6.69607e-07	24.7705
90001784	rs62626323	10	6115678	A	0.1075	0.5433	0.04021	1.25285e-40	182.463
90001784	rs709589	14	106306841	T	0.4557	-0.1507	0.03159	1.90301e-06	22.7452
90001784	rs76687530	11	123711887	T	0.1053	-0.194	0.04068	1.93798e-06	22.7302
90001784	rs8028696	15	33466839	T	0.2827	0.131	0.02766	2.26501e-06	22.4182
90001784	rs9425892	1	34421513	C	0.0458	-0.2829	0.05977	2.29097e-06	22.3904
90001785	rs111500944	15	80676525	T	0.0517	0.2685	0.05574	1.51999e-06	23.1908
90001785	rs11245200	10	126182752	T	0.1303	0.1667	0.03594	3.64502e-06	21.5019
90001785	rs11548656	16	81916912	G	0.1287	-0.2363	0.03676	1.47001e-10	41.2989
90001785	rs11636705	15	96605912	T	0.1322	0.1676	0.03665	4.99402e-06	20.9008
90001785	rs12529059	6	64695023	T	0.2297	0.1341	0.02909	4.15097e-06	21.2389
90001785	rs1370277	15	80445815	T	0.2096	0.1435	0.0305	2.64801e-06	22.1241
90001785	rs146277285	10	107243367	T	0.0221	0.3946	0.08332	2.25798e-06	22.417
90001785	rs147487472	10	6191376	A	0.0412	0.3278	0.06162	1.09901e-07	28.2837
90001785	rs17327745	1	95917846	G	0.1076	-0.1977	0.04123	1.70298e-06	22.9799
90001785	rs2290263	7	25887278	A	0.6563	-0.122	0.02644	4.06397e-06	21.2794
90001785	rs4073186	2	30043619	A	0.4007	-0.1156	0.02522	4.69699e-06	20.9985
90001785	rs4099100	18	24488604	G	0.0539	0.2514	0.05475	4.54098e-06	21.0729
90001785	rs41294937	10	6106621	C	0.1073	0.3718	0.04036	5.23239e-20	84.8161
90001785	rs6940205	6	107141246	T	0.3101	-0.1257	0.0267	2.59102e-06	22.1518
90001785	rs72809405	2	61173382	A	0.2509	0.149	0.02967	5.31998e-07	25.2057
90001785	rs72973530	2	235335429	G	0.0007	-2.155	0.4659	3.87998e-06	21.3831
90001785	rs73224863	4	29267406	T	0.1261	-0.1799	0.03827	2.688e-06	22.0855
90001785	rs75007695	2	241875782	A	0.0148	-0.5101	0.1058	1.46899e-06	23.2328
90001786	rs10401190	19	17987864	T	0.0062	-0.7709	0.1645	2.88297e-06	21.9496
90001786	rs10806538	6	67249077	G	0.6476	-0.1196	0.02571	3.408e-06	21.6282
90001786	rs111419261	9	91520493	A	0.024	0.3724	0.07876	2.34401e-06	22.3445
90001786	rs11245200	10	126182752	T	0.1304	0.1669	0.0356	2.85799e-06	21.9672
90001786	rs11548656	16	81916912	G	0.1289	-0.1707	0.03656	3.14601e-06	21.788
90001786	rs116540618	19	49487555	C	0.0178	-0.4243	0.092	4.12202e-06	21.2585
90001786	rs13049974	21	32810944	C	0.0479	-0.2726	0.05958	4.923e-06	20.9225
90001786	rs1570675	13	43406556	C	0.4593	0.1261	0.0248	3.87597e-07	25.8398
90001786	rs1883832	20	44746982	C	0.6316	0.2306	0.02558	3.11172e-19	81.2231
90001786	rs35830739	1	229725893	A	0.0092	-0.6843	0.1365	5.56404e-07	25.1183
90001786	rs35979946	4	102720551	G	0.1988	0.1423	0.03094	4.402e-06	21.1413
90001786	rs41295093	10	6120173	A	0.1067	0.3186	0.0403	3.50429e-15	62.466
90001786	rs6034999	20	18208277	A	0.4199	-0.1181	0.02525	3.00497e-06	21.8645
90001787	rs10401190	19	17987864	T	0.0062	-0.8085	0.1646	9.44909e-07	24.1136
90001787	rs11036291	11	41231092	G	0.2101	-0.1424	0.03012	2.37001e-06	22.3394
90001787	rs11694298	2	11175178	A	0.6849	0.1206	0.02623	4.40099e-06	21.1281
90001787	rs12342539	9	4327960	T	0.2216	-0.1657	0.02956	2.246e-08	31.405
90001787	rs12722531	10	6076076	A	0.074	0.4479	0.04714	3.60662e-21	90.2288
90001787	rs144182927	21	23113704	T	0.0191	-0.4156	0.08772	2.246e-06	22.4345
90001787	rs187593378	11	67809980	T	0.001	-1.69	0.3614	3.02698e-06	21.8554
90001787	rs4073186	2	30043619	A	0.4007	-0.1155	0.025	3.98703e-06	21.3327
90001787	rs706779	10	6098824	C	0.6084	-0.293	0.02511	6.63743e-31	136.083
90001787	rs74911560	2	14883839	G	0.0237	-0.3809	0.08077	2.49701e-06	22.2272
90001787	rs77750506	11	115771425	G	0.0097	0.5641	0.1223	4.12895e-06	21.2629
90001787	rs78038432	6	113488026	T	0.0012	1.647	0.3563	3.92898e-06	21.3559
90001787	rs80243585	18	28337909	G	0.0926	0.2012	0.04222	1.96902e-06	22.6977
90001788	rs149114716	8	3816956	C	0.0283	-0.3504	0.07552	3.61701e-06	21.5163
90001788	rs1982142	13	102272356	G	0.8204	0.159	0.03157	4.98001e-07	25.3517
90001788	rs284289	1	10763815	T	0.9955	-0.9944	0.1877	1.25101e-07	28.0515
90001788	rs3958466	1	47241376	T	0.18	0.1489	0.03207	3.56098e-06	21.5454
90001788	rs407948	12	130766040	C	0.6171	-0.1146	0.02501	4.77397e-06	20.9848
90001788	rs61986645	14	86928722	G	0.0732	0.2152	0.04656	3.94803e-06	21.3511
90001788	rs62485164	7	136341447	C	0.2284	-0.1348	0.02916	3.89601e-06	21.3583
90001788	rs7166343	15	29885297	C	0.7492	0.1364	0.02883	2.32798e-06	22.3718
90001788	rs78997789	9	76715113	G	0.2296	-0.1363	0.02951	3.99402e-06	21.3214
90001788	rs79744969	8	68654406	A	0.0468	0.2684	0.05767	3.35598e-06	21.6485
90001788	rs80056168	4	89684474	T	0.0888	-0.2112	0.04364	1.357e-06	23.4089
90001789	rs138920863	13	85642896	C	0.0458	-0.2799	0.05936	2.50801e-06	22.2219
90001789	rs1397934	4	40187596	G	0.7003	-0.1378	0.02604	1.269e-07	27.9885
90001789	rs142063706	8	141253242	A	0.0104	-0.5336	0.1166	4.89204e-06	20.9313
90001789	rs1816221	2	71977094	C	0.1351	-0.1691	0.03604	2.79602e-06	22.0029
90001789	rs2999572	7	25590299	G	0.3095	0.127	0.02688	2.377e-06	22.3106
90001789	rs3793662	9	95886051	T	0.7759	-0.1698	0.02871	3.69199e-09	34.96
90001789	rs41294937	10	6106621	C	0.1075	0.5734	0.03893	9.24272e-48	216.825
90001789	rs526811	18	2090450	T	0.8168	0.1478	0.03076	1.60901e-06	23.0748
90001789	rs61839442	10	6321360	G	0.0129	0.5286	0.1079	1.00201e-06	23.9869
90001789	rs7078614	10	6075831	T	0.35	0.2184	0.02531	9.24272e-18	74.4189
90001789	rs75727877	20	50852063	A	0.0034	-0.9879	0.2111	2.98298e-06	21.8883
90001789	rs8066711	17	73885038	A	0.2484	-0.135	0.02753	9.90307e-07	24.0335
90001789	rs9372361	6	113707049	T	0.2246	-0.1368	0.0293	3.133e-06	21.7871
90001790	rs11245200	10	126182752	T	0.1303	0.1664	0.03537	2.651e-06	22.1207
90001790	rs11598494	10	6178941	C	0.5587	-0.1768	0.02448	6.08555e-13	52.132
90001790	rs11632374	15	33478617	G	0.3404	0.1232	0.02601	2.246e-06	22.4235
90001790	rs12139506	1	61376720	G	0.0543	-0.2766	0.05366	2.67898e-07	26.5562
90001790	rs12886102	14	100108322	T	0.2186	-0.1341	0.02881	3.38704e-06	21.6538
90001790	rs1660369	1	214407674	T	0.9512	0.2747	0.05627	1.09901e-06	23.8191
90001790	rs1887027	10	6113782	T	0.2454	-0.4203	0.02736	1.16305e-51	235.857
90001790	rs200381543	22	22547864	T	0.0074	0.6837	0.1461	2.98099e-06	21.8873
90001790	rs2999572	7	25590299	G	0.3095	0.125	0.02708	4.02903e-06	21.2954
90001790	rs3793662	9	95886051	T	0.7759	-0.1626	0.02894	2.04899e-08	31.5505
90001790	rs3862036	21	44262209	A	0.0424	-0.2943	0.05906	6.53702e-07	24.8174
90001790	rs4747882	10	6162476	T	0.7132	-0.2133	0.02697	3.34734e-15	62.5147
90001790	rs62013832	15	86804118	T	0.3841	0.117	0.02502	3.046e-06	21.8554
90001790	rs8100828	19	11184104	T	0.1123	0.1769	0.03867	4.95199e-06	20.9156
90001791	rs11051398	12	31504316	T	0.5325	-0.1509	0.02607	7.67291e-09	33.4857
90001791	rs112017455	3	157651153	T	0.019	0.449	0.09078	7.93195e-07	24.4498
90001791	rs118088397	16	11709659	T	0.0269	0.3848	0.07832	9.32803e-07	24.1261
90001791	rs139257812	1	8194962	C	0.0228	0.3821	0.08268	3.94003e-06	21.346
90001791	rs147487472	10	6191376	A	0.0414	0.4465	0.0617	5.59887e-13	52.3402
90001791	rs149662107	7	47871972	A	0.0062	-0.8004	0.1597	5.68499e-07	25.1054
90001791	rs1555271	20	20803779	C	0.5212	-0.115	0.02484	3.76097e-06	21.4217
90001791	rs17403348	10	5827901	C	0.0997	0.2314	0.04201	3.85798e-08	30.3238
90001791	rs3793662	9	95886051	T	0.7759	-0.1953	0.02956	4.56352e-11	43.6273
90001791	rs41294937	10	6106621	C	0.1075	0.5626	0.04021	2.21411e-43	195.656
90001791	rs474490	11	117287794	G	0.8033	-0.1462	0.03176	4.29705e-06	21.1785
90001791	rs4869953	6	151209997	G	0.621	-0.1175	0.02547	4.11396e-06	21.2706
90001791	rs59278703	11	35069685	A	0.0904	0.2061	0.04449	3.74999e-06	21.4483
90001791	rs709589	14	106306841	T	0.4557	-0.1461	0.03168	4.11197e-06	21.2565
90001791	rs77869769	11	70397340	C	0.0051	0.8238	0.1687	1.083e-06	23.8328
90001791	rs9425892	1	34421513	C	0.0458	-0.3055	0.05984	3.47496e-07	26.0496
90001792	rs11598494	10	6178941	C	0.5587	-0.1584	0.02453	1.20301e-10	41.6752
90001792	rs12139506	1	61376720	G	0.0543	-0.2726	0.05371	4.07099e-07	25.7456
90001792	rs12739411	1	68752573	C	0.018	0.4289	0.09273	3.87802e-06	21.3813
90001792	rs1660369	1	214407674	T	0.9512	0.2896	0.05629	2.81799e-07	26.4543
90001792	rs1887027	10	6113782	T	0.2454	-0.4047	0.02745	7.7589e-48	217.242
90001792	rs28365327	18	25753552	A	0.7747	-0.1536	0.02911	1.385e-07	27.8266
90001792	rs28374524	16	25533172	G	0.4154	-0.1133	0.02474	4.81005e-06	20.9615
90001792	rs2853765	10	7830675	C	0.9228	0.2333	0.04579	3.64099e-07	25.9448
90001792	rs3793662	9	95886051	T	0.7759	-0.167	0.02895	8.7579e-09	33.2582
90001792	rs3862036	21	44262209	A	0.0424	-0.2819	0.05913	1.94402e-06	22.7163
90001792	rs4747882	10	6162476	T	0.7132	-0.2093	0.02699	1.14499e-14	60.1029
90001792	rs62013832	15	86804118	T	0.3841	0.1179	0.02504	2.57401e-06	22.1575
90001792	rs7186545	16	14508423	C	0.9299	-0.2213	0.04764	3.50098e-06	21.5666
90001792	rs73332250	17	47014571	C	0.0098	-0.5717	0.1207	2.23702e-06	22.4225
90001793	rs12342539	9	4327960	T	0.2216	-0.1457	0.02959	8.91292e-07	24.2321
90001793	rs12830810	12	47930410	C	0.4025	-0.1229	0.02556	1.58599e-06	23.107
90001793	rs12886102	14	100108322	T	0.2186	-0.1394	0.029	1.60901e-06	23.0936
90001793	rs12907742	15	101525737	C	0.0801	-0.2324	0.04421	1.54e-07	27.6181
90001793	rs144182927	21	23113704	T	0.0191	-0.413	0.08755	2.47503e-06	22.2408
90001793	rs3793662	9	95886051	T	0.7759	-0.1472	0.02918	4.78002e-07	25.4336
90001793	rs41294937	10	6106621	C	0.1075	0.5555	0.03963	1.57109e-43	196.373
90001793	rs61839442	10	6321360	G	0.0129	0.5561	0.1094	3.88097e-07	25.8246
90001793	rs7078614	10	6075831	T	0.35	0.2383	0.02566	2.58881e-20	86.198
90001793	rs75038650	2	5553075	T	0.159	0.1519	0.03314	4.735e-06	20.9978
90001793	rs77603125	5	179275092	C	0.0351	-0.3093	0.06633	3.22998e-06	21.7321
90001794	rs11051398	12	31504316	T	0.5325	-0.1194	0.02601	4.58205e-06	21.0616
90001794	rs111741355	1	48095312	A	0.0004	-2.639	0.5717	4.02903e-06	21.2963
90001794	rs112043339	3	174935606	T	0.0138	-0.5221	0.1123	3.42697e-06	21.6028
90001794	rs112328981	13	34477079	T	0.0003	3.458	0.6771	3.43297e-07	26.0679
90001794	rs113492859	4	185217641	T	0.0879	0.2021	0.04381	4.10403e-06	21.2691
90001794	rs11615354	12	2130438	T	0.1055	0.2089	0.04017	2.09701e-07	27.0294
90001794	rs12638268	3	11933438	C	0.3425	0.1222	0.026	2.69302e-06	22.0779
90001794	rs146720368	22	32003463	T	0.0042	0.9262	0.1929	1.63999e-06	23.0413
90001794	rs147487472	10	6191376	A	0.0416	0.3795	0.0615	7.54797e-10	38.0571
90001794	rs149662107	7	47871972	A	0.0062	-0.8253	0.1589	2.172e-07	26.9611
90001794	rs2753488	14	106305260	G	0.5398	-0.1465	0.03154	3.52996e-06	21.5633
90001794	rs3793662	9	95886051	T	0.776	-0.1572	0.0295	1.03901e-07	28.3807
90001794	rs41294937	10	6106621	C	0.1076	0.476	0.04039	1.739e-31	138.813
90001794	rs4869953	6	151209997	G	0.6211	-0.128	0.02535	4.62796e-07	25.4816
90001794	rs62175769	2	173865326	C	0.0093	-0.5819	0.1222	1.996e-06	22.663
90001794	rs72944931	2	178116262	G	0.0138	0.5043	0.1053	1.72401e-06	22.9236
90001794	rs9425892	1	34421513	C	0.0458	-0.2743	0.05966	4.39704e-06	21.1275
90001795	rs10047878	14	22787690	A	0.56	-0.1156	0.02506	4.12496e-06	21.2675
90001795	rs117473115	10	54503355	T	0.0331	0.3516	0.06985	5.02505e-07	25.3237
90001795	rs12822478	12	31514566	A	0.4841	-0.1156	0.02508	4.20397e-06	21.2336
90001795	rs140685335	18	1584719	G	0.0276	0.3598	0.07544	1.92101e-06	22.7343
90001795	rs151006498	15	63642578	T	0.0092	-0.5983	0.13	4.30804e-06	21.1697
90001795	rs181825	5	80131532	A	0.0321	0.3147	0.06823	4.11197e-06	21.2621
90001795	rs3793662	9	95886051	T	0.7759	-0.1557	0.02917	9.9481e-08	28.4752
90001795	rs4721574	7	2350451	A	0.2807	0.1421	0.02762	2.84001e-07	26.4547
90001795	rs61945276	13	22645864	A	0.0313	-0.3331	0.07215	4.03497e-06	21.3029
90001795	rs62626323	10	6115678	A	0.1075	0.2969	0.04016	1.77787e-13	54.6255
90001795	rs6550133	3	32472280	C	0.1754	-0.1486	0.03197	3.498e-06	21.5931
90001795	rs709589	14	106306841	T	0.4557	-0.2255	0.03114	5.40754e-13	52.4105
90001795	rs7899857	10	133280976	A	0.3033	-0.1303	0.02718	1.69602e-06	22.9695
90001796	rs116588562	1	201089372	A	0.0718	0.2247	0.04697	1.79498e-06	22.8731
90001796	rs117208568	15	54126596	A	0.0168	0.4344	0.09339	3.40502e-06	21.6242
90001796	rs4446062	2	57498544	A	0.2847	0.1271	0.02719	3.04902e-06	21.839
90001796	rs4752656	10	123899507	T	0.5966	-0.1161	0.02529	4.61201e-06	21.0634
90001796	rs6658353	1	161469054	C	0.3328	-0.1242	0.02596	1.766e-06	22.8768
90001796	rs74330899	19	29552282	G	0.0048	0.8372	0.178	2.65497e-06	22.1095
90001796	rs80322600	16	55456633	C	0.0158	-0.5125	0.103	6.76394e-07	24.7442
90001796	rs8064682	17	75246854	T	0.0052	-0.7737	0.1681	4.32305e-06	21.1724
90001797	rs10740344	10	72155840	T	0.7394	-0.1301	0.02703	1.52999e-06	23.1537
90001797	rs113532966	2	50627626	C	0.0846	0.1937	0.04232	4.86598e-06	20.9376
90001797	rs118135815	7	146514190	G	0.001	1.931	0.4117	2.84001e-06	21.9867
90001797	rs147153707	9	31165407	A	0.0129	0.5283	0.11	1.64399e-06	23.0533
90001797	rs147680281	5	127113029	T	0.0008	2.007	0.4386	4.92096e-06	20.9274
90001797	rs1785249	18	3362511	T	0.38	-0.1234	0.02452	5.08604e-07	25.3132
90001797	rs2024568	20	44732089	C	0.636	-0.118	0.02501	2.488e-06	22.2482
90001797	rs4578504	13	27510490	G	0.77	-0.1364	0.02898	2.60801e-06	22.1406
90001797	rs61566441	3	155044125	T	0.2848	0.1244	0.02693	3.95003e-06	21.3268
90001797	rs7007180	8	6947493	G	0.7354	0.1322	0.0288	4.60999e-06	21.0589
90001797	rs74551235	6	150575442	A	0.0899	-0.2031	0.04168	1.15001e-06	23.7314
90001797	rs909973	1	40901979	G	0.0131	0.4996	0.1065	2.80498e-06	21.994
90001798	rs11086984	20	44511627	T	0.1514	0.256	0.03444	1.30197e-13	55.2225
90001798	rs116522219	3	36625286	A	0.0407	0.2952	0.06225	2.18701e-06	22.4759
90001798	rs12664485	6	143890569	C	0.012	0.5228	0.1137	4.44898e-06	21.1306
90001798	rs144642376	3	36349691	G	0.0718	0.2632	0.04883	7.50896e-08	29.0376
90001798	rs147714617	12	6605299	T	0.1224	0.2579	0.03725	5.22516e-12	47.9085
90001798	rs162076	20	46785499	A	0.555	-0.1453	0.02494	6.19598e-09	33.9235
90001798	rs1801274	1	161479745	G	0.325	-0.2208	0.02632	7.07457e-17	70.3378
90001798	rs1883832	20	44746982	C	0.6318	-0.5841	0.02417	8.47227e-120	583.692
90001798	rs245668	5	36713399	A	0.0271	0.3582	0.07588	2.44101e-06	22.272
90001798	rs25680	12	6554628	A	0.1671	-0.2616	0.03299	2.86484e-15	62.8454
90001798	rs34101571	1	31211894	A	0.0239	-0.4501	0.07925	1.45001e-08	32.239
90001798	rs35574803	3	32533246	C	0.0562	0.7589	0.05246	3.63413e-46	209.158
90001798	rs4700827	5	178897725	G	0.0022	-1.149	0.243	2.334e-06	22.3455
90001798	rs4810496	20	44954283	A	0.2246	-0.1397	0.02969	2.64698e-06	22.1276
90001798	rs75918255	3	32945761	A	0.035	0.5011	0.06717	1.07103e-13	55.6238
90001798	rs7621492	3	32302456	A	0.1136	0.2196	0.03939	2.66803e-08	31.0638
90001798	rs76929865	3	31134534	C	0.0223	0.4628	0.08601	7.88098e-08	28.9368
90001798	rs78083636	4	153842791	G	0.089	-0.1994	0.04317	3.96497e-06	21.323
90001798	rs79871977	5	11538463	A	0.0137	0.4874	0.103	2.31398e-06	22.3799
90001798	rs8116311	20	44836231	T	0.0673	0.2517	0.0498	4.53398e-07	25.5311
90001798	rs9989924	20	42019380	C	0.6669	0.1525	0.02627	7.01698e-09	33.6808
90001799	rs10785556	12	45593682	A	0.0394	0.4051	0.08047	5.25303e-07	25.3153
90001799	rs10996192	10	66846516	A	0.0299	0.434	0.09296	3.24997e-06	21.7728
90001799	rs111986434	9	132142740	A	0.0411	0.3983	0.08057	8.37799e-07	24.4119
90001799	rs1801274	1	161479745	G	0.3166	-0.3112	0.03296	1.06292e-20	89.0496
90001799	rs184776859	12	124564198	A	0.0041	1.289	0.2514	3.24698e-07	26.2605
90001799	rs2848587	18	33793953	C	0.4181	0.1531	0.03229	2.30298e-06	22.4565
90001799	rs35574803	3	32533246	C	0.0566	0.3669	0.06851	9.5971e-08	28.6493
90001799	rs4937631	11	131356267	A	0.7369	0.1651	0.03589	4.47095e-06	21.1385
90001799	rs62396405	6	38807887	G	0.0433	0.3593	0.07805	4.43997e-06	21.1688
90001799	rs7893773	10	52916173	T	0.556	-0.1474	0.03213	4.78101e-06	21.0233
90001799	rs9520817	13	108846787	G	0.7709	0.1754	0.03829	4.96101e-06	20.9612
90001800	rs10833056	11	19105332	C	0.3526	0.1222	0.02627	3.43503e-06	21.6264
90001800	rs11086984	20	44511627	T	0.1513	0.1911	0.03505	5.26999e-08	29.7103
90001800	rs116551266	3	36350049	T	0.0718	0.2378	0.04954	1.646e-06	23.0289
90001800	rs11769145	7	70704068	C	0.1175	0.1915	0.03929	1.14201e-06	23.743
90001800	rs12541523	8	124577287	A	0.9264	0.2187	0.04697	3.33803e-06	21.668
90001800	rs12625834	20	44949039	A	0.2131	-0.1534	0.03074	6.37001e-07	24.8889
90001800	rs143553941	12	109368119	C	0.013	0.5135	0.1095	2.83302e-06	21.9794
90001800	rs145656540	20	57966338	T	0.0152	0.486	0.1009	1.51199e-06	23.1874
90001800	rs147714617	12	6605299	T	0.1224	0.186	0.0379	9.65606e-07	24.0719
90001800	rs162076	20	46785499	A	0.555	-0.131	0.02535	2.516e-07	26.69
90001800	rs1883832	20	44746982	C	0.6317	-0.4972	0.02506	2.97989e-83	393.425
90001800	rs25680	12	6554628	A	0.167	-0.1925	0.03366	1.14599e-08	32.6885
90001800	rs2783440	1	111748488	G	0.474	-0.1191	0.02501	2.00101e-06	22.6651
90001800	rs35574803	3	32533246	C	0.0561	0.7463	0.05335	2.34585e-43	195.578
90001800	rs481818	1	234426306	C	0.9108	-0.2279	0.04322	1.422e-07	27.7895
90001800	rs6881246	5	38617277	A	0.0022	-1.24	0.2613	2.15001e-06	22.5075
90001800	rs709589	14	106306841	T	0.4557	-0.1702	0.03166	8.19294e-08	28.8842
90001800	rs75005829	17	53317228	T	0.0174	0.4361	0.09532	4.91496e-06	20.9202
90001800	rs75918255	3	32945761	A	0.035	0.4946	0.06834	5.54243e-13	52.3505
90001800	rs7621492	3	32302456	A	0.1136	0.2435	0.03994	1.18201e-09	37.1487
90001800	rs76929865	3	31134534	C	0.0223	0.5735	0.08703	5.04429e-11	43.4002
90001800	rs866069	1	157006976	C	0.5691	-0.1221	0.02545	1.66702e-06	23.0048
90001801	rs11220465	11	126257779	A	0.0667	-0.336	0.06884	1.14301e-06	23.7971
90001801	rs115870915	1	114134030	A	0.0133	-0.6879	0.1487	3.98502e-06	21.3774
90001801	rs13336159	16	8832515	T	0.2508	0.1858	0.04006	3.764e-06	21.488
90001801	rs138487400	1	65088698	A	0.0049	-1.107	0.2335	2.28702e-06	22.4516
90001801	rs148107267	15	33896396	G	0.003	1.39	0.2992	3.63697e-06	21.5592
90001801	rs25680	12	6554628	A	0.1672	-0.2854	0.04636	9.11108e-10	37.8571
90001801	rs35574803	3	32533246	C	0.0564	0.9344	0.07016	1.07994e-38	177.179
90001801	rs4810485	20	44747947	G	0.6302	-0.5719	0.03295	1.32587e-62	300.923
90001801	rs4815533	20	2684924	G	0.5547	0.1599	0.03427	3.28503e-06	21.7468
90001801	rs56237381	3	32924804	A	0.0294	0.5453	0.09922	4.43997e-08	30.1717
90001801	rs6066198	20	45732275	G	0.0708	-0.3638	0.06703	6.46696e-08	29.4248
90001801	rs62161465	2	107721414	T	0.0536	0.3491	0.07333	2.08598e-06	22.6393
90001801	rs72645230	20	46242688	G	0.0959	-0.3093	0.05807	1.13099e-07	28.3389
90001801	rs73301560	20	45088788	C	0.1187	0.2821	0.05301	1.153e-07	28.289
90001801	rs75918255	3	32945761	A	0.0376	0.5783	0.0916	3.41201e-10	39.8146
90001801	rs76929865	3	31134534	C	0.0245	0.5929	0.1139	2.15899e-07	27.0671
90001802	rs11064198	12	6558720	T	0.1256	-0.225	0.03691	1.19201e-09	37.1398
90001802	rs11086984	20	44511627	T	0.1514	0.2106	0.03486	1.67402e-09	36.4774
90001802	rs114911864	1	16508223	T	0.0045	-0.8961	0.1904	2.61999e-06	22.1382
90001802	rs144642376	3	36349691	G	0.0718	0.2366	0.04932	1.67302e-06	23.0009
90001802	rs147388542	9	94318432	C	0.0055	0.8406	0.1653	3.84202e-07	25.8461
90001802	rs162076	20	46785499	A	0.555	-0.143	0.02522	1.54e-08	32.1325
90001802	rs1801274	1	161479745	G	0.325	-0.2111	0.02661	2.77013e-15	62.8998
90001802	rs1883832	20	44746982	C	0.6318	-0.4707	0.02507	3.83354e-75	352.324
90001802	rs2250246	12	6553016	G	0.5339	-0.2059	0.02456	7.42335e-17	70.2455
90001802	rs34101571	1	31211894	A	0.0239	-0.417	0.08013	2.05802e-07	27.0673
90001802	rs35574803	3	32533246	C	0.0562	0.6071	0.05356	2.73905e-29	128.411
90001802	rs486182	8	20806496	T	0.2817	-0.1332	0.02752	1.35201e-06	23.4139
90001802	rs4899049	14	61938155	T	0.0681	-0.2266	0.04905	3.99402e-06	21.3307
90001802	rs4987790	18	60861693	G	0.6892	0.1333	0.0269	7.57495e-07	24.5425
90001802	rs577575	12	10045919	A	0.117	0.2039	0.03875	1.494e-07	27.6728
90001802	rs6012007	20	45312244	C	0.0335	-0.3302	0.06943	2.04602e-06	22.6059
90001802	rs62163304	2	111847100	A	0.2996	-0.1403	0.02753	3.63697e-07	25.9576
90001802	rs7517211	1	99969159	C	0.6084	0.1191	0.02527	2.52598e-06	22.2011
90001802	rs75901184	4	65101031	A	0.022	0.3908	0.08459	3.97402e-06	21.3321
90001802	rs75918255	3	32945761	A	0.035	0.4158	0.06821	1.19801e-09	37.1394
90001802	rs973446	20	44094375	G	0.1313	-0.1842	0.03684	5.98494e-07	24.9863
90001803	rs10789188	1	66053791	G	0.7554	0.1343	0.02926	4.53398e-06	21.0555
90001803	rs11171232	12	55446669	T	0.047	-0.2878	0.06024	1.85302e-06	22.8125
90001803	rs12552851	9	24488925	C	0.1019	0.1946	0.04123	2.43103e-06	22.2649
90001803	rs13111916	4	13780721	C	0.1954	0.1445	0.0314	4.31499e-06	21.166
90001803	rs140193270	10	4243950	C	0.0375	0.3424	0.06783	4.66305e-07	25.4674
90001803	rs1563304	17	44874453	T	0.131	0.173	0.0375	4.09402e-06	21.2712
90001803	rs1883832	20	44746982	C	0.6323	-0.1431	0.02594	3.69403e-08	30.4159
90001803	rs2250246	12	6553016	G	0.534	-0.1679	0.02462	1.06611e-11	46.4822
90001803	rs2669400	12	54880954	C	0.9071	0.2104	0.04382	1.62798e-06	23.0414
90001803	rs4537081	5	165579358	G	0.726	-0.1315	0.02795	2.66103e-06	22.1233
90001803	rs72770527	2	16073977	G	0.0284	0.3458	0.07425	3.32797e-06	21.678
90001804	rs11086984	20	44511627	T	0.1514	0.2742	0.03426	1.58891e-15	64.021
90001804	rs112339885	5	79389016	C	0.0755	0.2558	0.0472	6.32397e-08	29.3548
90001804	rs113711447	9	96510568	G	0.0734	-0.2355	0.04702	5.72295e-07	25.0714
90001804	rs116327214	1	32083093	G	0.0291	-0.351	0.07197	1.12401e-06	23.7724
90001804	rs12625834	20	44949039	A	0.213	-0.1592	0.03012	1.31801e-07	27.9215
90001804	rs12727962	1	31686211	G	0.0246	-0.3676	0.07711	1.94299e-06	22.7139
90001804	rs147388542	9	94318432	C	0.0055	0.746	0.1629	4.82603e-06	20.9603
90001804	rs147714617	12	6605299	T	0.1224	0.264	0.03709	1.32801e-12	50.6357
90001804	rs158690	9	93656985	G	0.1133	0.182	0.0383	2.10102e-06	22.5688
90001804	rs162076	20	46785499	A	0.555	-0.1634	0.02479	5.02805e-11	43.4224
90001804	rs1801274	1	161479745	G	0.325	-0.2036	0.02626	1.14288e-14	60.0798
90001804	rs183836759	19	15323100	T	0.018	-0.4227	0.09162	4.08301e-06	21.2739
90001804	rs1883832	20	44746982	C	0.6318	-0.6404	0.02368	6.20869e-147	730.974
90001804	rs25680	12	6554628	A	0.1671	-0.2122	0.03291	1.29101e-10	41.5525
90001804	rs2576344	3	104073058	A	0.8432	-0.1545	0.03375	4.85501e-06	20.9446
90001804	rs34101571	1	31211894	A	0.0239	-0.534	0.07874	1.38484e-11	45.9678
90001804	rs35574803	3	32533246	C	0.0562	0.6579	0.05259	3.41822e-35	156.414
90001804	rs41533545	3	30298480	G	0.0306	0.3358	0.07241	3.66598e-06	21.4945
90001804	rs75918255	3	32945761	A	0.035	0.4177	0.06693	4.84395e-10	38.9269
90001804	rs76929865	3	31134534	C	0.0223	0.4372	0.08573	3.57001e-07	25.993
90001804	rs847078	20	45170213	G	0.0782	0.2178	0.04643	2.82299e-06	21.9928
90001804	rs9825547	3	28883059	T	0.0152	0.4977	0.1023	1.18801e-06	23.6563
90001805	rs11086984	20	44511627	T	0.1514	0.199	0.03488	1.24701e-08	32.5324
90001805	rs114976873	5	36783531	G	0.0269	0.4195	0.07718	5.83795e-08	29.5268
90001805	rs141269963	1	99804475	G	0.0105	0.549	0.1178	3.29898e-06	21.7078
90001805	rs147714617	12	6605299	T	0.1224	0.2563	0.03761	1.11199e-11	46.4144
90001805	rs182174914	3	80085882	A	0.0004	-2.64	0.5614	2.66201e-06	22.1017
90001805	rs1883832	20	44746982	C	0.6318	-0.5071	0.0249	1.87802e-87	414.525
90001805	rs2140755	3	65613051	G	0.2372	0.1361	0.02958	4.29804e-06	21.1584
90001805	rs2526388	3	50174886	C	0.5906	-0.1266	0.02672	2.21702e-06	22.4366
90001805	rs25680	12	6554628	A	0.1671	-0.213	0.03344	2.12902e-10	40.5498
90001805	rs35574803	3	32533246	C	0.0562	0.6708	0.05333	1.49211e-35	158.127
90001805	rs481818	1	234426306	C	0.9109	-0.2001	0.04305	3.46003e-06	21.5929
90001805	rs486182	8	20806496	T	0.2817	-0.1266	0.02749	4.27199e-06	21.1973
90001805	rs56237381	3	32924804	A	0.0272	0.4286	0.07713	2.94598e-08	30.8617
90001805	rs72485816	20	45314435	C	0.0304	-0.4093	0.0725	1.77198e-08	31.8544
90001805	rs75918255	3	32945761	A	0.035	0.4366	0.06803	1.567e-10	41.1651
90001805	rs76929865	3	31134534	C	0.0223	0.4106	0.0869	2.39602e-06	22.3131
90001805	rs79308430	10	124542720	A	0.0325	0.328	0.06986	2.76802e-06	22.032
90001805	rs973446	20	44094375	G	0.1313	-0.1981	0.03681	7.89896e-08	28.9467
90001806	rs11007079	10	28679045	T	0.1187	-0.1822	0.03889	2.88602e-06	21.9373
90001806	rs11086984	20	44511627	T	0.1513	0.1988	0.03485	1.25e-08	32.5229
90001806	rs11769145	7	70704068	C	0.1175	0.1836	0.03911	2.77498e-06	22.0258
90001806	rs12651722	5	161994889	G	0.2553	-0.1321	0.02839	3.35197e-06	21.639
90001806	rs138260228	14	29256374	T	0.0034	-1.069	0.2126	5.25799e-07	25.2692
90001806	rs143164248	10	28945318	A	0.0632	0.2363	0.05087	3.52899e-06	21.5658
90001806	rs144642376	3	36349691	G	0.0718	0.2712	0.04922	3.82402e-08	30.343
90001806	rs147714617	12	6605299	T	0.1224	0.2484	0.03759	4.48436e-11	43.6436
90001806	rs162076	20	46785499	A	0.555	-0.1208	0.02524	1.76202e-06	22.8938
90001806	rs1801274	1	161479745	G	0.3251	-0.1586	0.02671	3.133e-09	35.2388
90001806	rs25680	12	6554628	A	0.167	-0.2612	0.03338	6.59629e-15	61.1978
90001806	rs34101571	1	31211894	A	0.0239	-0.3686	0.08013	4.35903e-06	21.1487
90001806	rs35574803	3	32533246	C	0.0561	0.7465	0.05306	8.01863e-44	197.828
90001806	rs36667	5	36746983	A	0.0268	0.362	0.0769	2.59998e-06	22.1476
90001806	rs4810485	20	44747947	G	0.6313	-0.4783	0.02498	5.93335e-78	366.419
90001806	rs56237381	3	32924804	A	0.0272	0.4379	0.077	1.39399e-08	32.3244
90001806	rs6777433	3	33165436	A	0.8282	-0.1576	0.03329	2.26402e-06	22.4
90001806	rs6997361	8	8349757	T	0.829	0.1576	0.03359	2.81501e-06	22.0016
90001806	rs709589	14	106306841	T	0.4557	-0.1755	0.03152	2.77703e-08	30.9845
90001806	rs72625293	2	185499138	C	0.0883	-0.2153	0.04493	1.71601e-06	22.9497
90001806	rs72645230	20	46242688	G	0.0944	-0.2476	0.04328	1.13999e-08	32.7106
90001806	rs75765646	2	6446274	G	0.0819	0.2087	0.04434	2.61198e-06	22.142
90001806	rs75918255	3	32945761	A	0.035	0.5086	0.06804	9.62498e-14	55.8453
90001806	rs76929865	3	31134534	C	0.0223	0.4606	0.0867	1.14699e-07	28.208
90001807	rs1077349	20	57072098	A	0.736	0.132	0.02777	2.07401e-06	22.5818
90001807	rs10910352	1	234267536	A	0.463	-0.1148	0.02407	1.90999e-06	22.7349
90001807	rs112481165	1	247244688	A	0.1078	0.1798	0.03883	3.74602e-06	21.4292
90001807	rs34020577	4	175917268	A	0.2365	0.1394	0.02868	1.23001e-06	23.6118
90001807	rs4657041	1	161478859	C	0.3347	-0.1484	0.02581	9.69304e-09	33.041
90001807	rs73202627	8	12580949	C	0.1753	0.1484	0.03176	3.09599e-06	21.8207
90001807	rs76112278	4	15915069	A	0.0193	0.4265	0.08832	1.42899e-06	23.3068
90001807	rs8059711	16	87016628	C	0.8787	-0.1809	0.03724	1.242e-06	23.5841
90001807	rs960984	12	55344683	T	0.1019	-0.2211	0.04054	5.26805e-08	29.7284
90001808	rs11086984	20	44511627	T	0.1514	0.2761	0.03467	2.23306e-15	63.3852
90001808	rs115383596	1	99399788	C	0.0332	0.3216	0.0697	4.09204e-06	21.2779
90001808	rs115933247	3	107086449	T	0.015	0.5117	0.1095	3.07199e-06	21.8255
90001808	rs12129123	1	10083709	T	0.222	0.1494	0.03066	1.14201e-06	23.7312
90001808	rs12495781	3	127619207	C	0.4044	-0.1176	0.02554	4.29596e-06	21.1902
90001808	rs12727962	1	31686211	G	0.0246	-0.3609	0.07818	4.05397e-06	21.2983
90001808	rs141876897	9	94241794	A	0.0053	0.7649	0.1658	4.07596e-06	21.2717
90001808	rs143164248	10	28945318	A	0.0632	0.2346	0.05074	3.913e-06	21.3657
90001808	rs144642376	3	36349691	G	0.0718	0.2781	0.0492	1.692e-08	31.9326
90001808	rs147714617	12	6605299	T	0.1224	0.299	0.03747	1.93419e-15	63.6411
90001808	rs162076	20	46785499	A	0.555	-0.1635	0.02512	8.51726e-11	42.3408
90001808	rs1801274	1	161479745	G	0.325	-0.2933	0.02635	2.48313e-28	123.83
90001808	rs1883832	20	44746982	C	0.6318	-0.5853	0.02439	2.5293e-118	575.567
90001808	rs25680	12	6554628	A	0.1671	-0.3147	0.03313	3.75837e-21	90.1806
90001808	rs34101571	1	31211894	A	0.0239	-0.5359	0.07974	2.09701e-11	45.1417
90001808	rs34139704	12	106279933	C	0.0932	-0.1949	0.04227	4.12601e-06	21.2482
90001808	rs35574803	3	32533246	C	0.0562	0.6995	0.05313	1.02e-38	173.244
90001808	rs4810496	20	44954283	A	0.2246	-0.1443	0.02993	1.49001e-06	23.2317
90001808	rs61927692	12	47529273	T	0.0253	0.3665	0.07867	3.298e-06	21.6916
90001808	rs73030401	11	131947318	G	0.0046	0.828	0.1759	2.613e-06	22.1458
90001808	rs75918255	3	32945761	A	0.035	0.478	0.06777	2.09218e-12	49.7214
90001808	rs76929865	3	31134534	C	0.0223	0.4499	0.08672	2.238e-07	26.9002
90001808	rs973446	20	44094375	G	0.1313	-0.1902	0.03675	2.40497e-07	26.7713
90001808	rs9989924	20	42019380	C	0.6669	0.1323	0.02651	6.35507e-07	24.8922
90001809	rs10743387	12	20807481	A	0.6382	-0.1237	0.02526	1.02301e-06	23.9681
90001809	rs1838357	13	93740906	A	0.3138	0.1205	0.02599	3.63697e-06	21.4843
90001809	rs28452034	8	97029284	A	0.0073	-0.6778	0.1433	2.33701e-06	22.36
90001809	rs34259829	17	60126189	G	0.0146	0.4955	0.1	7.61904e-07	24.5385
90001809	rs35709687	11	123396674	C	0.2701	-0.1314	0.02674	9.37001e-07	24.134
90001809	rs55821920	5	146552726	T	0.012	-0.4877	0.1063	4.57099e-06	21.0378
90001809	rs61742836	3	100364914	A	0.0069	-0.687	0.1475	3.322e-06	21.6815
90001809	rs7018225	8	131361477	T	0.3899	-0.1131	0.02468	4.74395e-06	20.9892
90001809	rs76310795	4	122189884	A	0.0905	-0.2023	0.04201	1.52999e-06	23.1765
90001810	rs139249541	6	102294761	G	0.0354	-0.4323	0.094	4.52898e-06	21.1271
90001810	rs3807839	7	8191966	C	0.8642	-0.226	0.04895	4.157e-06	21.293
90001810	rs4781564	16	14128524	T	0.714	0.1707	0.03713	4.54098e-06	21.1127
90001810	rs548316	11	128077683	A	0.5251	-0.1994	0.03417	6.38396e-09	34.0163
90001810	rs7522863	1	39385086	C	0.9335	0.3194	0.06677	1.86102e-06	22.8577
90001810	rs76112278	4	15915069	A	0.0174	-0.6312	0.1316	1.741e-06	22.9799
90001810	rs76476334	4	14111959	G	0.0085	-0.911	0.1789	3.89897e-07	25.9025
90001810	rs78814315	1	23729223	T	0.0095	-0.8284	0.1758	2.629e-06	22.1804
90001810	rs79113171	3	145525293	A	0.0316	-0.5056	0.09893	3.54601e-07	26.0906
90001810	rs79251210	6	100468602	A	0.042	-0.4636	0.08634	8.90697e-08	28.7998
90001811	rs11042077	11	8825966	A	0.4943	0.1233	0.02525	1.086e-06	23.8323
90001811	rs115062208	4	15956227	G	0.0115	-0.6992	0.1209	7.96508e-09	33.4282
90001811	rs12032479	1	194997589	T	0.1797	-0.1554	0.03281	2.27201e-06	22.4208
90001811	rs142962704	3	128075585	T	0.0034	0.9983	0.2077	1.595e-06	23.0893
90001811	rs17179337	14	38174359	G	0.4724	0.1195	0.02533	2.44698e-06	22.2448
90001811	rs2516708	6	30228721	A	0.5252	0.1331	0.02723	1.05201e-06	23.8794
90001811	rs572542	4	14029370	T	0.0289	-0.3492	0.07317	1.88799e-06	22.7638
90001811	rs6895789	5	91363908	T	0.1533	-0.1644	0.03492	2.59502e-06	22.1522
90001811	rs76112278	4	15915069	A	0.0194	-0.7826	0.08987	4.57931e-18	75.7901
90001811	rs76354299	4	15037408	A	0.0321	-0.3606	0.06977	2.47999e-07	26.6979
90001811	rs9599916	13	72594895	G	0.2291	0.1395	0.02975	2.82898e-06	21.9754
90001812	rs113933327	6	162656478	A	0.0052	-0.829	0.1691	9.85394e-07	24.0206
90001812	rs115062208	4	15956227	G	0.0115	-0.5779	0.1188	1.20301e-06	23.6502
90001812	rs138847726	4	13020910	T	0.0252	-0.3653	0.07825	3.13603e-06	21.7817
90001812	rs139833260	7	119003006	A	0.0256	0.3626	0.07883	4.37502e-06	21.1463
90001812	rs186090691	4	8970919	A	0.0097	-0.7905	0.1388	1.33999e-08	32.4181
90001812	rs2058344	18	59117964	A	0.9593	-0.3064	0.06363	1.527e-06	23.1748
90001812	rs527979176	6	67366861	G	0.0449	-0.3065	0.06508	2.57602e-06	22.1681
90001812	rs62060138	17	48408733	T	0.0743	-0.2243	0.04713	2.01099e-06	22.6374
90001812	rs76112278	4	15915069	A	0.0194	-0.7731	0.089	5.54243e-18	75.4143
90001812	rs807784	4	13906853	T	0.9403	0.3174	0.05158	8.41608e-10	37.8454
90001813	rs10737766	1	116770372	T	0.1966	-0.146	0.03105	2.683e-06	22.0976
90001813	rs115062208	4	15956227	G	0.0115	-0.8972	0.1213	1.7108e-13	54.6788
90001813	rs11763462	7	130342978	G	0.2196	0.1404	0.03057	4.49801e-06	21.0817
90001813	rs12764658	10	69890943	T	0.1944	0.1563	0.03179	9.19793e-07	24.1601
90001813	rs138459438	12	18290606	A	0.0666	-0.2485	0.05	7.00697e-07	24.6874
90001813	rs1409571	13	72672465	A	0.7778	-0.1383	0.02988	3.77998e-06	21.4114
90001813	rs151139674	1	36764904	T	0.1067	0.1973	0.04128	1.834e-06	22.8316
90001813	rs16858021	1	181677633	A	0.1587	0.1555	0.03376	4.255e-06	21.204
90001813	rs16867231	2	181050023	A	0.0108	-0.5581	0.118	2.33201e-06	22.3574
90001813	rs4235009	4	26233819	A	0.9841	0.4756	0.1015	2.88503e-06	21.9439
90001813	rs572542	4	14029370	T	0.0289	-0.4696	0.07316	1.54099e-10	41.1785
90001813	rs76112278	4	15915069	A	0.0194	-1.065	0.08937	3.62994e-32	141.931
90001813	rs76354299	4	15037408	A	0.0322	-0.502	0.06983	7.84332e-13	51.6518
90001813	rs78416268	4	55880433	A	0.0701	-0.2237	0.04882	4.76903e-06	20.9845
90001813	rs80148042	13	72776004	A	0.0021	-1.271	0.2725	3.223e-06	21.743
90001814	rs10421176	19	13425338	A	0.3279	-0.1269	0.02621	1.34701e-06	23.4288
90001814	rs116152899	2	1833668	T	0.0032	-1.085	0.2285	2.123e-06	22.5345
90001814	rs11668091	19	51583553	C	0.139	-0.1631	0.03479	2.87303e-06	21.9665
90001814	rs141365416	1	102236814	T	0.0005	2.383	0.5056	2.53198e-06	22.2022
90001814	rs144135856	9	129618074	T	0.0004	-4.574	0.9957	4.50402e-06	21.091
90001814	rs145388152	6	4347705	A	0.001	1.935	0.3853	5.33998e-07	25.2073
90001815	rs115062208	4	15956227	G	0.0115	-0.8942	0.1174	3.33887e-14	57.9823
90001815	rs13209828	6	92746910	C	0.1406	-0.1769	0.03536	5.91398e-07	25.0146
90001815	rs13331697	16	81910840	A	0.1384	-0.189	0.03517	8.18201e-08	28.863
90001815	rs141885962	10	66791343	C	0.0112	-0.5286	0.1143	3.90104e-06	21.3759
90001815	rs143554453	12	12727024	C	0.0056	-0.7851	0.1581	7.08794e-07	24.6461
90001815	rs147563555	22	30044036	G	0.001	2.396	0.4982	1.57601e-06	23.1168
90001815	rs183168900	7	22539219	C	0.0004	2.802	0.6126	4.93799e-06	20.9096
90001815	rs55943003	18	52754086	A	0.3001	-0.1251	0.0267	2.90402e-06	21.9409
90001815	rs76112278	4	15915069	A	0.0194	-0.9249	0.08708	5.61436e-26	112.75
90001815	rs76354299	4	15037408	A	0.0321	-0.4635	0.06776	9.22359e-12	46.7644
90001815	rs80089599	12	18183604	A	0.0022	1.247	0.2663	2.914e-06	21.9156
90001815	rs9544468	13	77933504	T	0.0198	-0.4042	0.08686	3.38797e-06	21.6429
90001816	rs10073475	5	77504427	C	0.5953	-0.1209	0.02551	2.223e-06	22.4488
90001816	rs11042077	11	8825966	A	0.4943	0.1217	0.02507	1.27101e-06	23.5524
90001816	rs112236163	18	51428440	G	0.2246	0.1589	0.03072	2.42003e-07	26.7404
90001816	rs115062208	4	15956227	G	0.0115	-0.7874	0.1197	5.47898e-11	43.2479
90001816	rs12032479	1	194997589	T	0.1797	-0.1719	0.03259	1.40301e-07	27.8064
90001816	rs12428439	13	59808190	G	0.407	0.1203	0.02527	2.01201e-06	22.6508
90001816	rs146407097	9	34935516	A	0.0613	-0.2522	0.05285	1.892e-06	22.7595
90001816	rs572542	4	14029370	T	0.0289	-0.3966	0.07274	5.30396e-08	29.7113
90001816	rs6895789	5	91363908	T	0.1533	-0.1662	0.03469	1.71799e-06	22.9412
90001816	rs76112278	4	15915069	A	0.0194	-0.8747	0.08908	1.75792e-22	96.3652
90001816	rs76354299	4	15037408	A	0.0321	-0.4181	0.06918	1.65901e-09	36.5058
90001816	rs77636066	13	94914513	T	0.0007	2.101	0.4382	1.702e-06	22.9758
90001816	rs78026509	6	30074310	G	0.2493	-0.1433	0.031	3.95503e-06	21.3566
90001816	rs78111008	20	12142943	C	0.0063	-0.7397	0.161	4.517e-06	21.0971
90001816	rs9599916	13	72594895	G	0.2291	0.1379	0.02955	3.13899e-06	21.7659
90001817	rs10991116	9	106896351	A	0.0728	0.2334	0.04583	3.68104e-07	25.9217
90001817	rs1801274	1	161479745	G	0.3253	-0.1301	0.0255	3.57503e-07	26.0158
90001817	rs2671612	10	61489710	G	0.4684	0.1176	0.02379	8.06195e-07	24.4224
90001817	rs35436350	20	57093605	T	0.4919	-0.1256	0.02344	8.86298e-08	28.6963
90001817	rs72878268	2	171318563	G	0.0201	0.4112	0.08848	3.476e-06	21.5863
90001817	rs7617631	3	67287001	G	0.1036	-0.1849	0.03983	3.54797e-06	21.5385
90001817	rs9423546	10	4823794	A	0.3438	0.1194	0.02525	2.339e-06	22.3485
90001817	rs9826331	3	139044466	C	0.4669	-0.1162	0.02436	1.91298e-06	22.7415
90001818	rs1164064	3	109462400	A	0.4333	0.1198	0.02527	2.225e-06	22.4629
90001818	rs11763462	7	130342978	G	0.2194	0.1429	0.03043	2.733e-06	22.0406
90001818	rs12435334	14	38169407	A	0.443	0.1246	0.02554	1.104e-06	23.7879
90001818	rs138459438	12	18290606	A	0.0667	-0.2365	0.04978	2.1e-06	22.5587
90001818	rs3108001	18	27918590	A	0.4526	-0.1148	0.02503	4.71498e-06	21.0244
90001818	rs34843244	5	90267368	T	0.0329	-0.3278	0.07002	2.94002e-06	21.9046
90001818	rs76112278	4	15915069	A	0.0194	-0.6069	0.09018	1.96698e-11	45.2664
90001818	rs80303855	4	64334348	C	0.0148	0.4789	0.1044	4.69105e-06	21.0306
90001819	rs10231147	7	144509395	T	0.7066	0.1346	0.02699	6.422e-07	24.8569
90001819	rs115062208	4	15956227	G	0.0115	-0.912	0.1184	1.68694e-14	59.2992
90001819	rs138612228	5	27458351	T	0.0027	-1.129	0.2416	3.08603e-06	21.8251
90001819	rs140447118	4	24413705	T	0.018	-0.4288	0.09163	2.98003e-06	21.8875
90001819	rs140554292	5	87562189	A	0.0145	0.4666	0.1014	4.37996e-06	21.1629
90001819	rs149852991	4	15044338	T	0.0321	-0.5334	0.06859	9.69393e-15	60.4431
90001819	rs197429	1	112267500	T	0.233	0.1669	0.02931	1.34701e-08	32.4073
90001819	rs2070478	3	37526985	T	0.1046	-0.1877	0.041	4.82503e-06	20.9471
90001819	rs572542	4	14029370	T	0.0288	-0.4513	0.07246	5.23504e-10	38.7701
90001819	rs57408613	2	181635654	C	0.2077	0.1493	0.03069	1.19001e-06	23.6531
90001819	rs62002679	15	32004133	A	0.175	0.1659	0.03305	5.44703e-07	25.1833
90001819	rs7251792	19	1021725	A	0.3805	-0.1194	0.02551	2.94999e-06	21.8953
90001819	rs76112278	4	15915069	A	0.0194	-1.046	0.08813	6.27047e-32	140.792
90001819	rs78282820	2	170932700	G	0.0345	0.3215	0.06941	3.76201e-06	21.4427
90001819	rs9845482	3	184801494	A	0.8018	-0.1614	0.03121	2.45301e-07	26.729
90001820	rs10076053	5	150649861	A	0.0092	0.6192	0.1283	1.44301e-06	23.2794
90001820	rs112421400	6	28205826	T	0.2101	-0.1982	0.03505	1.695e-08	31.959
90001820	rs12505403	4	130367811	A	0.1156	0.212	0.03944	8.11092e-08	28.8775
90001820	rs139084170	6	43351686	A	0.052	0.3593	0.05776	5.50503e-10	38.6743
90001820	rs147854460	6	143010177	A	0.0067	0.7291	0.1487	9.91494e-07	24.0278
90001820	rs151050474	19	57875874	A	0.0163	0.4701	0.0948	7.39503e-07	24.5768
90001820	rs1794511	6	32671207	G	0.2594	-0.2439	0.03383	6.87385e-13	51.9496
90001820	rs2819455	14	105445412	C	0.0952	0.2689	0.04177	1.38201e-10	41.4205
90001820	rs55675835	12	210957	A	0.031	0.3325	0.0715	3.42003e-06	21.6139
90001820	rs58259062	14	107284188	C	0.0274	0.401	0.07898	4.02597e-07	25.7642
90001820	rs709589	14	106306841	T	0.4558	-0.6123	0.03013	4.42486e-87	412.755
90001820	rs73022545	6	164591715	A	0.0557	0.2429	0.0531	4.948e-06	20.9136
90001820	rs7746553	6	31895973	G	0.3559	-0.1593	0.02993	1.09001e-07	28.3126
90001820	rs80149865	8	120027617	G	0.0068	0.7425	0.1531	1.29101e-06	23.5074
90001820	rs9265515	6	31297744	C	0.3368	-0.221	0.03249	1.20088e-11	46.2432
90001821	rs117797158	17	78954840	A	0.0351	0.3316	0.06818	1.19801e-06	23.6416
90001821	rs139357193	3	51971998	A	0.0059	-0.8453	0.1669	4.26305e-07	25.6372
90001821	rs2403197	14	104053764	T	0.3137	-0.1233	0.02669	3.97e-06	21.33
90001821	rs28634695	15	40856113	A	0.408	-0.2027	0.02492	5.69902e-16	66.1262
90001821	rs28723652	14	106644507	A	0.0442	0.4338	0.0731	3.22203e-09	35.1971
90001821	rs35501848	17	62021003	T	0.4878	-0.1633	0.02494	6.58415e-11	42.8491
90001821	rs41274268	9	100886920	T	0.0781	-0.2173	0.04719	4.26501e-06	21.1925
90001821	rs4416670	6	43950453	C	0.3751	0.1186	0.02578	4.30695e-06	21.1527
90001821	rs56112295	14	105877057	T	0.2211	-0.1422	0.0298	1.88699e-06	22.7577
90001821	rs709589	14	106306841	T	0.4557	-0.6633	0.02979	4.57088e-103	495.497
90001821	rs71314904	22	34855476	A	0.0272	0.3565	0.077	3.79201e-06	21.424
90001821	rs72715996	14	105277950	A	0.0863	-0.2386	0.04471	1.008e-07	28.4639
90001821	rs72819694	10	84605536	T	0.0185	-0.4694	0.09125	2.83602e-07	26.4474
90001821	rs933793	2	106511846	C	0.2496	-0.132	0.02869	4.33701e-06	21.1568
90001821	rs9467989	6	27064275	T	0.3773	-0.1466	0.02848	2.80802e-07	26.482
90001821	rs9639820	7	40094641	G	0.3917	0.1554	0.02512	6.85804e-10	38.2494
90001822	rs12554596	9	37002142	G	0.3895	-0.1292	0.02586	6.17903e-07	24.9476
90001822	rs139047	22	44323074	A	0.3587	-0.1187	0.02594	4.93197e-06	20.9278
90001822	rs17733969	20	51360154	T	0.1822	-0.1559	0.03254	1.72001e-06	22.9413
90001822	rs183915	15	40119703	G	0.9911	0.6186	0.1338	3.90904e-06	21.3633
90001822	rs2071800	6	32714143	A	0.2926	-0.1481	0.03049	1.23101e-06	23.5807
90001822	rs2473909	11	34213286	G	0.2184	-0.1486	0.02993	7.10493e-07	24.6369
90001822	rs28723652	14	106644507	A	0.0442	0.3463	0.07346	2.524e-06	22.2108
90001822	rs3134971	6	32654149	C	0.2608	-0.1872	0.03469	7.19996e-08	29.1048
90001822	rs709589	14	106306841	T	0.4558	-0.5029	0.03076	4.99804e-58	267.148
90001822	rs7162750	15	38002606	T	0.2087	-0.1421	0.03068	3.76799e-06	21.4407
90001822	rs73192651	13	50212885	T	0.0196	-0.4297	0.09023	1.99301e-06	22.6668
90001822	rs75131268	4	179196108	A	0.2408	0.1445	0.02946	9.73307e-07	24.0454
90001822	rs80179084	1	168838486	T	0.0021	1.327	0.2876	4.09298e-06	21.2777
90001822	rs8033829	15	41038693	T	0.5319	0.1215	0.02498	1.191e-06	23.6444
90001822	rs9923814	16	48808506	C	0.1657	0.1535	0.03336	4.32703e-06	21.1605
90001823	rs10823811	10	73404650	T	0.7612	0.1865	0.04008	3.51901e-06	21.6286
90001823	rs2040406	6	32603007	G	0.3212	-0.2692	0.04397	1.12101e-09	37.4424
90001823	rs2735071	6	29944979	C	0.3116	-0.1954	0.04123	2.29198e-06	22.4362
90001823	rs28723652	14	106644507	A	0.045	0.5152	0.101	3.76002e-07	25.9917
90001823	rs709589	14	106306841	T	0.4528	-0.6783	0.04125	9.00949e-57	270.098
90001823	rs74717895	11	9145922	A	0.0311	0.4649	0.09826	2.40602e-06	22.361
90001823	rs78288740	15	60339435	C	0.0363	0.4091	0.0885	4.06303e-06	21.3451
90001824	rs1037633	3	23750521	G	0.124	0.2035	0.03838	1.20601e-07	28.0984
90001824	rs118089299	14	104674020	T	0.0261	-0.3915	0.07811	5.626e-07	25.108
90001824	rs12436535	14	106407257	A	0.1358	0.2501	0.04699	1.09401e-07	28.3125
90001824	rs12788641	11	57851179	A	0.1059	-0.2014	0.04195	1.65101e-06	23.0365
90001824	rs200468	6	27757855	G	0.3113	-0.179	0.03009	2.91803e-09	35.3691
90001824	rs2018404	14	105695446	T	0.1325	-0.2711	0.03734	4.68598e-13	52.6833
90001824	rs2338377	14	106671275	A	0.0747	0.3485	0.06024	7.86502e-09	33.4501
90001824	rs28669075	15	40856521	T	0.4074	-0.1665	0.02485	2.44006e-11	44.8681
90001824	rs3915868	11	8833800	G	0.3982	-0.1239	0.02585	1.69399e-06	22.9606
90001824	rs56658995	14	107056278	A	0.1627	0.1771	0.03589	8.41298e-07	24.3362
90001824	rs62442539	7	2352594	C	0.2802	0.2603	0.0276	6.79516e-21	88.8981
90001824	rs709589	14	106306841	T	0.4557	-0.7004	0.0293	2.04644e-117	571.11
90001824	rs73398969	6	29410258	A	0.0446	-0.3014	0.06578	4.75401e-06	20.9827
90001824	rs7530780	1	93130268	T	0.549	0.1212	0.02609	3.55099e-06	21.5685
90001824	rs76714110	9	130880041	A	0.1677	0.1551	0.03346	3.69598e-06	21.475
90001824	rs7853163	9	615904	T	0.0241	-0.3889	0.08189	2.123e-06	22.5412
90001825	rs116643893	4	137149414	A	0.001	-1.898	0.3902	1.19699e-06	23.6472
90001825	rs117797158	17	78954840	A	0.0351	0.3199	0.06854	3.15101e-06	21.7722
90001825	rs12126649	1	4153262	C	0.1338	-0.1785	0.03685	1.31501e-06	23.4511
90001825	rs150521764	18	67714307	C	0.0135	-0.4914	0.1068	4.31797e-06	21.1588
90001825	rs2601762	10	33794680	A	0.3193	0.1349	0.02704	6.35799e-07	24.8756
90001825	rs28669075	15	40856521	T	0.4075	-0.2111	0.02508	5.47394e-17	70.8082
90001825	rs28723652	14	106644507	A	0.0442	0.4141	0.07351	1.892e-08	31.7161
90001825	rs35501848	17	62021003	T	0.4878	-0.1647	0.02506	5.72532e-11	43.1705
90001825	rs709589	14	106306841	T	0.4557	-0.6238	0.03019	9.24698e-90	426.704
90001825	rs7143148	14	105927433	C	0.3118	-0.1258	0.02683	2.83002e-06	21.9726
90001825	rs72715996	14	105277950	A	0.0863	-0.2377	0.04494	1.302e-07	27.9611
90001825	rs72819694	10	84605536	T	0.0185	-0.4217	0.09178	4.47497e-06	21.0996
90001825	rs79925536	6	29413972	C	0.0447	-0.333	0.07205	3.93197e-06	21.3493
90001825	rs9443423	6	78306504	T	0.1752	-0.1633	0.03348	1.12001e-06	23.7774
90001825	rs9639820	7	40094641	G	0.3917	0.1551	0.02525	8.84504e-10	37.7106
90001826	rs11014404	10	25408128	G	0.2874	0.1275	0.02747	3.60097e-06	21.531
90001826	rs1181899	7	76993184	C	0.8967	0.1892	0.04091	3.88499e-06	21.3769
90001826	rs12609856	19	11807010	A	0.481	0.1162	0.02519	4.11699e-06	21.2675
90001826	rs139084170	6	43351686	A	0.0523	0.3794	0.05758	5.09214e-11	43.3923
90001826	rs147653204	14	107117890	A	0.0272	-0.4436	0.08543	2.18298e-07	26.9478
90001826	rs241409	6	32861920	G	0.223	-0.201	0.03417	4.39299e-09	34.583
90001826	rs2465073	7	137928696	C	0.4526	0.1168	0.02545	4.559e-06	21.0509
90001826	rs28723652	14	106644507	A	0.0443	0.4108	0.07319	2.151e-08	31.4861
90001826	rs55861228	5	2501680	C	0.0644	0.247	0.05051	1.054e-06	23.9001
90001826	rs709589	14	106306841	T	0.4567	-0.5907	0.0302	4.3132e-81	382.368
90001826	rs73022545	6	164591715	A	0.0554	0.244	0.05311	4.47703e-06	21.0954
90001826	rs75544266	4	104584997	T	0.043	0.3082	0.0621	7.22404e-07	24.6175
90001826	rs76784736	14	71778339	A	0.048	-0.2696	0.05839	4.03701e-06	21.3071
90001826	rs9267517	6	31573110	A	0.2446	-0.2671	0.03579	1.05512e-13	55.6654
90001826	rs9276702	6	32756741	G	0.7804	0.2205	0.03527	4.55397e-10	39.0632
90001826	rs9923814	16	48808506	C	0.1656	0.1694	0.03333	3.93904e-07	25.8177
90001827	rs12745074	1	7337805	G	0.0805	0.2087	0.04521	4.01504e-06	21.298
90001827	rs150521764	18	67714307	C	0.0135	-0.4925	0.107	4.31301e-06	21.1742
90001827	rs28669075	15	40856521	T	0.4074	-0.1749	0.02521	4.7076e-12	48.1057
90001827	rs28723652	14	106644507	A	0.0442	0.3906	0.07364	1.20099e-07	28.119
90001827	rs4968675	17	62015230	T	0.5781	-0.1296	0.02514	2.65797e-07	26.5608
90001827	rs709589	14	106306841	T	0.4557	-0.5948	0.03043	5.06407e-81	381.857
90001827	rs72715996	14	105277950	A	0.0863	-0.2418	0.04504	8.36296e-08	28.8057
90001827	rs73192651	13	50212885	T	0.0198	-0.4556	0.09059	5.16095e-07	25.2795
90001827	rs737562	15	63276177	T	0.5655	0.1186	0.02531	2.877e-06	21.9456
90001827	rs74322648	6	19598450	A	0.0217	-0.3983	0.08661	4.39602e-06	21.1372
90001827	rs79925536	6	29413972	C	0.0447	-0.3496	0.07212	1.302e-06	23.4852
90001827	rs809558	7	40011350	T	0.6077	-0.1287	0.02533	3.94403e-07	25.8017
90001828	rs1037633	3	23750521	G	0.124	0.234	0.03837	1.18801e-09	37.1715
90001828	rs11047379	12	24492761	G	0.2949	0.1333	0.02714	9.41001e-07	24.1103
90001828	rs11164796	1	93144080	T	0.5436	0.1235	0.0259	1.942e-06	22.7246
90001828	rs115835855	4	131384142	C	0.0479	0.268	0.0578	3.64998e-06	21.487
90001828	rs117309996	17	59009664	C	0.0246	0.3995	0.08554	3.111e-06	21.8001
90001828	rs118108236	6	94238065	T	0.0223	0.3864	0.08288	3.24496e-06	21.7239
90001828	rs118171108	17	3853980	C	0.0242	0.3961	0.08107	1.075e-06	23.859
90001828	rs142817955	7	33903759	A	0.0023	-1.195	0.2497	1.77799e-06	22.8908
90001828	rs142881434	14	107129280	T	0.0272	-0.4014	0.08521	2.56201e-06	22.1787
90001828	rs16852581	3	168419832	C	0.308	-0.1236	0.02686	4.37905e-06	21.1635
90001828	rs200474	6	27767640	A	0.3117	-0.1677	0.02967	1.717e-08	31.9296
90001828	rs2018404	14	105695446	T	0.1325	-0.2444	0.0376	9.13903e-11	42.2269
90001828	rs2983767	14	106226801	A	0.9795	-0.4485	0.09175	1.05901e-06	23.8822
90001828	rs34574485	9	38587724	G	0.3927	-0.1258	0.02615	1.57e-06	23.1302
90001828	rs3915868	11	8833800	G	0.3983	-0.1199	0.0259	3.76903e-06	21.4191
90001828	rs55871547	7	2354352	G	0.2752	0.2309	0.0279	1.75995e-16	68.4545
90001828	rs58758530	3	181465929	T	0.0237	-0.372	0.08039	3.83804e-06	21.4015
90001828	rs646935	6	168112848	C	0.2978	0.1329	0.0275	1.40602e-06	23.3425
90001828	rs709589	14	106306841	T	0.4557	-0.5713	0.03022	3.99577e-76	357.192
90001828	rs76714110	9	130880041	A	0.1676	0.157	0.03354	2.94897e-06	21.8996
90001828	rs775001	12	24434976	C	0.5252	0.1161	0.02493	3.287e-06	21.6762
90001828	rs79924684	6	144315102	C	0.0715	0.2264	0.04846	3.07801e-06	21.8147
90001828	rs9369356	6	42238899	G	0.0066	0.7259	0.1561	3.45398e-06	21.6128
90001829	rs1081003	22	42525756	A	0.0874	-0.5326	0.04476	4.6505e-32	141.509
90001829	rs116470335	4	24492147	A	0.0016	1.525	0.329	3.66303e-06	21.4739
90001829	rs117430146	22	41998660	C	0.056	0.3083	0.05583	3.60504e-08	30.4772
90001829	rs117705111	22	41957510	A	0.0365	-0.7406	0.06518	1.97197e-29	129.033
90001829	rs143106266	13	29908421	A	0.0025	-1.177	0.2473	2.006e-06	22.6395
90001829	rs149806587	22	40774205	G	0.0526	-0.5338	0.05744	2.49919e-20	86.3159
90001829	rs1563991	11	37670518	T	0.8063	0.148	0.03178	3.31002e-06	21.676
90001829	rs1801274	1	161479745	G	0.3253	-0.1724	0.02698	1.86299e-10	40.8087
90001829	rs1894588	22	40629980	T	0.0622	-0.5142	0.05113	1.70805e-23	101.082
90001829	rs2925323	3	101658926	T	0.2922	-0.1313	0.0281	3.05999e-06	21.8212
90001829	rs5757678	22	39843409	T	0.6419	0.2136	0.02594	2.43893e-16	67.7681
90001829	rs5759079	22	43393437	A	0.1407	-0.4435	0.03602	3.74973e-34	151.517
90001829	rs6680891	1	164083691	T	0.2122	0.1446	0.03051	2.216e-06	22.4499
90001829	rs73165129	22	42315371	T	0.099	-1.496	0.03385	1e-200	1952.13
90001829	rs76146864	22	40246055	T	0.0264	-0.7056	0.07783	1.97015e-19	82.1459
90001830	rs140785480	13	61781933	C	0.0193	-0.4347	0.09328	3.28103e-06	21.7052
90001830	rs145320860	13	62765406	A	0.0077	-0.6925	0.1429	1.31999e-06	23.4713
90001830	rs149192849	22	42270864	C	0.0537	-0.2588	0.05351	1.37e-06	23.3787
90001830	rs182211529	11	3574110	T	0.0084	0.6685	0.1335	5.75904e-07	25.0612
90001830	rs191405504	22	41305796	T	0.0533	-0.258	0.05617	4.52699e-06	21.0859
90001830	rs2066978	1	7928759	C	0.2234	-0.1359	0.02904	2.97303e-06	21.8881
90001830	rs35368132	2	183179545	C	0.7767	0.1457	0.02901	5.339e-07	25.2107
90001830	rs57396181	6	155520414	C	0.0027	-1.065	0.2298	3.73104e-06	21.4665
90001830	rs5996087	22	42321591	G	0.0998	-0.4215	0.0399	1.02896e-25	111.535
90001830	rs72683736	4	162422182	A	0.1201	-0.1896	0.03688	2.86999e-07	26.4154
90001831	rs12075684	1	169620673	G	0.2561	0.1927	0.02975	1.086e-10	41.9263
90001831	rs2536092	7	151378090	G	0.9183	-0.2253	0.04846	3.48899e-06	21.6
90001831	rs2990641	1	170237066	G	0.359	0.1279	0.02733	2.99599e-06	21.8856
90001831	rs58315932	15	79777547	A	0.0352	0.3573	0.07038	4.07897e-07	25.7552
90001831	rs6427213	1	169713146	G	0.1758	0.3455	0.03444	2.69401e-23	100.57
90001831	rs6539095	12	104092085	A	0.9321	0.243	0.05068	1.70899e-06	22.974
90001831	rs7234534	18	23407436	T	0.4358	0.1279	0.02657	1.554e-06	23.1556
90001831	rs75145851	2	96804588	A	0.0893	0.2347	0.04621	4.04604e-07	25.7781
90001831	rs9890410	17	16279572	C	0.0958	0.2028	0.04322	2.837e-06	22.0021
90001833	rs10435954	9	90196882	T	0.3577	-0.1261	0.0266	2.21299e-06	22.4576
90001833	rs112295585	4	55258914	T	0.0023	-1.243	0.2597	1.78698e-06	22.8926
90001833	rs115980202	4	42489975	C	0.0254	0.3845	0.08218	3.02803e-06	21.8755
90001833	rs11773763	7	50271499	T	0.2588	-0.1607	0.03014	1.04201e-07	28.4081
90001833	rs12040885	1	167057553	A	0.5385	-0.1219	0.02617	3.31902e-06	21.6819
90001833	rs12041883	1	111320129	A	0.1277	-0.2019	0.0393	2.97002e-07	26.3745
90001833	rs140597204	4	43926627	T	0.0206	-0.4709	0.09393	5.67806e-07	25.1157
90001833	rs150038452	21	27810403	C	0.0253	0.4093	0.0837	1.06001e-06	23.8963
90001833	rs2428305	10	24651970	G	0.9291	0.2654	0.05112	2.21799e-07	26.935
90001833	rs3917768	1	169572947	G	0.3642	0.1797	0.02746	7.06155e-11	42.7949
90001833	rs62236308	3	31286954	T	0.1799	-0.1633	0.03376	1.38998e-06	23.3811
90001833	rs703648	12	104080975	C	0.9444	0.2647	0.05566	2.082e-06	22.6005
90001833	rs72997833	11	108363562	A	0.1822	0.1594	0.03415	3.17797e-06	21.7717
90001833	rs742800	1	29718191	T	0.0676	0.2642	0.05264	5.50795e-07	25.1728
90001833	rs7526645	1	169728916	T	0.4599	0.1721	0.02612	5.32844e-11	43.3823
90001833	rs75307154	20	17824351	T	0.0423	-0.306	0.06553	3.16301e-06	21.7901
90001833	rs75943000	3	56956793	C	0.1078	0.2084	0.04232	8.94499e-07	24.2327
90001834	rs10127711	1	168483806	G	0.3608	0.1336	0.02899	4.26697e-06	21.2232
90001834	rs11597201	10	88469837	G	0.0212	-0.4448	0.09654	4.27002e-06	21.2134
90001834	rs141452540	20	47237403	C	0.0037	-1.064	0.2319	4.72302e-06	21.0367
90001834	rs235869	1	171610959	A	0.4584	-0.1316	0.02775	2.197e-06	22.474
90001834	rs34142414	3	106555382	C	0.1712	-0.1697	0.03699	4.66595e-06	21.0325
90001834	rs447362	5	165250043	C	0.9742	-0.4011	0.08576	3.05302e-06	21.859
90001834	rs4987369	1	169662742	T	0.279	-0.4474	0.02945	3.50833e-50	230.63
90001834	rs4987389	1	169658509	T	0.2047	0.2352	0.03438	9.54993e-12	46.769
90001834	rs6694645	1	95111100	C	0.1766	0.1765	0.03576	8.47403e-07	24.3439
90001834	rs73462775	15	95884078	T	0.0105	-0.647	0.1365	2.25398e-06	22.4511
90001834	rs73879235	3	170626704	G	0.0583	-0.2804	0.05969	2.75201e-06	22.052
90001834	rs77224604	8	137328288	G	0.0932	-0.217	0.04744	4.97703e-06	20.9086
90001835	rs13336680	16	5615903	C	0.2299	-0.1476	0.03127	2.49098e-06	22.2644
90001835	rs140597204	4	43926627	T	0.0205	-0.457	0.09629	2.17601e-06	22.5095
90001835	rs142693862	4	154572780	C	0.0047	-0.9466	0.1941	1.14401e-06	23.7671
90001835	rs17282486	6	108320502	G	0.0676	-0.2471	0.05343	3.91399e-06	21.3732
90001835	rs3826331	17	38150492	C	0.6223	0.1293	0.02744	2.57798e-06	22.1883
90001835	rs445	7	92408370	T	0.1973	0.1801	0.0331	5.74897e-08	29.5847
90001835	rs674218	11	126109060	A	0.1664	-0.1794	0.03602	6.67298e-07	24.7886
90001835	rs7691737	4	108522779	T	0.0326	-0.3486	0.07489	3.38602e-06	21.6522
90001835	rs9845059	3	35308691	T	0.026	-0.3942	0.0855	4.19604e-06	21.242
90001836	rs10420273	19	15177126	C	0.9539	-0.4197	0.08946	2.96797e-06	21.98
90001836	rs116864786	18	39475934	C	0.0235	0.5904	0.1252	2.64899e-06	22.207
90001836	rs12102694	16	76417625	G	0.4925	0.1786	0.03702	1.562e-06	23.2432
90001836	rs12146661	11	132240457	A	0.1519	0.2623	0.05364	1.119e-06	23.8795
90001836	rs12200259	6	12516242	G	0.1638	0.2541	0.05102	7.08892e-07	24.7705
90001836	rs12587697	14	20470737	A	0.1853	0.2354	0.04781	9.44191e-07	24.2093
90001836	rs139348851	3	50280843	G	0.0413	0.4539	0.09449	1.71799e-06	23.0439
90001836	rs145836694	6	106222810	C	0.0242	-0.5523	0.1189	3.71903e-06	21.5473
90001836	rs149073662	1	9801707	A	0.0819	0.3103	0.06739	4.48601e-06	21.1729
90001836	rs2160808	18	28147641	G	0.7478	-0.2016	0.04231	2.073e-06	22.6726
90001836	rs306580	5	94060445	G	0.4512	-0.1823	0.03787	1.63501e-06	23.1414
90001836	rs4361470	5	55418144	C	0.0451	-0.4292	0.08996	2.01999e-06	22.7315
90001836	rs4801859	19	39221947	T	0.2928	0.1998	0.04109	1.28201e-06	23.6116
90001836	rs62206422	20	36239708	C	0.3601	0.1858	0.04	3.71801e-06	21.5466
90001836	rs73195476	21	33469682	A	0.0017	-2.045	0.4442	4.539e-06	21.1659
90001836	rs77955327	6	39069699	C	0.0392	-0.4469	0.09488	2.711e-06	22.1553
90001837	rs113799614	17	79158110	A	0.0261	-0.5901	0.1277	4.226e-06	21.3192
90001837	rs12496184	3	32299237	C	0.6133	-0.1939	0.04095	2.45397e-06	22.3846
90001837	rs13189938	5	60852845	G	0.0382	0.4694	0.1021	4.72803e-06	21.1026
90001837	rs181426303	5	141954297	A	0.0289	-0.5778	0.1211	2.044e-06	22.7284
90001837	rs2724786	10	12451399	C	0.7834	-0.2511	0.04812	2.11602e-07	27.1859
90001837	rs320439	1	213629078	A	0.2653	-0.2085	0.0442	2.66201e-06	22.2161
90001837	rs56190007	2	62196278	G	0.3722	-0.191	0.0406	2.83602e-06	22.0961
90001837	rs62025068	15	91189400	T	0.0249	-0.6122	0.13	2.76001e-06	22.1412
90001837	rs62442507	7	2279645	T	0.3187	-0.2115	0.04366	1.431e-06	23.429
90001837	rs7135763	12	32521809	A	0.3167	-0.2047	0.04406	3.74999e-06	21.55
90001837	rs74149325	1	240277599	G	0.0466	0.4736	0.09478	6.66392e-07	24.9282
90001837	rs9296300	6	39458150	T	0.2476	-0.2146	0.04638	4.12003e-06	21.3747
90001838	rs111780443	11	132210362	T	0.045	-0.3659	0.06602	3.25402e-08	30.6955
90001838	rs115280990	4	73709210	A	0.0052	0.888	0.1846	1.57601e-06	23.1241
90001838	rs118065562	12	2419083	A	0.0108	-0.6149	0.1327	3.76504e-06	21.457
90001838	rs12921174	16	430304	C	0.2041	-0.1937	0.03404	1.39701e-08	32.358
90001838	rs12994487	2	45448525	G	0.2589	-0.1477	0.03217	4.59103e-06	21.0649
90001838	rs148965436	4	53322015	C	0.0854	-0.2297	0.04947	3.58798e-06	21.5447
90001838	rs2413113	22	32779227	C	0.5385	0.1347	0.02749	1.003e-06	23.9931
90001838	rs28906376	8	89116077	G	0.0321	-0.3607	0.07641	2.45997e-06	22.2686
90001838	rs2995089	1	167431193	A	0.4459	0.6185	0.02534	6.62217e-120	595.343
90001838	rs4646296	14	70243505	G	0.0344	-0.3439	0.07496	4.649e-06	21.0333
90001838	rs4657430	1	165238114	C	0.1911	0.1586	0.03428	3.90904e-06	21.3908
90001838	rs4657649	1	167173140	C	0.051	0.4823	0.06189	9.11381e-15	60.6869
90001838	rs4657706	1	167728447	T	0.7893	0.1921	0.03327	8.64092e-09	33.3158
90001838	rs61814886	1	167136405	A	0.106	0.3184	0.04432	8.58025e-13	51.576
90001838	rs6479155	9	105868652	C	0.4973	-0.1266	0.02735	3.79402e-06	21.4118
90001838	rs7416513	1	26647949	C	0.7947	0.1671	0.03362	7.09692e-07	24.6865
90001838	rs74744824	9	22044904	G	0.0297	0.3883	0.07986	1.22101e-06	23.6253
90001838	rs75624489	14	52876003	A	0.0132	-0.5466	0.1193	4.81105e-06	20.9778
90001838	rs78132817	1	165191695	G	0.0296	-0.4992	0.08145	1.003e-09	37.5378
90001839	rs10838150	11	5483133	T	0.3101	0.1451	0.03057	2.18198e-06	22.5136
90001839	rs10893076	11	123569986	T	0.4128	0.1308	0.0279	2.88403e-06	21.9639
90001839	rs117820643	10	480161	A	0.0361	-0.3449	0.07401	3.30103e-06	21.7024
90001839	rs17664049	18	48685445	T	0.013	-0.6608	0.12	3.96296e-08	30.3026
90001839	rs17879522	2	215812660	T	0.3532	0.1417	0.02899	1.06901e-06	23.8751
90001839	rs2480679	1	167407517	G	0.8652	0.2289	0.04072	2.07501e-08	31.5775
90001839	rs2988279	1	167419839	A	0.4845	0.3371	0.02703	8.19785e-35	155.427
90001839	rs516590	12	65100884	T	0.4557	-0.1272	0.02748	3.86999e-06	21.4113
90001839	rs62029957	16	50213168	A	0.109	0.2244	0.0439	3.40902e-07	26.1107
90001840	rs111666485	12	15638143	A	0.0414	0.3232	0.06931	3.25702e-06	21.7296
90001840	rs115208823	3	101677297	T	0.023	-0.4444	0.09386	2.29398e-06	22.4021
90001840	rs117286362	19	31209621	T	0.1048	-0.2026	0.04427	4.89103e-06	20.9296
90001840	rs147934227	4	144501508	T	0.0024	-1.264	0.2719	3.50897e-06	21.5962
90001840	rs2949669	1	167417884	T	0.472	0.2073	0.02706	2.48886e-14	58.6468
[truncated: 3,409 more rows]
