# Supplementary material for: Genetic insights into the relationship between immune cell characteristics and ischemic stroke: A bidirectional Mendelian randomization study
Source: Eur J Neurol. 2024 Feb 7;31(5):e16226. doi: 10.1111/ene.16226 (PMC11236043; doi:10.1111/ene.16226)
Supplement: Supplementary file 3 — Table S2 [file ENE-31-e16226-s007.xlsx]

## Sheet: data1
Causal effects of immune cells on IS
Traits	Methods	OR	Low	Up	P	Heterogeneity and
						pleiotropy test
						Heterogeneity Q-pvalue	P value of pleiotropy
BAFF-R on IgD+ CD38- unswitched memory B cell	Inverse variance weighted	1.03531	1.00604	1.06542	0.0177022	0.57
BAFF-R on IgD+ CD38- unswitched memory B cell	MR Egger	1.02223	0.980755	1.06545	0.318693		0.42
BAFF-R on IgD+ CD38- unswitched memory B cell	Weighted median	1.02277	0.990623	1.05595	0.16706
CD19 on CD24+ CD27+ B cell	Inverse variance weighted	0.960529	0.926397	0.995919	0.0291465	0.42
CD19 on CD24+ CD27+ B cell	MR Egger	0.982212	0.933137	1.03387	0.499669		0.25
CD19 on CD24+ CD27+ B cell	Weighted median	1.00365	0.950331	1.05996	0.895876
CD19 on memory B cell	Inverse variance weighted	0.956456	0.914879	0.999922	0.0495952	0.44
CD19 on memory B cell	MR Egger	0.98184	0.919231	1.04871	0.595625		0.31
CD19 on memory B cell	Weighted median	0.999875	0.93734	1.06658	0.996981
CD25 on naive-mature B cell	Inverse variance weighted	0.930023	0.880136	0.982739	0.00990862	0.62
CD25 on naive-mature B cell	MR Egger	0.884494	0.796849	0.98178	0.0369711		0.29
CD25 on naive-mature B cell	Weighted median	0.948171	0.875711	1.02663	0.189481
CD27 on CD20- CD38- B cell	Inverse variance weighted	1.05331	1.00599	1.10287	0.0267845	0.97
CD27 on CD20- CD38- B cell	MR Egger	1.05441	0.996115	1.11611	0.097839		0.95
CD27 on CD20- CD38- B cell	Weighted median	1.03462	0.97291	1.10024	0.278069
CD38 on IgD+ CD24- B cell	Inverse variance weighted	1.09116	1.0077	1.18154	0.0316487	0.06
CD38 on IgD+ CD24- B cell	MR Egger	1.03892	0.91552	1.17895	0.568518		0.35
CD38 on IgD+ CD24- B cell	Weighted median	1.03235	0.949009	1.12301	0.458502
CD62L on CD62L+ plasmacytoid Dendritic Cell	Inverse variance weighted	1.063	1.00229	1.12739	0.0417419	0.21
CD62L on CD62L+ plasmacytoid Dendritic Cell	MR Egger	0.966944	0.883543	1.05822	0.485971		0.04
CD62L on CD62L+ plasmacytoid Dendritic Cell	Weighted median	1.0525	0.981679	1.12843	0.149947
CD3 on CD39+ resting CD4 regulatory T cell	Inverse variance weighted	0.948557	0.902383	0.997093	0.0380475	0.64
CD3 on CD39+ resting CD4 regulatory T cell	MR Egger	0.970842	0.890803	1.05807	0.521888		0.54
CD3 on CD39+ resting CD4 regulatory T cell	Weighted median	0.954227	0.894073	1.01843	0.158445
CD3 on CD39+ activated CD4 regulatory T cell	Inverse variance weighted	0.960735	0.92804	0.994582	0.0233573	0.4
CD3 on CD39+ activated CD4 regulatory T cell	MR Egger	0.988871	0.929202	1.05237	0.729765		0.29
CD3 on CD39+ activated CD4 regulatory T cell	Weighted median	0.966521	0.925041	1.00986	0.12812
CD3 on CD4 regulatory T cell	Inverse variance weighted	0.94632	0.908045	0.986208	0.00881139	0.64
CD3 on CD4 regulatory T cell	MR Egger	1.01018	0.935422	1.09091	0.804941		0.1
CD3 on CD4 regulatory T cell	Weighted median	0.957606	0.912825	1.00458	0.076251
HVEM on naive CD8+ T cell	Inverse variance weighted	1.04311	1.01053	1.07675	0.00914175	0.41
HVEM on naive CD8+ T cell	MR Egger	1.06157	1.01342	1.11201	0.0267611		0.33
HVEM on naive CD8+ T cell	Weighted median	1.04906	1.00413	1.09602	0.03201
CD28 on CD4 regulatory T cell	Inverse variance weighted	0.955384	0.914362	0.998247	0.0415125	0.36
CD28 on CD4 regulatory T cell	MR Egger	0.99604	0.942336	1.0528	0.891185		0.048
CD28 on CD4 regulatory T cell	Weighted median	0.979401	0.927434	1.03428	0.454301
CD45 on granulocyte	Inverse variance weighted	0.933999	0.876041	0.995792	0.0367053	0.63
CD45 on granulocyte	MR Egger	0.961147	0.820977	1.12525	0.635437		0.71
CD45 on granulocyte	Weighted median	0.972768	0.889758	1.06352	0.54405
CD25 on CD45RA+ CD4 not regulatory T cell	Inverse variance weighted	0.958146	0.930631	0.986475	0.00402735	0.25
CD25 on CD45RA+ CD4 not regulatory T cell	MR Egger	0.944833	0.915458	0.975151	0.00782793		0.14
CD25 on CD45RA+ CD4 not regulatory T cell	Weighted median	0.951157	0.919825	0.983556	0.00338689
CD25 on CD4 regulatory T cell	Inverse variance weighted	0.95884	0.920611	0.998655	0.0428847	0.5
CD25 on CD4 regulatory T cell	MR Egger	0.989877	0.941033	1.04126	0.703807		0.07
CD25 on CD4 regulatory T cell	Weighted median	0.965452	0.917384	1.01604	0.17723
CD25 on CD39+ secreting CD4 regulatory T cell	Inverse variance weighted	0.965581	0.941558	0.990217	0.00643404	0.83
CD25 on CD39+ secreting CD4 regulatory T cell	MR Egger	0.960508	0.933402	0.988401	0.028144		0.47
CD25 on CD39+ secreting CD4 regulatory T cell	Weighted median	0.964387	0.931643	0.998282	0.0396345
CD39 on CD39+ CD8+ T cell	Inverse variance weighted	0.918111	0.870256	0.968597	0.00175857	0.72
CD39 on CD39+ CD8+ T cell	MR Egger	0.876586	0.787832	0.975339	0.0361566		0.35
CD39 on CD39+ CD8+ T cell	Weighted median	0.897905	0.834639	0.965967	0.0038667
CD39 on CD39+ activated CD4 regulatory T cell	Inverse variance weighted	0.929785	0.895553	0.965326	0.000142444	0.5
CD39 on CD39+ activated CD4 regulatory T cell	MR Egger	0.894439	0.805916	0.992686	0.0560094		0.45
CD39 on CD39+ activated CD4 regulatory T cell	Weighted median	0.944787	0.895754	0.996505	0.0367296
HLA DR on CD33dim HLA DR+ CD11b-	Inverse variance weighted	1.05448	1.00667	1.10455	0.0250293	0.004
HLA DR on CD33dim HLA DR+ CD11b-	MR Egger	1.10921	1.00097	1.22916	0.0712968		0.3
HLA DR on CD33dim HLA DR+ CD11b-	Weighted median	1.05775	1.00437	1.11397	0.0335911
HLA DR on HLA DR+ CD4+ T cell	Inverse variance weighted	0.840618	0.748595	0.943953	0.00333454	0.3
HLA DR on HLA DR+ CD4+ T cell	MR Egger	0.744684	0.479735	1.15596	0.259137		0.6
HLA DR on HLA DR+ CD4+ T cell	Weighted median	0.910377	0.783335	1.05802	0.22077
CD8 on CD28+ CD45RA- CD8+ T cell	Inverse variance weighted	1.08858	1.01596	1.16638	0.0159667	0.32
CD8 on CD28+ CD45RA- CD8+ T cell	MR Egger	1.08528	0.915436	1.28663	0.37734		0.97
CD8 on CD28+ CD45RA- CD8+ T cell	Weighted median	1.05306	0.966053	1.14791	0.239962

## Sheet: Data 2 Keep two decimal places
Causal effects of immune cells on IS
Traits	Methods	OR	Low	Up	P	Heterogeneity and
						pleiotropy test
						Heterogeneity Q-pvalue	P value of pleiotropy
BAFF-R on IgD+ CD38- unswitched memory B cell	Inverse variance weighted	1.04	1.01	1.07	0.02	0.57
BAFF-R on IgD+ CD38- unswitched memory B cell	MR Egger	1.02	0.98	1.07	0.32		0.42
BAFF-R on IgD+ CD38- unswitched memory B cell	Weighted median	1.02	0.99	1.06	0.17
CD19 on CD24+ CD27+ B cell	Inverse variance weighted	0.96	0.93	1	0.03	0.42
CD19 on CD24+ CD27+ B cell	MR Egger	0.98	0.93	1.03	0.5		0.25
CD19 on CD24+ CD27+ B cell	Weighted median	1	0.95	1.06	0.9
CD19 on memory B cell	Inverse variance weighted	0.96	0.91	1	0.05	0.44
CD19 on memory B cell	MR Egger	0.98	0.92	1.05	0.6		0.31
CD19 on memory B cell	Weighted median	1	0.94	1.07	1
CD25 on naive-mature B cell	Inverse variance weighted	0.93	0.88	0.98	0.01	0.62
CD25 on naive-mature B cell	MR Egger	0.88	0.8	0.98	0.04		0.29
CD25 on naive-mature B cell	Weighted median	0.95	0.88	1.03	0.19
CD27 on CD20- CD38- B cell	Inverse variance weighted	1.05	1.01	1.1	0.03	0.97
CD27 on CD20- CD38- B cell	MR Egger	1.05	1	1.12	0.1		0.95
CD27 on CD20- CD38- B cell	Weighted median	1.03	0.97	1.1	0.28
CD38 on IgD+ CD24- B cell	Inverse variance weighted	1.09	1.01	1.18	0.03	0.06
CD38 on IgD+ CD24- B cell	MR Egger	1.04	0.92	1.18	0.57		0.35
CD38 on IgD+ CD24- B cell	Weighted median	1.03	0.95	1.12	0.46
CD62L on CD62L+ plasmacytoid Dendritic Cell	Inverse variance weighted	1.06	1	1.13	0.04	0.21
CD62L on CD62L+ plasmacytoid Dendritic Cell	MR Egger	0.97	0.88	1.06	0.49		0.04
CD62L on CD62L+ plasmacytoid Dendritic Cell	Weighted median	1.05	0.98	1.13	0.15
CD3 on CD39+ resting CD4 regulatory T cell	Inverse variance weighted	0.95	0.9	1	0.04	0.64
CD3 on CD39+ resting CD4 regulatory T cell	MR Egger	0.97	0.89	1.06	0.52		0.54
CD3 on CD39+ resting CD4 regulatory T cell	Weighted median	0.95	0.89	1.02	0.16
CD3 on CD39+ activated CD4 regulatory T cell	Inverse variance weighted	0.96	0.93	0.99	0.02	0.4
CD3 on CD39+ activated CD4 regulatory T cell	MR Egger	0.99	0.93	1.05	0.73		0.29
CD3 on CD39+ activated CD4 regulatory T cell	Weighted median	0.97	0.93	1.01	0.13
CD3 on CD4 regulatory T cell	Inverse variance weighted	0.95	0.91	0.99	0.01	0.64
CD3 on CD4 regulatory T cell	MR Egger	1.01	0.94	1.09	0.8		0.1
CD3 on CD4 regulatory T cell	Weighted median	0.96	0.91	1	0.08
HVEM on naive CD8+ T cell	Inverse variance weighted	1.04	1.01	1.08	0.01	0.41
HVEM on naive CD8+ T cell	MR Egger	1.06	1.01	1.11	0.03		0.33
HVEM on naive CD8+ T cell	Weighted median	1.05	1	1.1	0.03
CD28 on CD4 regulatory T cell	Inverse variance weighted	0.96	0.91	1	0.04	0.36
CD28 on CD4 regulatory T cell	MR Egger	1	0.94	1.05	0.89		0.048
CD28 on CD4 regulatory T cell	Weighted median	0.98	0.93	1.03	0.45
CD45 on granulocyte	Inverse variance weighted	0.93	0.88	1	0.04	0.63
CD45 on granulocyte	MR Egger	0.96	0.82	1.13	0.64		0.71
CD45 on granulocyte	Weighted median	0.97	0.89	1.06	0.54
CD25 on CD45RA+ CD4 not regulatory T cell	Inverse variance weighted	0.96	0.93	0.99	0	0.25
CD25 on CD45RA+ CD4 not regulatory T cell	MR Egger	0.94	0.92	0.98	0.01		0.14
CD25 on CD45RA+ CD4 not regulatory T cell	Weighted median	0.95	0.92	0.98	0
CD25 on CD4 regulatory T cell	Inverse variance weighted	0.96	0.92	1	0.04	0.5
CD25 on CD4 regulatory T cell	MR Egger	0.99	0.94	1.04	0.7		0.07
CD25 on CD4 regulatory T cell	Weighted median	0.97	0.92	1.02	0.18
CD25 on CD39+ secreting CD4 regulatory T cell	Inverse variance weighted	0.97	0.94	0.99	0.01	0.83
CD25 on CD39+ secreting CD4 regulatory T cell	MR Egger	0.96	0.93	0.99	0.03		0.47
CD25 on CD39+ secreting CD4 regulatory T cell	Weighted median	0.96	0.93	1	0.04
CD39 on CD39+ CD8+ T cell	Inverse variance weighted	0.92	0.87	0.97	0	0.72
CD39 on CD39+ CD8+ T cell	MR Egger	0.88	0.79	0.98	0.04		0.35
CD39 on CD39+ CD8+ T cell	Weighted median	0.9	0.83	0.97	0
CD39 on CD39+ activated CD4 regulatory T cell	Inverse variance weighted	0.93	0.9	0.97	0	0.5
CD39 on CD39+ activated CD4 regulatory T cell	MR Egger	0.89	0.81	0.99	0.06		0.45
CD39 on CD39+ activated CD4 regulatory T cell	Weighted median	0.94	0.9	1	0.04
HLA DR on CD33dim HLA DR+ CD11b-	Inverse variance weighted	1.05	1.01	1.1	0.03	0.004
HLA DR on CD33dim HLA DR+ CD11b-	MR Egger	1.11	1	1.23	0.07		0.3
HLA DR on CD33dim HLA DR+ CD11b-	Weighted median	1.06	1	1.11	0.03
HLA DR on HLA DR+ CD4+ T cell	Inverse variance weighted	0.84	0.75	0.94	0	0.3
HLA DR on HLA DR+ CD4+ T cell	MR Egger	0.74	0.48	1.16	0.26		0.6
HLA DR on HLA DR+ CD4+ T cell	Weighted median	0.91	0.78	1.06	0.22
CD8 on CD28+ CD45RA- CD8+ T cell	Inverse variance weighted	1.09	1.02	1.17	0.02	0.32
CD8 on CD28+ CD45RA- CD8+ T cell	MR Egger	1.09	0.92	1.29	0.38		0.97
CD8 on CD28+ CD45RA- CD8+ T cell	Weighted median	1.05	0.97	1.15	0.24
