# Supplementary material for: Genetic insights into the relationship between immune cell characteristics and ischemic stroke: A bidirectional Mendelian randomization study
Source: Eur J Neurol. 2024 Feb 7;31(5):e16226. doi: 10.1111/ene.16226 (PMC11236043; doi:10.1111/ene.16226)
Supplement: Supplementary file 4 — Table S3 [file ENE-31-e16226-s004.xlsx]

## Sheet: data1
Results of IVW and Wald ratio of causal effects of immune cells on IS
Exposures	Outcomes	Trait	Method	nSMP	OR	UP	DOWM	SE	Pval
90001701	IS	BAFF-R on CD20- CD38- B cell	Inverse variance weighted	8	0.971578	0.899348	1.04961	0.0394139	0.46443
90001702	IS	BAFF-R on CD24+ CD27+ B cell	Inverse variance weighted	16	1.01778	0.989651	1.0467	0.0142984	0.217792
90001703	IS	BAFF-R on IgD+ CD24+ B cell	Inverse variance weighted	13	1.02314	0.995925	1.05111	0.0137573	0.0962817
90001704	IS	BAFF-R on IgD+ CD24- B cell	Inverse variance weighted	17	1.01882	0.98988	1.04861	0.0147038	0.204714
90001705	IS	BAFF-R on IgD+ CD38- B cell	Inverse variance weighted	13	1.01032	0.981394	1.04009	0.0148191	0.488558
90001706	IS	BAFF-R on IgD+ CD38- naive B cell	Inverse variance weighted	17	1.0145	0.989046	1.04062	0.0129664	0.266759
90001707	IS	BAFF-R on IgD+ CD38- unswitched memory B cell	Inverse variance weighted	14	1.03531	1.00604	1.06542	0.0146287	0.0177022
90001708	IS	BAFF-R on IgD+ CD38+ B cell	Inverse variance weighted	20	1.00951	0.981661	1.03814	0.0142708	0.507348
90001709	IS	BAFF-R on IgD+ CD38dim B cell	Inverse variance weighted	17	1.01418	0.987511	1.04156	0.0135937	0.300461
90001710	IS	BAFF-R on IgD- CD24- B cell	Inverse variance weighted	15	1.01179	0.982548	1.04189	0.0149605	0.433521
90001711	IS	BAFF-R on IgD- CD27- B cell	Inverse variance weighted	14	1.00987	0.980802	1.03981	0.0149026	0.509726
90001712	IS	BAFF-R on IgD- CD38- B cell	Inverse variance weighted	11	1.02162	0.991528	1.05262	0.0152536	0.160843
90001713	IS	BAFF-R on IgD- CD38+ B cell	Inverse variance weighted	10	1.05828	0.990576	1.13062	0.0337332	0.0930948
90001714	IS	BAFF-R on IgD- CD38dim B cell	Inverse variance weighted	2	1.04077	0.974585	1.11145	0.0335222	0.233248
90001715	IS	BAFF-R on memory B cell	Inverse variance weighted	15	1.02265	0.996089	1.04991	0.0134248	0.0952881
90001716	IS	BAFF-R on naive-mature B cell	Inverse variance weighted	17	1.01486	0.985019	1.04561	0.0152295	0.332618
90001717	IS	BAFF-R on unswitched memory B cell	Inverse variance weighted	14	1.01756	0.990312	1.04555	0.0138468	0.20877
90001718	IS	BAFF-R on switched memory B cell	Inverse variance weighted	14	1.01626	0.984822	1.0487	0.0160326	0.314385
90001719	IS	BAFF-R on IgD+ B cell	Inverse variance weighted	14	1.00938	0.978574	1.04116	0.0158153	0.554851
90001720	IS	BAFF-R on transitional B cell	Inverse variance weighted	18	1.00754	0.977601	1.03839	0.0153892	0.625564
90001721	IS	CD19 on CD20- B cell	Inverse variance weighted	8	0.976369	0.91073	1.04674	0.0355073	0.500619
90001722	IS	CD19 on CD20- CD38- B cell	Inverse variance weighted	13	0.997987	0.932155	1.06847	0.0348169	0.953848
90001723	IS	CD19 on CD24+ CD27+ B cell	Inverse variance weighted	24	0.960529	0.926397	0.995919	0.0184602	0.0291465
90001724	IS	CD19 on IgD+ CD24+ B cell	Inverse variance weighted	19	0.97619	0.950756	1.00231	0.0134696	0.0736105
90001725	IS	CD19 on IgD+ CD24- B cell	Inverse variance weighted	19	0.988843	0.970066	1.00798	0.00978147	0.251371
90001726	IS	CD19 on IgD+ CD38- B cell	Inverse variance weighted	14	1.01237	0.960372	1.06719	0.0269048	0.647578
90001727	IS	CD19 on IgD+ CD38- naive B cell	Inverse variance weighted	9	0.987488	0.964574	1.01095	0.0119788	0.29322
90001728	IS	CD19 on IgD+ CD38- unswitched memory B cell	Inverse variance weighted	15	0.997361	0.977702	1.01742	0.0101574	0.79477
90001729	IS	CD19 on IgD+ CD38+ B cell	Inverse variance weighted	14	1.00056	0.995166	1.00598	0.00275635	0.839921
90001730	IS	CD19 on IgD+ CD38dim B cell	Inverse variance weighted	15	0.987409	0.965117	1.01022	0.0116507	0.276802
90001731	IS	CD19 on IgD- CD24- B cell	Inverse variance weighted	9	0.991472	0.904481	1.08683	0.0468519	0.854954
90001732	IS	CD19 on IgD- CD27- B cell	Inverse variance weighted	13	0.982238	0.92293	1.04536	0.0317759	0.572761
90001733	IS	CD19 on IgD- CD38- B cell	Inverse variance weighted	12	0.977708	0.918248	1.04102	0.0320121	0.481281
90001734	IS	CD19 on IgD- CD38+ B cell	Inverse variance weighted	10	1.00516	0.938246	1.07685	0.035149	0.883542
90001735	IS	CD19 on IgD- CD38dim B cell	Inverse variance weighted	17	0.990848	0.9512	1.03215	0.0208349	0.659007
90001736	IS	CD19 on memory B cell	Inverse variance weighted	14	0.956456	0.914879	0.999922	0.0226749	0.0495952
90001737	IS	CD19 on naive-mature B cell	Inverse variance weighted	19	0.989573	0.968759	1.01084	0.010846	0.333852
90001738	IS	CD19 on unswitched memory B cell	Inverse variance weighted	12	0.970974	0.939927	1.00305	0.0165804	0.0756511
90001739	IS	CD19 on Plasma Blast-Plasma Cell	Inverse variance weighted	13	1.01896	0.926529	1.12062	0.0485182	0.698617
90001740	IS	CD19 on switched memory B cell	Inverse variance weighted	17	0.949289	0.897881	1.00364	0.0284055	0.0669338
90001741	IS	CD19 on IgD+ B cell	Inverse variance weighted	17	0.989081	0.968534	1.01006	0.0107101	0.305294
90001742	IS	CD19 on transitional B cell	Inverse variance weighted	18	0.981165	0.94098	1.02307	0.0213359	0.372825
90001743	IS	CD20 on B cell	Inverse variance weighted	17	0.983602	0.934071	1.03576	0.0263618	0.530534
90001744	IS	CD20 on CD20- CD38- B cell	Inverse variance weighted	7	0.999271	0.930591	1.07302	0.0363295	0.983987
90001745	IS	CD20 on CD24+ CD27+ B cell	Inverse variance weighted	19	1.0146	0.95792	1.07464	0.029331	0.621112
90001746	IS	CD20 on IgD+ CD24+ B cell	Inverse variance weighted	15	1.0327	0.965725	1.10432	0.0342096	0.346951
90001747	IS	CD20 on IgD+ CD24- B cell	Inverse variance weighted	21	0.99031	0.970165	1.01087	0.010486	0.353123
90001748	IS	CD20 on IgD+ CD38- B cell	Inverse variance weighted	14	1.03391	0.972035	1.09971	0.031483	0.28956
90001749	IS	CD20 on IgD+ CD38- naive B cell	Inverse variance weighted	10	0.985199	0.933996	1.03921	0.0272305	0.583966
90001750	IS	CD20 on IgD+ CD38- unswitched memory B cell	Inverse variance weighted	15	0.991343	0.934894	1.0512	0.0299122	0.771312
90001751	IS	CD20 on IgD+ CD38+ B cell	Inverse variance weighted	18	1.01273	0.960214	1.06812	0.0271679	0.641486
90001752	IS	CD20 on IgD+ CD38dim B cell	Inverse variance weighted	22	0.994901	0.958747	1.03242	0.0188862	0.786659
90001753	IS	CD20 on IgD- CD24- B cell	Inverse variance weighted	13	1.00807	0.928246	1.09476	0.0420894	0.84856
90001754	IS	CD20 on IgD- CD27- B cell	Inverse variance weighted	13	1.00095	0.941048	1.06467	0.0314869	0.975854
90001755	IS	CD20 on IgD- CD38- B cell	Inverse variance weighted	18	1.0153	0.960473	1.07326	0.0283238	0.591862
90001756	IS	CD20 on IgD- CD38+ B cell	Inverse variance weighted	5	1.04112	0.945822	1.14601	0.0489762	0.41068
90001757	IS	CD20 on IgD- CD38dim B cell	Inverse variance weighted	24	0.997654	0.983581	1.01193	0.00724831	0.745885
90001758	IS	CD20 on memory B cell	Inverse variance weighted	23	1.00045	0.961616	1.04085	0.0201973	0.982365
90001759	IS	CD20 on naive-mature B cell	Inverse variance weighted	18	0.985308	0.963632	1.00747	0.0113492	0.192175
90001760	IS	CD20 on unswitched memory B cell	Inverse variance weighted	17	1.00046	0.945754	1.05834	0.0286914	0.987132
90001761	IS	CD20 on switched memory B cell	Inverse variance weighted	20	1.02393	0.967571	1.08357	0.0288856	0.412945
90001762	IS	CD20 on IgD+ B cell	Inverse variance weighted	18	0.986163	0.964387	1.00843	0.0113924	0.221321
90001763	IS	CD20 on transitional B cell	Inverse variance weighted	10	1.05541	0.985317	1.1305	0.0350638	0.124013
90001764	IS	CD24 on CD24+ CD27+ B cell	Wald ratio	1	1.27967	0.962644	1.7011	0.145241	0.0895319
90001765	IS	CD24 on IgD+ CD24+ B cell	Inverse variance weighted	15	1.01739	0.993517	1.04184	0.0121156	0.154689
90001766	IS	CD24 on IgD+ CD38- B cell	Inverse variance weighted	12	0.987696	0.949784	1.02712	0.0199697	0.535283
90001767	IS	CD24 on IgD+ CD38- unswitched memory B cell	Inverse variance weighted	9	0.956963	0.915716	1.00007	0.0224789	0.0503519
90001768	IS	CD24 on IgD+ CD38+ B cell	Inverse variance weighted	17	0.994735	0.959277	1.0315	0.0185188	0.775616
90001769	IS	CD24 on IgD- CD38- B cell	Inverse variance weighted	17	0.991231	0.959906	1.02358	0.0163836	0.59086
90001770	IS	CD24 on IgD- CD38dim B cell	Inverse variance weighted	4	0.999561	0.884248	1.12991	0.0625399	0.994397
90001771	IS	CD24 on memory B cell	Inverse variance weighted	16	1.02374	0.995309	1.05298	0.0143699	0.102517
90001772	IS	CD24 on unswitched memory B cell	Inverse variance weighted	17	0.971438	0.940935	1.00293	0.0162774	0.0750394
90001773	IS	CD24 on switched memory B cell	Inverse variance weighted	22	1.02593	0.9979	1.05474	0.0141324	0.0700989
90001774	IS	CD24 on transitional B cell	Inverse variance weighted	11	1.05539	0.969682	1.14868	0.0432156	0.212184
90001775	IS	CD25 on B cell	Inverse variance weighted	12	1.01183	0.979608	1.04511	0.0165103	0.47639
90001776	IS	CD25 on CD20- CD38- B cell	Inverse variance weighted	12	1.00936	0.964168	1.05667	0.0233699	0.690186
90001777	IS	CD25 on CD24+ CD27+ B cell	Inverse variance weighted	16	0.977475	0.937543	1.01911	0.021281	0.284377
90001778	IS	CD25 on IgD+ CD24+ B cell	Inverse variance weighted	14	0.996824	0.952989	1.04267	0.0229439	0.889719
90001779	IS	CD25 on IgD+ CD24- B cell	Inverse variance weighted	17	1.01003	0.985505	1.03516	0.0125408	0.426202
90001780	IS	CD25 on IgD+ CD38- B cell	Inverse variance weighted	13	0.959262	0.909102	1.01219	0.0274014	0.129058
90001781	IS	CD25 on IgD+ CD38- naive B cell	Inverse variance weighted	14	0.996815	0.965885	1.02873	0.0160816	0.842746
90001782	IS	CD25 on IgD+ CD38- unswitched memory B cell	Inverse variance weighted	13	1.01555	0.990933	1.04077	0.0125179	0.217824
90001783	IS	CD25 on IgD+ CD38+ B cell	Inverse variance weighted	10	0.988286	0.92415	1.05687	0.0342336	0.730708
90001784	IS	CD25 on IgD+ CD38dim B cell	Inverse variance weighted	17	0.990452	0.960797	1.02102	0.0155097	0.536217
90001785	IS	CD25 on IgD- CD24- B cell	Inverse variance weighted	18	0.973301	0.91461	1.03576	0.0317326	0.393763
90001786	IS	CD25 on IgD- CD27- B cell	Inverse variance weighted	13	0.973491	0.919955	1.03014	0.0288591	0.351864
90001787	IS	CD25 on IgD- CD38- B cell	Inverse variance weighted	13	1.02448	0.983034	1.06767	0.0210697	0.251026
90001788	IS	CD25 on IgD- CD38+ B cell	Inverse variance weighted	11	0.992165	0.90862	1.08339	0.0448783	0.860859
90001789	IS	CD25 on IgD- CD38dim B cell	Inverse variance weighted	13	0.998996	0.942303	1.0591	0.0298086	0.97313
90001790	IS	CD25 on memory B cell	Inverse variance weighted	14	1.00517	0.958717	1.05387	0.0241396	0.830912
90001791	IS	CD25 on naive-mature B cell	Inverse variance weighted	16	0.930023	0.880136	0.982739	0.0281293	0.00990862
90001792	IS	CD25 on unswitched memory B cell	Inverse variance weighted	14	1.00097	0.956366	1.04765	0.0232568	0.966757
90001793	IS	CD25 on switched memory B cell	Inverse variance weighted	11	1.04014	0.959268	1.12784	0.0412974	0.340564
90001794	IS	CD25 on IgD+ B cell	Inverse variance weighted	17	1.00122	0.976699	1.02637	0.0126533	0.922953
90001795	IS	CD25 on transitional B cell	Inverse variance weighted	12	0.985467	0.919235	1.05647	0.0354967	0.680029
90001796	IS	CD27 on CD20- B cell	Inverse variance weighted	7	0.988493	0.933537	1.04668	0.0291839	0.691672
90001797	IS	CD27 on CD20- CD38- B cell	Inverse variance weighted	12	1.05331	1.00599	1.10287	0.0234539	0.0267845
90001798	IS	CD27 on CD24+ CD27+ B cell	Inverse variance weighted	21	0.992827	0.958222	1.02868	0.0181004	0.690832
90001799	IS	CD27 on T cell	Inverse variance weighted	11	0.973404	0.925222	1.02409	0.0259006	0.297984
90001800	IS	CD27 on IgD+ CD24+ B cell	Inverse variance weighted	22	1.00323	0.970532	1.03704	0.0169083	0.848542
90001801	IS	CD27 on IgD+ CD38- unswitched memory B cell	Inverse variance weighted	16	1.02232	0.987329	1.05854	0.0177665	0.214153
90001802	IS	CD27 on IgD- CD38- B cell	Inverse variance weighted	20	0.975219	0.930845	1.02171	0.0237601	0.290928
90001803	IS	CD27 on IgD- CD38+ B cell	Inverse variance weighted	11	0.988011	0.917005	1.06452	0.0380519	0.751273
90001804	IS	CD27 on IgD- CD38dim B cell	Inverse variance weighted	22	0.996042	0.962482	1.03077	0.0174867	0.820572
90001805	IS	CD27 on memory B cell	Inverse variance weighted	18	0.991702	0.966153	1.01793	0.0133168	0.531509
90001806	IS	CD27 on unswitched memory B cell	Inverse variance weighted	24	0.984243	0.948812	1.021	0.0187055	0.395845
90001807	IS	CD27 on Plasma Blast-Plasma Cell	Inverse variance weighted	9	0.980653	0.899863	1.0687	0.0438658	0.656058
90001808	IS	CD27 on switched memory B cell	Inverse variance weighted	24	1.00445	0.962325	1.04841	0.0218568	0.839167
90001809	IS	CD38 on CD20- B cell	Inverse variance weighted	9	1.04391	0.955566	1.14043	0.045116	0.340811
90001810	IS	CD38 on CD3- CD19-	Inverse variance weighted	10	1.00884	0.95334	1.06757	0.0288703	0.760452
90001811	IS	CD38 on IgD+ CD24- B cell	Inverse variance weighted	11	1.09116	1.0077	1.18154	0.0406	0.0316487
90001812	IS	CD38 on IgD+ CD38+ B cell	Inverse variance weighted	10	1.02192	0.973821	1.07239	0.0245957	0.378085
90001813	IS	CD38 on IgD+ CD38dim B cell	Inverse variance weighted	15	1.0067	0.966062	1.04905	0.0210238	0.750724
90001814	IS	CD38 on IgD- CD38+ B cell	Inverse variance weighted	6	1.01346	0.99752	1.02964	0.00808584	0.0983439
90001815	IS	CD38 on IgD- CD38dim B cell	Inverse variance weighted	12	0.99671	0.973585	1.02038	0.0119768	0.783212
90001816	IS	CD38 on naive-mature B cell	Inverse variance weighted	15	1.0013	0.958766	1.04572	0.0221458	0.953271
90001817	IS	CD38 on Plasma Blast-Plasma Cell	Inverse variance weighted	7	1.00113	0.921107	1.0881	0.0425025	0.978861
90001818	IS	CD38 on IgD+ B cell	Inverse variance weighted	8	0.942878	0.823114	1.08007	0.0693068	0.396063
90001819	IS	CD38 on transitional B cell	Inverse variance weighted	15	0.997661	0.962436	1.03418	0.0183399	0.898393
90001820	IS	IgD on IgD+ CD24+ B cell	Inverse variance weighted	15	1.00979	0.955938	1.06667	0.02796	0.727595
90001821	IS	IgD on IgD+ CD24- B cell	Inverse variance weighted	16	1.01226	0.97967	1.04593	0.0166944	0.465593
90001822	IS	IgD on IgD+ CD38- B cell	Inverse variance weighted	15	0.986721	0.945053	1.03023	0.0220134	0.543681
90001823	IS	IgD on IgD+ CD38- unswitched memory B cell	Inverse variance weighted	7	0.994938	0.947107	1.04518	0.0251366	0.839997
90001824	IS	IgD on IgD+ CD38+ B cell	Inverse variance weighted	16	1.00375	0.970499	1.03814	0.0171888	0.827527
90001825	IS	IgD on IgD+ CD38dim B cell	Inverse variance weighted	15	1.00553	0.977281	1.03459	0.0145374	0.704552
90001826	IS	IgD on unswitched memory B cell	Inverse variance weighted	15	1.04092	0.988557	1.09606	0.026335	0.12776
90001827	IS	IgD on IgD+ B cell	Inverse variance weighted	11	1.00353	0.955142	1.05437	0.0252129	0.8889
90001828	IS	IgD on transitional B cell	Inverse variance weighted	23	1.01328	0.977757	1.05009	0.018206	0.468784
90001829	IS	BAFF-R on B cell	Inverse variance weighted	15	1.01505	0.986123	1.04483	0.0147534	0.311155
90001830	IS	BAFF-R on CD20- B cell	Inverse variance weighted	10	0.976979	0.929218	1.0272	0.0255726	0.362434
90001831	IS	CD62L on CD62L+ myeloid Dendritic Cell	Inverse variance weighted	9	0.966868	0.909487	1.02787	0.0312151	0.280413
90001832	IS	CD62L on CD62L+ plasmacytoid Dendritic Cell	Inverse variance weighted	10	1.063	1.00229	1.12739	0.0300064	0.0417419
90001833	IS	CD62L on CD62L+ Dendritic Cell	Inverse variance weighted	17	0.972352	0.91652	1.03159	0.0301704	0.352732
90001834	IS	CD62L on monocyte	Inverse variance weighted	12	0.97062	0.922874	1.02084	0.0257359	0.246584
90001835	IS	CD62L on granulocyte	Inverse variance weighted	9	0.994875	0.927064	1.06765	0.0360177	0.886559
90001836	IS	CD66b on CD66b++ myeloid cell	Inverse variance weighted	16	1.01166	0.980753	1.04355	0.0158324	0.463895
90001837	IS	CD66b on Granulocytic Myeloid-Derived Suppressor Cells	Inverse variance weighted	11	1.00082	0.950792	1.05348	0.0261624	0.975061
90001838	IS	CD3 on naive CD8+ T cell	Inverse variance weighted	19	1.02133	0.984017	1.06006	0.0189887	0.266361
90001839	IS	CD3 on Effector Memory CD8+ T cell	Inverse variance weighted	9	0.977997	0.91884	1.04096	0.0318337	0.484614
90001840	IS	CD3 on Terminally Differentiated CD8+ T cell	Inverse variance weighted	14	1.0235	0.963226	1.08754	0.0309653	0.453235
90001841	IS	CD3 on Central Memory CD4+ T cell	Inverse variance weighted	16	0.992757	0.959284	1.0274	0.0174994	0.677853
90001842	IS	CD3 on Naive CD4+ T cell	Inverse variance weighted	21	1.00302	0.970335	1.0368	0.0169017	0.85851
90001843	IS	CD3 on Effector Memory CD4+ T cell	Inverse variance weighted	15	1.00491	0.970245	1.04082	0.0179117	0.784392
90001844	IS	CD3 on Terminally Differentiated CD4+ T cell	Inverse variance weighted	13	0.975626	0.936422	1.01647	0.020925	0.238299
90001845	IS	CD3 on CD45RA- CD4+ T cell	Inverse variance weighted	18	1.00833	0.968938	1.04932	0.020332	0.683259
90001846	IS	CD3 on Central Memory CD8+ T cell	Inverse variance weighted	10	1.02722	0.961513	1.09742	0.0337266	0.425854
90001847	IS	CD3 on HLA DR+ T cell	Inverse variance weighted	16	1.00881	0.9608	1.05921	0.024876	0.724482
90001848	IS	CD3 on Natural Killer T	Inverse variance weighted	10	1.04678	0.966398	1.13384	0.0407632	0.262072
90001849	IS	CD3 on HLA DR+ CD4+ T cell	Inverse variance weighted	18	0.996702	0.960104	1.03469	0.0190866	0.862571
90001850	IS	CD3 on HLA DR+ CD8+ T cell	Inverse variance weighted	12	0.982403	0.928535	1.0394	0.0287725	0.53722
90001851	IS	CD3 on T cell	Inverse variance weighted	22	0.98274	0.948922	1.01776	0.0178664	0.329818
90001852	IS	CD3 on CD39+ resting CD4 regulatory T cell	Inverse variance weighted	9	0.948557	0.902383	0.997093	0.0254605	0.0380475
90001853	IS	CD3 on activated CD4 regulatory T cell	Inverse variance weighted	12	0.972682	0.937207	1.0095	0.0189557	0.143967
90001854	IS	CD3 on CD39+ activated CD4 regulatory T cell	Inverse variance weighted	16	0.960735	0.92804	0.994582	0.0176653	0.0233573
90001855	IS	CD3 on secreting CD4 regulatory T cell	Inverse variance weighted	14	0.98293	0.947777	1.01939	0.0185814	0.354152
90001856	IS	CD3 on CD39+ secreting CD4 regulatory T cell	Inverse variance weighted	17	0.977669	0.934173	1.02319	0.0232194	0.330735
90001857	IS	CD3 on activated & secreting CD4 regulatory T cell	Inverse variance weighted	13	0.96563	0.926926	1.00595	0.0208709	0.0937804
90001858	IS	CD3 on CD45RA+ CD4+ T cell	Inverse variance weighted	19	0.996545	0.965772	1.0283	0.0160032	0.82877
90001859	IS	CD3 on CD8+ T cell	Inverse variance weighted	11	0.985204	0.955873	1.01543	0.0154202	0.333696
90001860	IS	CD3 on CD39+ CD4+ T cell	Inverse variance weighted	13	0.982675	0.946258	1.02049	0.019267	0.364361
90001861	IS	CD3 on CD28+ CD4+ T cell	Inverse variance weighted	18	0.964485	0.927611	1.00282	0.0198887	0.069036
90001862	IS	CD3 on CD28+ CD4-CD8- T cell	Inverse variance weighted	8	0.98773	0.919052	1.06154	0.0367688	0.737041
90001863	IS	CD3 on CD28+ CD45RA- CD8+ T cell	Inverse variance weighted	14	0.982333	0.939492	1.02713	0.0227505	0.433329
90001864	IS	CD3 on CD28+ CD45RA+ CD8+ T cell	Inverse variance weighted	19	0.977897	0.946458	1.01038	0.0166727	0.180069
90001865	IS	CD3 on CD28- CD8+ T cell	Inverse variance weighted	10	0.964161	0.909714	1.02187	0.0296573	0.218461
90001866	IS	CD3 on CD39+ CD8+ T cell	Inverse variance weighted	11	0.982907	0.934402	1.03393	0.0258205	0.50431
90001867	IS	CD3 on CD4+ T cell	Inverse variance weighted	16	0.957761	0.908035	1.01021	0.0272019	0.112615
90001868	IS	CD3 on CD4 regulatory T cell	Inverse variance weighted	8	0.94632	0.908045	0.986208	0.0210647	0.00881139
90001869	IS	CD3 on resting CD4 regulatory T cell	Inverse variance weighted	27	1.00555	0.971721	1.04056	0.0174611	0.751162
90001870	IS	CD34 on Hematopoietic Stem Cell	Inverse variance weighted	10	0.986468	0.954016	1.02002	0.0170663	0.424686
90001871	IS	HVEM on T cell	Inverse variance weighted	13	1.02005	0.968177	1.07469	0.0266267	0.456016
90001872	IS	HVEM on naive CD8+ T cell	Inverse variance weighted	14	1.04311	1.01053	1.07675	0.0161933	0.00914175
90001873	IS	HVEM on Effector Memory CD8+ T cell	Inverse variance weighted	7	1.02221	0.969429	1.07786	0.027047	0.41675
90001874	IS	HVEM on Terminally Differentiated CD8+ T cell	Inverse variance weighted	14	0.994848	0.963723	1.02698	0.0162176	0.750114
90001875	IS	HVEM on CD4+ T cell	Inverse variance weighted	12	0.999371	0.943089	1.05901	0.0295742	0.983023
90001876	IS	HVEM on Central Memory CD4+ T cell	Inverse variance weighted	6	1.00381	0.972988	1.03561	0.0159114	0.8111
90001877	IS	HVEM on naive CD4+ T cell	Inverse variance weighted	9	1.00384	0.94804	1.06292	0.0291793	0.895504
90001878	IS	HVEM on Effector Memory CD4+ T cell	Inverse variance weighted	10	0.99812	0.945593	1.05357	0.0275823	0.945618
90001879	IS	HVEM on Terminally Differentiated CD4+ T cell	Inverse variance weighted	10	1.02389	0.976891	1.07315	0.023974	0.324741
90001880	IS	HVEM on CD45RA- CD4+ T cell	Inverse variance weighted	12	0.980308	0.946445	1.01538	0.0179359	0.267499
90001881	IS	HVEM on CD8+ T cell	Inverse variance weighted	7	0.990899	0.938522	1.0462	0.0277073	0.741409
90001882	IS	HVEM on Central Memory CD8+ T cell	Inverse variance weighted	10	0.980455	0.933516	1.02976	0.0250304	0.430365
90001883	IS	CD16-CD56 on Natural Killer T	Inverse variance weighted	18	1.00945	0.973201	1.04705	0.0186577	0.614233
90001884	IS	CD16-CD56 on Natural Killer	Inverse variance weighted	20	1.01443	0.979138	1.05099	0.0180658	0.427784
90001885	IS	CD16-CD56 on HLA DR+ Natural Killer	Inverse variance weighted	14	1.01349	0.977656	1.05063	0.0183643	0.465684
90001886	IS	CD28 on CD39+ activated CD4 regulatory T cell	Inverse variance weighted	13	0.995237	0.963178	1.02836	0.0167057	0.775051
90001887	IS	CD28 on secreting CD4 regulatory T cell	Inverse variance weighted	11	0.993033	0.961399	1.02571	0.0165174	0.672078
90001888	IS	CD28 on CD39+ secreting CD4 regulatory T cell	Inverse variance weighted	13	0.99203	0.946997	1.0392	0.0237023	0.735654
90001889	IS	CD28 on activated & secreting CD4 regulatory T cell	Inverse variance weighted	12	1.00763	0.953245	1.06512	0.0283079	0.788324
90001890	IS	CD28 on CD45RA+ CD4+ T cell	Inverse variance weighted	12	0.982958	0.924747	1.04483	0.0311461	0.581037
90001891	IS	CD28 on CD45RA- CD4 not regulatory T cell	Inverse variance weighted	10	1.00007	0.942178	1.06151	0.030422	0.998254
90001892	IS	CD28 on CD39+ CD4+ T cell	Inverse variance weighted	10	0.994578	0.953872	1.03702	0.021321	0.798726
90001893	IS	CD28 on CD28+ CD45RA- CD8+ T cell	Inverse variance weighted	12	0.997935	0.932545	1.06791	0.0345771	0.952339
90001894	IS	CD28 on CD28+ CD4+ T cell	Inverse variance weighted	16	0.973222	0.938171	1.00958	0.0187143	0.146948
90001895	IS	CD28 on CD28+ CD4-CD8- T cell	Inverse variance weighted	2	1.06541	0.818869	1.38617	0.13428	0.63705
90001896	IS	CD28 on CD28+ CD45RA+ CD8+ T cell	Inverse variance weighted	10	1.00697	0.960845	1.05531	0.0239219	0.771584
90001897	IS	CD28 on CD39+ CD8+ T cell	Inverse variance weighted	12	1.00441	0.971323	1.03862	0.0170889	0.79689
90001898	IS	CD28 on CD4+ T cell	Inverse variance weighted	17	0.993449	0.960552	1.02747	0.017181	0.702058
90001899	IS	CD28 on CD4 regulatory T cell	Inverse variance weighted	12	0.955384	0.914362	0.998247	0.0223912	0.0415125
90001900	IS	CD28 on resting CD4 regulatory T cell	Inverse variance weighted	6	0.946374	0.885657	1.01125	0.0338306	0.103266
90001901	IS	CD28 on CD39+ resting CD4 regulatory T cell	Inverse variance weighted	15	0.97933	0.949825	1.00975	0.0156076	0.180824
90001902	IS	CD28 on activated CD4 regulatory T cell	Inverse variance weighted	10	0.999314	0.948097	1.0533	0.0268431	0.979615
90001903	IS	CD86 on myeloid Dendritic Cell	Inverse variance weighted	10	0.975493	0.922022	1.03207	0.0287623	0.388317
90001904	IS	CD86 on CD62L+ myeloid Dendritic Cell	Inverse variance weighted	9	1.00564	0.951237	1.06316	0.0283774	0.842799
90001905	IS	CD86 on monocyte	Inverse variance weighted	7	1.03206	0.984446	1.08198	0.024098	0.190367
90001906	IS	CD86 on granulocyte	Inverse variance weighted	12	1.01568	0.952503	1.08306	0.0327681	0.634824
90001907	IS	CCR7 on naive CD4+ T cell	Inverse variance weighted	15	1.00368	0.971768	1.03664	0.0164859	0.823611
90001908	IS	CCR7 on naive CD8+ T cell	Inverse variance weighted	12	0.954191	0.902452	1.0089	0.0284434	0.0992361
90001909	IS	CD45 on CD14+ monocyte	Inverse variance weighted	10	0.985745	0.929258	1.04567	0.0301077	0.633447
90001910	IS	CD45 on B cell	Inverse variance weighted	12	0.999953	0.975353	1.02517	0.0127084	0.997041
90001911	IS	CD45 on Natural Killer	Inverse variance weighted	18	1.03509	0.992772	1.07921	0.0212973	0.105366
90001912	IS	CD45 on HLA DR+ Natural Killer	Inverse variance weighted	6	1.13207	0.997205	1.28516	0.0647157	0.0552694
90001913	IS	CD45 on granulocyte	Inverse variance weighted	10	0.933999	0.876041	0.995792	0.032685	0.0367053
90001914	IS	CD45 on lymphocyte	Inverse variance weighted	14	1.01161	0.963071	1.06259	0.0250852	0.645517
90001915	IS	CD45 on T cell	Inverse variance weighted	9	1.02607	0.945763	1.11319	0.0415807	0.53597
90001916	IS	CD45 on CD4+ T cell	Inverse variance weighted	8	1.02509	0.942799	1.11456	0.042694	0.561667
90001917	IS	CD45 on CD8+ T cell	Inverse variance weighted	12	0.986894	0.955458	1.01936	0.0165161	0.424409
90001918	IS	CD45 on HLA DR+ T cell	Inverse variance weighted	11	1.02401	0.989022	1.06024	0.0177387	0.180992
90001919	IS	CD45 on Natural Killer T	Inverse variance weighted	10	0.979948	0.918465	1.04555	0.0330588	0.54006
90001920	IS	CD45 on HLA DR+ CD4+ T cell	Inverse variance weighted	9	1.04295	0.983334	1.10618	0.0300311	0.161399
90001921	IS	CD45 on HLA DR+ CD8+ T cell	Inverse variance weighted	13	1.00848	0.959635	1.05981	0.0253306	0.738831
90001922	IS	CD127 on T cell	Inverse variance weighted	10	1.06242	0.986205	1.14453	0.0379806	0.110876
90001923	IS	CD127 on CD45RA- CD4 not regulatory T cell	Inverse variance weighted	8	0.958441	0.860473	1.06756	0.0550132	0.44036
90001924	IS	CD127 on CD28+ CD4+ T cell	Inverse variance weighted	13	0.992353	0.948643	1.03808	0.0229827	0.738363
90001925	IS	CD127 on CD28+ CD4-CD8- T cell	Inverse variance weighted	9	1.0225	0.916269	1.14105	0.0559686	0.690923
90001926	IS	CD127 on granulocyte	Inverse variance weighted	22	1.01849	0.978236	1.06041	0.020576	0.373143
90001927	IS	CD127 on CD8+ T cell	Inverse variance weighted	17	1.0028	0.957411	1.05034	0.0236308	0.905873
90001928	IS	CD127 on CD28+ CD45RA- CD8+ T cell	Inverse variance weighted	9	1.00944	0.955749	1.06615	0.0278859	0.736133
90001929	IS	CD127 on CD28+ CD45RA+ CD8+ T cell	Inverse variance weighted	6	0.934814	0.811594	1.07674	0.0721162	0.34994
90001930	IS	CD127 on CD28- CD8+ T cell	Inverse variance weighted	12	0.98745	0.943432	1.03352	0.023266	0.587238
90001931	IS	CD127 on CD4+ T cell	Inverse variance weighted	4	1.04032	0.92418	1.17106	0.0603972	0.512787
90001932	IS	CD127 on CD45RA+ CD4+ T cell	Inverse variance weighted	10	0.937031	0.874158	1.00443	0.0354365	0.0664523
90001933	IS	CD25 on CD45RA- CD4 not regulatory T cell	Inverse variance weighted	14	0.995897	0.955732	1.03775	0.0210035	0.844816
90001934	IS	CD25 on CD45RA+ CD4 not regulatory T cell	Inverse variance weighted	10	0.958146	0.930631	0.986475	0.014866	0.00402735
90001935	IS	CD25 on CD39+ CD4 regulatory T cell	Inverse variance weighted	9	0.999951	0.926091	1.0797	0.0391501	0.999002
90001936	IS	CD25 on CD4 regulatory T cell	Inverse variance weighted	10	0.95884	0.920611	0.998655	0.020758	0.0428847
90001937	IS	CD25 on resting CD4 regulatory T cell	Inverse variance weighted	9	0.927559	0.849794	1.01244	0.0446748	0.092328
90001938	IS	CD25 on CD39+ resting CD4 regulatory T cell	Inverse variance weighted	9	0.991451	0.907696	1.08293	0.0450305	0.848783
90001939	IS	CD25 on activated CD4 regulatory T cell	Inverse variance weighted	9	0.982602	0.899664	1.07319	0.044991	0.696456
90001940	IS	CD25 on CD39+ activated CD4 regulatory T cell	Inverse variance weighted	8	0.966477	0.92398	1.01093	0.0229426	0.137221
90001941	IS	CD25 on secreting CD4 regulatory T cell	Inverse variance weighted	10	0.96576	0.92929	1.00366	0.0196399	0.0760709
90001942	IS	CD25 on CD39+ secreting CD4 regulatory T cell	Inverse variance weighted	9	0.965581	0.941558	0.990217	0.0128542	0.00643404
90001943	IS	CD25 on activated & secreting CD4 regulatory T cell	Inverse variance weighted	11	0.975625	0.943917	1.0084	0.016857	0.143215
90001944	IS	CD123 on plasmacytoid Dendritic Cell	Inverse variance weighted	8	0.99684	0.95158	1.04425	0.0237074	0.893811
90001945	IS	CD123 on CD62L+ plasmacytoid Dendritic Cell	Inverse variance weighted	8	0.996739	0.951524	1.0441	0.0236854	0.8903
90001946	IS	CD33 on CD14+ monocyte	Inverse variance weighted	12	1.01179	0.986167	1.03808	0.0130865	0.370465
90001947	IS	CD33 on CD33+ HLA DR+ CD14dim	Inverse variance weighted	16	1.0119	0.981516	1.04323	0.0155547	0.446931
90001948	IS	CD33 on CD33dim HLA DR+ CD11b+	Inverse variance weighted	17	1.00107	0.979131	1.0235	0.0113059	0.924653
90001949	IS	CD33 on CD33dim HLA DR+ CD11b-	Inverse variance weighted	16	1.00729	0.984854	1.03023	0.0114911	0.527477
90001950	IS	CD33 on Granulocytic Myeloid-Derived Suppressor Cells	Inverse variance weighted	9	1.00535	0.975301	1.03633	0.0154843	0.730197
90001951	IS	CD33 on CD66b++ myeloid cell	Inverse variance weighted	15	1.00791	0.982033	1.03447	0.0132714	0.552591
90001952	IS	CD33 on Monocytic Myeloid-Derived Suppressor Cells	Inverse variance weighted	11	1.01315	0.986447	1.04058	0.0136275	0.337726
90001953	IS	CD33 on CD33dim HLA DR-	Inverse variance weighted	11	1.0065	0.982508	1.03108	0.0123104	0.598525
90001954	IS	CD33 on basophil	Inverse variance weighted	13	1.00448	0.980465	1.02908	0.0123458	0.717321
90001955	IS	CD33 on Immature Myeloid-Derived Suppressor Cells	Inverse variance weighted	15	1.00309	0.979204	1.02755	0.0122941	0.802085
90001956	IS	CD33 on CD33+ HLA DR+	Inverse variance weighted	16	1.00745	0.975637	1.0403	0.016372	0.650192
90001957	IS	CD33 on CD33+ HLA DR+ CD14-	Inverse variance weighted	16	1.00757	0.976591	1.03954	0.0159351	0.635857
90001958	IS	CD4 on monocyte	Inverse variance weighted	10	1.01617	0.940147	1.09835	0.0396758	0.685908
90001959	IS	CD4 on HLA DR+ CD4+ T cell	Inverse variance weighted	9	1.10936	0.98118	1.25429	0.0626451	0.0975761
90001960	IS	CD25 on CD4+ T cell	Inverse variance weighted	9	1.01386	0.991718	1.0365	0.011268	0.221743
90001961	IS	CD25 on CD39+ CD4+ T cell	Inverse variance weighted	12	1.00227	0.964618	1.0414	0.0195368	0.907535
90001962	IS	CD25 on CD28+ CD4+ T cell	Inverse variance weighted	3	1.04833	0.899334	1.22201	0.0782144	0.546199
90001963	IS	FSC-A on myeloid Dendritic Cell	Inverse variance weighted	14	1.02455	0.996681	1.05319	0.014069	0.08476
90001964	IS	FSC-A on plasmacytoid Dendritic Cell	Inverse variance weighted	15	1.02422	0.978378	1.07221	0.0233628	0.305675
90001965	IS	FSC-A on monocyte	Inverse variance weighted	12	1.00814	0.971323	1.04636	0.0189821	0.669248
90001966	IS	FSC-A on granulocyte	Inverse variance weighted	12	1.06331	0.999355	1.13136	0.0316496	0.0524266
90001967	IS	FSC-A on CD14+ monocyte	Inverse variance weighted	9	0.98533	0.882552	1.10008	0.0562035	0.792596
90001968	IS	FSC-A on B cell	Inverse variance weighted	6	0.995496	0.914867	1.08323	0.0430931	0.916565
90001969	IS	FSC-A on Natural Killer	Inverse variance weighted	13	1.01086	0.97036	1.05304	0.02086	0.604724
90001970	IS	FSC-A on HLA DR+ Natural Killer	Inverse variance weighted	12	0.988305	0.947727	1.03062	0.0213899	0.58232
90001971	IS	FSC-A on lymphocyte	Inverse variance weighted	11	1.01753	0.981508	1.05487	0.0183883	0.344683
90001972	IS	FSC-A on T cell	Inverse variance weighted	11	1.01608	0.981684	1.05169	0.0175723	0.363887
90001973	IS	FSC-A on CD4+ T cell	Inverse variance weighted	12	1.01659	0.986174	1.04795	0.0154984	0.288383
90001974	IS	FSC-A on CD8+ T cell	Inverse variance weighted	9	1.0359	0.99017	1.08373	0.0230336	0.125744
90001975	IS	FSC-A on HLA DR+ T cell	Inverse variance weighted	10	1.01811	0.997194	1.03947	0.0105915	0.0901294
90001976	IS	FSC-A on Natural Killer T	Inverse variance weighted	7	1.00225	0.91187	1.10158	0.048215	0.962894
90001977	IS	FSC-A on HLA DR+ CD4+ T cell	Inverse variance weighted	11	0.963093	0.904816	1.02512	0.0318458	0.237656
90001978	IS	FSC-A on HLA DR+ CD8+ T cell	Inverse variance weighted	8	1.02191	0.991054	1.05372	0.0156414	0.165903
90001979	IS	CD16 on CD14- CD16+ monocyte	Inverse variance weighted	12	0.980111	0.950448	1.0107	0.0156797	0.200102
90001980	IS	CD40 on CD14+ CD16- monocyte	Inverse variance weighted	16	0.995205	0.962956	1.02853	0.0168066	0.774898
90001981	IS	CD40 on CD14+ CD16+ monocyte	Inverse variance weighted	16	0.988311	0.958242	1.01932	0.015764	0.455749
90001982	IS	CCR2 on CD14- CD16+ monocyte	Inverse variance weighted	16	0.984691	0.94968	1.02099	0.0184706	0.403568
90001983	IS	CD14 on CD14+ CD16+ monocyte	Inverse variance weighted	13	1.00621	0.928613	1.09029	0.0409466	0.879791
90001984	IS	HLA DR on CD14- CD16+ monocyte	Inverse variance weighted	12	1.01567	0.96578	1.06814	0.0256974	0.545164
90001985	IS	CD40 on monocytes	Inverse variance weighted	22	0.999347	0.983111	1.01585	0.00835742	0.937743
90001986	IS	CD14 on CD14+ CD16- monocyte	Inverse variance weighted	13	0.956437	0.888875	1.02913	0.0373767	0.233394
90001987	IS	CD64 on CD14+ CD16- monocyte	Inverse variance weighted	24	1.00732	0.986938	1.02813	0.0104307	0.484225
90001988	IS	HLA DR on CD14+ CD16- monocyte	Inverse variance weighted	13	0.972922	0.931796	1.01586	0.0220355	0.212848
90001989	IS	CD40 on CD14- CD16+ monocyte	Inverse variance weighted	17	0.978903	0.946696	1.01221	0.0170685	0.211579
90001990	IS	CD64 on CD14- CD16+ monocyte	Inverse variance weighted	16	0.98542	0.911609	1.06521	0.0397228	0.711573
90001991	IS	HLA DR on CD14+ monocyte	Inverse variance weighted	13	0.963957	0.914893	1.01565	0.0266525	0.168413
90001992	IS	CCR2 on CD14+ CD16+ monocyte	Inverse variance weighted	22	1.00908	0.989238	1.02932	0.0101322	0.37234
90001993	IS	PDL-1 on CD14+ CD16- monocyte	Inverse variance weighted	10	1.01086	0.944717	1.08162	0.0345239	0.754468
90001994	IS	CX3CR1 on CD14- CD16-	Inverse variance weighted	11	0.996763	0.96693	1.02752	0.0155035	0.834328
90001995	IS	CX3CR1 on monocyte	Inverse variance weighted	19	1.01494	0.965548	1.06686	0.0254538	0.560137
90001996	IS	CX3CR1 on CD14+ CD16+ monocyte	Inverse variance weighted	19	0.979076	0.946512	1.01276	0.0172582	0.220469
90001997	IS	CX3CR1 on CD14+ CD16- monocyte	Inverse variance weighted	19	1.01752	0.976416	1.06036	0.0210388	0.409026
90001998	IS	PDL-1 on CD14+ CD16+ monocyte	Inverse variance weighted	18	1.00904	0.974403	1.04492	0.0178231	0.613475
90001999	IS	PDL-1 on CD14- CD16+ monocyte	Inverse variance weighted	13	0.983904	0.938759	1.03122	0.0239642	0.49832
90002000	IS	PDL-1 on CD14- CD16-	Inverse variance weighted	14	0.996122	0.947175	1.0476	0.0257074	0.879867
90002001	IS	CD64 on CD14- CD16-	Inverse variance weighted	9	0.999148	0.879076	1.13562	0.0653223	0.989585
90002002	IS	PDL-1 on monocyte	Inverse variance weighted	10	1.00548	0.947352	1.06717	0.0303822	0.857253
90002003	IS	CCR2 on CD14- CD16-	Inverse variance weighted	6	1.0511	0.956629	1.1549	0.0480491	0.299642
90002004	IS	CCR2 on CD14+ CD16- monocyte	Inverse variance weighted	12	1.01599	0.982664	1.05045	0.0170159	0.351215
90002005	IS	CD16 on CD14+ CD16+ monocyte	Inverse variance weighted	16	0.964486	0.929699	1.00057	0.0187422	0.0536892
90002006	IS	CD64 on monocyte	Inverse variance weighted	21	1.02397	0.982502	1.0672	0.0210941	0.26139
90002007	IS	HLA DR on CD14+ CD16+ monocyte	Inverse variance weighted	16	1.00057	0.974576	1.02726	0.0134299	0.966152
90002008	IS	CCR2 on monocyte	Inverse variance weighted	13	1.01866	0.993306	1.04465	0.0128575	0.150538
90002009	IS	HLA DR on CD14- CD16-	Inverse variance weighted	16	0.998325	0.993913	1.00276	0.00225992	0.458266
90002010	IS	HLA DR on monocyte	Inverse variance weighted	7	0.976207	0.920123	1.03571	0.0301875	0.425046
90002011	IS	CD64 on CD14+ CD16+ monocyte	Inverse variance weighted	8	1.08369	0.936942	1.25343	0.0742394	0.278962
90002012	IS	CX3CR1 on CD14- CD16+ monocyte	Inverse variance weighted	12	1.00171	0.943661	1.06334	0.0304593	0.955181
90002013	IS	CCR2 on myeloid Dendritic Cell	Inverse variance weighted	12	0.998195	0.97214	1.02495	0.0134943	0.893474
90002014	IS	CCR2 on CD62L+ myeloid Dendritic Cell	Inverse variance weighted	11	1.0162	0.967851	1.06697	0.0248728	0.518134
90002015	IS	CCR2 on plasmacytoid Dendritic Cell	Inverse variance weighted	12	0.999006	0.96122	1.03828	0.0196724	0.959684
90002016	IS	CCR2 on CD62L+ plasmacytoid Dendritic Cell	Inverse variance weighted	13	0.999431	0.962137	1.03817	0.019403	0.976605
90002017	IS	CCR2 on monocyte	Inverse variance weighted	13	0.983372	0.939099	1.02973	0.0235032	0.475587
90002018	IS	CCR2 on granulocyte	Inverse variance weighted	10	1.01467	0.959611	1.0729	0.0284666	0.608842
90002019	IS	CD14 on Monocytic Myeloid-Derived Suppressor Cells	Inverse variance weighted	9	1.00917	0.965306	1.05502	0.022671	0.687314
90002020	IS	CD14 on CD33+ HLA DR+ CD14dim	Inverse variance weighted	10	0.977815	0.927626	1.03072	0.0268832	0.403978
90002021	IS	CD14 on CD33dim HLA DR+ CD11b+	Inverse variance weighted	7	1.00295	0.94666	1.06259	0.0294707	0.920326
90002022	IS	CD4 on CD4+ T cell	Inverse variance weighted	10	1.00205	0.955257	1.05113	0.0243986	0.933147
90002023	IS	CD4 on Central Memory CD4+ T cell	Inverse variance weighted	8	0.997782	0.928897	1.07177	0.0364984	0.951482
90002024	IS	CD4 on naive CD4+ T cell	Inverse variance weighted	14	0.966012	0.871708	1.07052	0.0524091	0.509388
90002025	IS	CD4 on Effector Memory CD4+ T cell	Inverse variance weighted	9	1.05969	0.970268	1.15736	0.0449817	0.197401
90002026	IS	CD4 on Terminally Differentiated CD4+ T cell	Inverse variance weighted	13	0.954674	0.910453	1.00104	0.0241974	0.0552423
90002027	IS	CD4 on CD45RA+ CD4+ T cell	Inverse variance weighted	10	0.997626	0.940781	1.05791	0.0299324	0.936706
90002028	IS	CD19 on B cell	Inverse variance weighted	15	0.973731	0.93599	1.01299	0.0201684	0.18687
90002029	IS	CD39 on CD39+ CD8+ T cell	Inverse variance weighted	12	0.918111	0.870256	0.968597	0.0273116	0.00175857
90002030	IS	CD39 on CD39+ activated CD4 regulatory T cell	Inverse variance weighted	15	0.929785	0.895553	0.965326	0.0191389	0.000142444
90002031	IS	CD39 on CD39+ secreting CD4 regulatory T cell	Inverse variance weighted	16	0.99218	0.96847	1.01647	0.0123403	0.524657
90002032	IS	CD39 on CD39+ CD4+ T cell	Inverse variance weighted	13	0.987492	0.960906	1.01481	0.0139242	0.366012
90002033	IS	CD39 on granulocyte	Inverse variance weighted	15	1.03522	0.98889	1.08372	0.0233608	0.138405
90002034	IS	CD39 on monocyte	Inverse variance weighted	13	1.02875	0.999964	1.05836	0.0144783	0.0502856
90002035	IS	CD80 on myeloid Dendritic Cell	Inverse variance weighted	16	1.04	0.991134	1.09128	0.0245562	0.110189
90002036	IS	CD80 on CD62L+ myeloid Dendritic Cell	Inverse variance weighted	15	1.00422	0.967399	1.04245	0.0190597	0.825062
90002037	IS	CD80 on plasmacytoid Dendritic Cell	Inverse variance weighted	11	1.0326	0.987771	1.07946	0.0226447	0.156588
90002038	IS	CD80 on CD62L+ plasmacytoid Dendritic Cell	Inverse variance weighted	11	1.03259	0.987895	1.07931	0.0225771	0.15544
90002039	IS	CD80 on monocyte	Inverse variance weighted	16	1.01395	0.975601	1.05381	0.0196719	0.481225
90002040	IS	CD80 on granulocyte	Inverse variance weighted	23	0.973685	0.933089	1.01605	0.0217281	0.219692
90002041	IS	CD45 on lymphocyte	Inverse variance weighted	11	1.01447	0.958703	1.07349	0.028848	0.618432
90002042	IS	CD45 on CD33+ HLA DR+ CD14-	Inverse variance weighted	11	1.04716	0.992045	1.10533	0.0275847	0.094829
90002043	IS	CD45 on CD33+ HLA DR+ CD14dim	Inverse variance weighted	7	1.04184	0.994344	1.09161	0.0238064	0.0851149
90002044	IS	CD45 on CD33dim HLA DR+ CD11b-	Inverse variance weighted	7	0.983985	0.920225	1.05216	0.0341794	0.636669
90002045	IS	CD45 on CD33- HLA DR-	Inverse variance weighted	9	0.970611	0.913364	1.03145	0.0310159	0.33617
90002046	IS	CD45 on CD33- HLA DR+	Inverse variance weighted	18	1.0168	0.998589	1.03535	0.00922265	0.0707842
90002047	IS	CD45 on Granulocytic Myeloid-Derived Suppressor Cells	Inverse variance weighted	8	1.03813	0.994471	1.0837	0.021919	0.0878127
90002048	IS	CD45 on CD66b++ myelod cell	Inverse variance weighted	8	1.03196	0.981415	1.0851	0.0256212	0.21952
90002049	IS	CD45 on Monocytic Myeloid-Derived Suppressor Cells	Inverse variance weighted	7	1.00895	0.957302	1.06338	0.026809	0.739655
90002050	IS	CD45 on CD33dim HLA DR-	Inverse variance weighted	5	0.978479	0.920046	1.04062	0.0314162	0.48861
90002051	IS	CD45 on basophil	Inverse variance weighted	9	0.999562	0.951784	1.04974	0.0249892	0.986003
90002052	IS	CD45 on Immature Myeloid-Derived Suppressor Cells	Inverse variance weighted	5	1.02013	0.988851	1.05239	0.0158873	0.209734
90002053	IS	CD45 on CD33+ HLA DR+	Inverse variance weighted	10	1.03002	0.98388	1.07832	0.023382	0.205877
90002054	IS	CD8 on Central Memory CD8+ T cell	Inverse variance weighted	8	0.99356	0.932248	1.0589	0.032498	0.842415
90002055	IS	CD8 on naive CD8+ T cell	Inverse variance weighted	10	1.00056	0.928075	1.07871	0.0383701	0.988305
90002056	IS	CD8 on Effector Memory CD8+ T cell	Inverse variance weighted	17	1.00101	0.952284	1.05223	0.0254594	0.968412
90002057	IS	CD8 on Terminally Differentiated CD8+ T cell	Inverse variance weighted	10	0.959117	0.891452	1.03192	0.0373271	0.263442
90002058	IS	CD8 on CD8+ T cell	Inverse variance weighted	13	0.999601	0.941545	1.06124	0.0305275	0.989564
90002059	IS	CD8 on Natural Killer T	Inverse variance weighted	9	0.989383	0.902469	1.08467	0.0469121	0.820019
90002060	IS	CD8 on HLA DR+ CD8+ T cell	Inverse variance weighted	13	1.0085	0.973872	1.04435	0.0178249	0.634989
90002061	IS	CD4 on CD39+ CD4+ T cell	Inverse variance weighted	18	1.00898	0.969123	1.05048	0.0205636	0.663716
90002062	IS	CD4 on CD28+ CD4+ T cell	Inverse variance weighted	10	1.00243	0.935367	1.0743	0.035329	0.945205
90002063	IS	CD4 on CD4 regulatory T cell	Inverse variance weighted	20	1.00179	0.973004	1.03143	0.0148759	0.904225
90002064	IS	CD4 on resting CD4 regulatory T cell	Inverse variance weighted	8	0.983675	0.881734	1.0974	0.0558187	0.768081
90002065	IS	CD4 on CD39+ resting CD4 regulatory T cell	Inverse variance weighted	7	0.988377	0.943958	1.03489	0.0234609	0.618271
90002066	IS	CD4 on activated CD4 regulatory T cell	Inverse variance weighted	10	1.01984	0.987182	1.05358	0.0166048	0.236792
90002067	IS	CD4 on CD39+ activated CD4 regulatory T cell	Inverse variance weighted	11	0.98732	0.922774	1.05638	0.0344952	0.711431
90002068	IS	CD4 on secreting CD4 regulatory T cell	Inverse variance weighted	15	0.974582	0.937737	1.01287	0.0196629	0.190398
90002069	IS	CD4 on CD39+ secreting CD4 regulatory T cell	Inverse variance weighted	16	1.03221	0.994963	1.07085	0.0187505	0.0908971
90002070	IS	CD4 on activated & secreting CD4 regulatory T cell	Inverse variance weighted	15	0.998574	0.95907	1.03971	0.0205941	0.94477
90002071	IS	SSC-A on myeloid Dendritic Cell	Inverse variance weighted	11	1.00254	0.966663	1.03976	0.0185949	0.891318
90002072	IS	SSC-A on plasmacytoid Dendritic Cell	Inverse variance weighted	14	1.00163	0.9428	1.06412	0.0308809	0.958011
90002073	IS	SSC-A on monocyte	Inverse variance weighted	13	0.978292	0.936695	1.02174	0.0221688	0.32218
90002074	IS	SSC-A on CD14+ monocyte	Inverse variance weighted	18	1.00495	0.956248	1.05613	0.0253436	0.845603
90002075	IS	SSC-A on B cell	Inverse variance weighted	8	0.96242	0.868193	1.06687	0.0525693	0.466214
90002076	IS	SSC-A on Natural Killer	Inverse variance weighted	12	1.01028	0.965676	1.05694	0.0230375	0.6571
90002077	IS	SSC-A on HLA DR+ Natural Killer	Inverse variance weighted	18	0.978901	0.93671	1.02299	0.0224783	0.342791
90002078	IS	SSC-A on granulocyte	Inverse variance weighted	16	1.0031	0.964246	1.04353	0.0201564	0.877836
90002079	IS	SSC-A on lymphocyte	Inverse variance weighted	10	1.01186	0.916045	1.11771	0.0507572	0.81626
90002080	IS	SSC-A on T cell	Inverse variance weighted	13	1.01559	0.895591	1.15168	0.0641555	0.80941
90002081	IS	SSC-A on CD4+ T cell	Inverse variance weighted	15	1.03226	0.956255	1.11431	0.0390209	0.415836
90002082	IS	SSC-A on CD8+ T cell	Inverse variance weighted	14	1.01159	0.975361	1.04917	0.0186087	0.535685
90002083	IS	SSC-A on HLA DR+ T cell	Inverse variance weighted	14	0.974487	0.930103	1.02099	0.0237838	0.277206
90002084	IS	SSC-A on Natural Killer T	Inverse variance weighted	12	1.00715	0.981865	1.03308	0.012972	0.58289
90002085	IS	SSC-A on HLA DR+ CD4+ T cell	Inverse variance weighted	14	0.9592	0.913132	1.00759	0.0251118	0.0971546
90002086	IS	SSC-A on HLA DR+ CD8+ T cell	Inverse variance weighted	13	0.9442	0.886997	1.00509	0.0318862	0.0717538
90002087	IS	CD11c on myeloid Dendritic Cell	Inverse variance weighted	22	1.00924	0.973669	1.04611	0.0183062	0.615401
90002088	IS	CD11c on CD62L+ myeloid Dendritic Cell	Inverse variance weighted	18	1.01819	0.954018	1.08667	0.0332126	0.587343
90002089	IS	CD11c on monocyte	Inverse variance weighted	16	0.988854	0.956504	1.0223	0.0169701	0.508932
90002090	IS	CD11c on granulocyte	Inverse variance weighted	13	0.964678	0.920802	1.01064	0.0237497	0.129985
90002091	IS	CD11b on CD14+ monocyte	Inverse variance weighted	11	1.00108	0.975417	1.02742	0.0132513	0.934933
90002092	IS	CD11b on Granulocytic Myeloid-Derived Suppressor Cells	Inverse variance weighted	2	0.992913	0.929525	1.06062	0.033658	0.832653
90002093	IS	CD11b on CD66b++ myeloid cell	Inverse variance weighted	7	0.976139	0.918329	1.03759	0.0311476	0.438133
90002094	IS	CD11b on Monocytic Myeloid-Derived Suppressor Cells	Inverse variance weighted	9	1.00089	0.955711	1.0482	0.0235649	0.969966
90002095	IS	CD11b on CD33dim HLA DR-	Inverse variance weighted	13	0.991411	0.951833	1.03264	0.0207856	0.678146
90002096	IS	CD11b on basophil	Inverse variance weighted	11	0.97541	0.933092	1.01965	0.0226298	0.271245
90002097	IS	CD11b on CD33+ HLA DR+ CD14dim	Inverse variance weighted	9	0.993891	0.956365	1.03289	0.0196368	0.755002
90002098	IS	CD45RA on naive CD4+ T cell	Inverse variance weighted	18	0.993949	0.966439	1.02224	0.01432	0.671663
90002099	IS	CD4RA on Terminally Differentiated CD4+ T cell	Inverse variance weighted	16	0.998285	0.972506	1.02475	0.0133484	0.897691
90002100	IS	CD45RA on naive CD8+ T cell	Inverse variance weighted	16	0.990804	0.943128	1.04089	0.0251605	0.713482
90002101	IS	CD45RA on Terminally Differentiated CD8+ T cell	Inverse variance weighted	8	0.985827	0.922232	1.05381	0.0340228	0.674821
90002102	IS	CD45RA on resting CD4 regulatory T cell	Inverse variance weighted	19	0.997381	0.979867	1.01521	0.00903849	0.771687
90002103	IS	CD45RA on CD39+ resting CD4 regulatory T cell	Inverse variance weighted	7	1.01344	0.966051	1.06315	0.0244335	0.584773
90002104	IS	HLA DR on myeloid Dendritic Cell	Inverse variance weighted	11	0.980514	0.953974	1.00779	0.014	0.159845
90002105	IS	HLA DR on plasmacytoid Dendritic Cell	Inverse variance weighted	15	0.982751	0.957298	1.00888	0.0133881	0.193722
90002106	IS	HLA DR on Dendritic Cell	Inverse variance weighted	14	0.974398	0.946986	1.0026	0.0145591	0.0748518
90002107	IS	HLA DR on Hematopoietic Stem Cell	Wald ratio	1	0.972282	0.820419	1.15225	0.0866479	0.745626
90002108	IS	HLA DR on CD33+ HLA DR+ CD14-	Inverse variance weighted	13	0.986629	0.959737	1.01427	0.0140994	0.339713
90002109	IS	HLA DR on CD33+ HLA DR+ CD14dim	Inverse variance weighted	10	0.982147	0.947412	1.01816	0.018371	0.32681
90002110	IS	HLA DR on CD33dim HLA DR+ CD11b+	Inverse variance weighted	16	1.02091	0.991708	1.05097	0.0148056	0.162232
90002111	IS	HLA DR on CD33dim HLA DR+ CD11b-	Inverse variance weighted	14	1.05448	1.00667	1.10455	0.0236714	0.0250293
90002112	IS	HLA DR on CD33- HLA DR+	Inverse variance weighted	10	0.972651	0.940774	1.00561	0.0170008	0.102866
90002113	IS	HLA DR on HLA DR+ T cell	Inverse variance weighted	6	1.0135	0.938547	1.09443	0.0391986	0.73233
90002114	IS	HLA DR on HLA DR+ CD4+ T cell	Inverse variance weighted	6	0.840618	0.748595	0.943953	0.0591525	0.00333454
90002115	IS	HLA DR on HLA DR+ CD8+ T cell	Inverse variance weighted	11	0.996096	0.923197	1.07475	0.0387759	0.919637
90002116	IS	HLA DR on B cell	Inverse variance weighted	15	0.981768	0.951611	1.01288	0.0159179	0.247708
90002117	IS	HLA DR on HLA DR+ Natural Killer	Inverse variance weighted	18	1.00893	0.970518	1.04887	0.0198055	0.653399
90002118	IS	CD8 on CD28+ CD45RA- CD8+ T cell	Inverse variance weighted	9	1.08858	1.01596	1.16638	0.0352216	0.0159667
90002119	IS	CD8 on CD28+ CD45RA+ CD8+ T cell	Inverse variance weighted	14	0.990949	0.948015	1.03583	0.0225983	0.687439
90002120	IS	CD8 on CD28- CD8+ T cell	Inverse variance weighted	13	1.04723	0.97106	1.12939	0.0385308	0.230984
90002121	IS	CD8 on CD39+ CD8+ T cell	Inverse variance weighted	14	1.03531	0.980638	1.09304	0.0276813	0.209962

## Sheet: Data 2 Keep two decimal places
Results of IVW and Wald ratio of causal effects of immune cells on IS
Exposures	Outcomes	Trait	Method	nSMP	OR	UP	DOWM	SE	Pval
90001701	IS	BAFF-R on CD20- CD38- B cell	Inverse variance weighted	8	0.97	0.9	1.05	0.04	0.46
90001702	IS	BAFF-R on CD24+ CD27+ B cell	Inverse variance weighted	16	1.02	0.99	1.05	0.01	0.22
90001703	IS	BAFF-R on IgD+ CD24+ B cell	Inverse variance weighted	13	1.02	1	1.05	0.01	0.1
90001704	IS	BAFF-R on IgD+ CD24- B cell	Inverse variance weighted	17	1.02	0.99	1.05	0.01	0.2
90001705	IS	BAFF-R on IgD+ CD38- B cell	Inverse variance weighted	13	1.01	0.98	1.04	0.01	0.49
90001706	IS	BAFF-R on IgD+ CD38- naive B cell	Inverse variance weighted	17	1.01	0.99	1.04	0.01	0.27
90001707	IS	BAFF-R on IgD+ CD38- unswitched memory B cell	Inverse variance weighted	14	1.04	1.01	1.07	0.01	0.02
90001708	IS	BAFF-R on IgD+ CD38+ B cell	Inverse variance weighted	20	1.01	0.98	1.04	0.01	0.51
90001709	IS	BAFF-R on IgD+ CD38dim B cell	Inverse variance weighted	17	1.01	0.99	1.04	0.01	0.3
90001710	IS	BAFF-R on IgD- CD24- B cell	Inverse variance weighted	15	1.01	0.98	1.04	0.01	0.43
90001711	IS	BAFF-R on IgD- CD27- B cell	Inverse variance weighted	14	1.01	0.98	1.04	0.01	0.51
90001712	IS	BAFF-R on IgD- CD38- B cell	Inverse variance weighted	11	1.02	0.99	1.05	0.02	0.16
90001713	IS	BAFF-R on IgD- CD38+ B cell	Inverse variance weighted	10	1.06	0.99	1.13	0.03	0.09
90001714	IS	BAFF-R on IgD- CD38dim B cell	Inverse variance weighted	2	1.04	0.97	1.11	0.03	0.23
90001715	IS	BAFF-R on memory B cell	Inverse variance weighted	15	1.02	1	1.05	0.01	0.1
90001716	IS	BAFF-R on naive-mature B cell	Inverse variance weighted	17	1.01	0.99	1.05	0.02	0.33
90001717	IS	BAFF-R on unswitched memory B cell	Inverse variance weighted	14	1.02	0.99	1.05	0.01	0.21
90001718	IS	BAFF-R on switched memory B cell	Inverse variance weighted	14	1.02	0.98	1.05	0.02	0.31
90001719	IS	BAFF-R on IgD+ B cell	Inverse variance weighted	14	1.01	0.98	1.04	0.02	0.55
90001720	IS	BAFF-R on transitional B cell	Inverse variance weighted	18	1.01	0.98	1.04	0.02	0.63
90001721	IS	CD19 on CD20- B cell	Inverse variance weighted	8	0.98	0.91	1.05	0.04	0.5
90001722	IS	CD19 on CD20- CD38- B cell	Inverse variance weighted	13	1	0.93	1.07	0.03	0.95
90001723	IS	CD19 on CD24+ CD27+ B cell	Inverse variance weighted	24	0.96	0.93	1	0.02	0.03
90001724	IS	CD19 on IgD+ CD24+ B cell	Inverse variance weighted	19	0.98	0.95	1	0.01	0.07
90001725	IS	CD19 on IgD+ CD24- B cell	Inverse variance weighted	19	0.99	0.97	1.01	0.01	0.25
90001726	IS	CD19 on IgD+ CD38- B cell	Inverse variance weighted	14	1.01	0.96	1.07	0.03	0.65
90001727	IS	CD19 on IgD+ CD38- naive B cell	Inverse variance weighted	9	0.99	0.96	1.01	0.01	0.29
90001728	IS	CD19 on IgD+ CD38- unswitched memory B cell	Inverse variance weighted	15	1	0.98	1.02	0.01	0.79
90001729	IS	CD19 on IgD+ CD38+ B cell	Inverse variance weighted	14	1	1	1.01	0	0.84
90001730	IS	CD19 on IgD+ CD38dim B cell	Inverse variance weighted	15	0.99	0.97	1.01	0.01	0.28
90001731	IS	CD19 on IgD- CD24- B cell	Inverse variance weighted	9	0.99	0.9	1.09	0.05	0.85
90001732	IS	CD19 on IgD- CD27- B cell	Inverse variance weighted	13	0.98	0.92	1.05	0.03	0.57
90001733	IS	CD19 on IgD- CD38- B cell	Inverse variance weighted	12	0.98	0.92	1.04	0.03	0.48
90001734	IS	CD19 on IgD- CD38+ B cell	Inverse variance weighted	10	1.01	0.94	1.08	0.04	0.88
90001735	IS	CD19 on IgD- CD38dim B cell	Inverse variance weighted	17	0.99	0.95	1.03	0.02	0.66
90001736	IS	CD19 on memory B cell	Inverse variance weighted	14	0.96	0.91	1	0.02	0.05
90001737	IS	CD19 on naive-mature B cell	Inverse variance weighted	19	0.99	0.97	1.01	0.01	0.33
90001738	IS	CD19 on unswitched memory B cell	Inverse variance weighted	12	0.97	0.94	1	0.02	0.08
90001739	IS	CD19 on Plasma Blast-Plasma Cell	Inverse variance weighted	13	1.02	0.93	1.12	0.05	0.7
90001740	IS	CD19 on switched memory B cell	Inverse variance weighted	17	0.95	0.9	1	0.03	0.07
90001741	IS	CD19 on IgD+ B cell	Inverse variance weighted	17	0.99	0.97	1.01	0.01	0.31
90001742	IS	CD19 on transitional B cell	Inverse variance weighted	18	0.98	0.94	1.02	0.02	0.37
90001743	IS	CD20 on B cell	Inverse variance weighted	17	0.98	0.93	1.04	0.03	0.53
90001744	IS	CD20 on CD20- CD38- B cell	Inverse variance weighted	7	1	0.93	1.07	0.04	0.98
90001745	IS	CD20 on CD24+ CD27+ B cell	Inverse variance weighted	19	1.01	0.96	1.07	0.03	0.62
90001746	IS	CD20 on IgD+ CD24+ B cell	Inverse variance weighted	15	1.03	0.97	1.1	0.03	0.35
90001747	IS	CD20 on IgD+ CD24- B cell	Inverse variance weighted	21	0.99	0.97	1.01	0.01	0.35
90001748	IS	CD20 on IgD+ CD38- B cell	Inverse variance weighted	14	1.03	0.97	1.1	0.03	0.29
90001749	IS	CD20 on IgD+ CD38- naive B cell	Inverse variance weighted	10	0.99	0.93	1.04	0.03	0.58
90001750	IS	CD20 on IgD+ CD38- unswitched memory B cell	Inverse variance weighted	15	0.99	0.93	1.05	0.03	0.77
90001751	IS	CD20 on IgD+ CD38+ B cell	Inverse variance weighted	18	1.01	0.96	1.07	0.03	0.64
90001752	IS	CD20 on IgD+ CD38dim B cell	Inverse variance weighted	22	0.99	0.96	1.03	0.02	0.79
90001753	IS	CD20 on IgD- CD24- B cell	Inverse variance weighted	13	1.01	0.93	1.09	0.04	0.85
90001754	IS	CD20 on IgD- CD27- B cell	Inverse variance weighted	13	1	0.94	1.06	0.03	0.98
90001755	IS	CD20 on IgD- CD38- B cell	Inverse variance weighted	18	1.02	0.96	1.07	0.03	0.59
90001756	IS	CD20 on IgD- CD38+ B cell	Inverse variance weighted	5	1.04	0.95	1.15	0.05	0.41
90001757	IS	CD20 on IgD- CD38dim B cell	Inverse variance weighted	24	1	0.98	1.01	0.01	0.75
90001758	IS	CD20 on memory B cell	Inverse variance weighted	23	1	0.96	1.04	0.02	0.98
90001759	IS	CD20 on naive-mature B cell	Inverse variance weighted	18	0.99	0.96	1.01	0.01	0.19
90001760	IS	CD20 on unswitched memory B cell	Inverse variance weighted	17	1	0.95	1.06	0.03	0.99
90001761	IS	CD20 on switched memory B cell	Inverse variance weighted	20	1.02	0.97	1.08	0.03	0.41
90001762	IS	CD20 on IgD+ B cell	Inverse variance weighted	18	0.99	0.96	1.01	0.01	0.22
90001763	IS	CD20 on transitional B cell	Inverse variance weighted	10	1.06	0.99	1.13	0.04	0.12
90001764	IS	CD24 on CD24+ CD27+ B cell	Wald ratio	1	1.28	0.96	1.7	0.15	0.09
90001765	IS	CD24 on IgD+ CD24+ B cell	Inverse variance weighted	15	1.02	0.99	1.04	0.01	0.15
90001766	IS	CD24 on IgD+ CD38- B cell	Inverse variance weighted	12	0.99	0.95	1.03	0.02	0.54
90001767	IS	CD24 on IgD+ CD38- unswitched memory B cell	Inverse variance weighted	9	0.96	0.92	1	0.02	0.05
90001768	IS	CD24 on IgD+ CD38+ B cell	Inverse variance weighted	17	0.99	0.96	1.03	0.02	0.78
90001769	IS	CD24 on IgD- CD38- B cell	Inverse variance weighted	17	0.99	0.96	1.02	0.02	0.59
90001770	IS	CD24 on IgD- CD38dim B cell	Inverse variance weighted	4	1	0.88	1.13	0.06	0.99
90001771	IS	CD24 on memory B cell	Inverse variance weighted	16	1.02	1	1.05	0.01	0.1
90001772	IS	CD24 on unswitched memory B cell	Inverse variance weighted	17	0.97	0.94	1	0.02	0.08
90001773	IS	CD24 on switched memory B cell	Inverse variance weighted	22	1.03	1	1.05	0.01	0.07
90001774	IS	CD24 on transitional B cell	Inverse variance weighted	11	1.06	0.97	1.15	0.04	0.21
90001775	IS	CD25 on B cell	Inverse variance weighted	12	1.01	0.98	1.05	0.02	0.48
90001776	IS	CD25 on CD20- CD38- B cell	Inverse variance weighted	12	1.01	0.96	1.06	0.02	0.69
90001777	IS	CD25 on CD24+ CD27+ B cell	Inverse variance weighted	16	0.98	0.94	1.02	0.02	0.28
90001778	IS	CD25 on IgD+ CD24+ B cell	Inverse variance weighted	14	1	0.95	1.04	0.02	0.89
90001779	IS	CD25 on IgD+ CD24- B cell	Inverse variance weighted	17	1.01	0.99	1.04	0.01	0.43
90001780	IS	CD25 on IgD+ CD38- B cell	Inverse variance weighted	13	0.96	0.91	1.01	0.03	0.13
90001781	IS	CD25 on IgD+ CD38- naive B cell	Inverse variance weighted	14	1	0.97	1.03	0.02	0.84
90001782	IS	CD25 on IgD+ CD38- unswitched memory B cell	Inverse variance weighted	13	1.02	0.99	1.04	0.01	0.22
90001783	IS	CD25 on IgD+ CD38+ B cell	Inverse variance weighted	10	0.99	0.92	1.06	0.03	0.73
90001784	IS	CD25 on IgD+ CD38dim B cell	Inverse variance weighted	17	0.99	0.96	1.02	0.02	0.54
90001785	IS	CD25 on IgD- CD24- B cell	Inverse variance weighted	18	0.97	0.91	1.04	0.03	0.39
90001786	IS	CD25 on IgD- CD27- B cell	Inverse variance weighted	13	0.97	0.92	1.03	0.03	0.35
90001787	IS	CD25 on IgD- CD38- B cell	Inverse variance weighted	13	1.02	0.98	1.07	0.02	0.25
90001788	IS	CD25 on IgD- CD38+ B cell	Inverse variance weighted	11	0.99	0.91	1.08	0.04	0.86
90001789	IS	CD25 on IgD- CD38dim B cell	Inverse variance weighted	13	1	0.94	1.06	0.03	0.97
90001790	IS	CD25 on memory B cell	Inverse variance weighted	14	1.01	0.96	1.05	0.02	0.83
90001791	IS	CD25 on naive-mature B cell	Inverse variance weighted	16	0.93	0.88	0.98	0.03	0.01
90001792	IS	CD25 on unswitched memory B cell	Inverse variance weighted	14	1	0.96	1.05	0.02	0.97
90001793	IS	CD25 on switched memory B cell	Inverse variance weighted	11	1.04	0.96	1.13	0.04	0.34
90001794	IS	CD25 on IgD+ B cell	Inverse variance weighted	17	1	0.98	1.03	0.01	0.92
90001795	IS	CD25 on transitional B cell	Inverse variance weighted	12	0.99	0.92	1.06	0.04	0.68
90001796	IS	CD27 on CD20- B cell	Inverse variance weighted	7	0.99	0.93	1.05	0.03	0.69
90001797	IS	CD27 on CD20- CD38- B cell	Inverse variance weighted	12	1.05	1.01	1.1	0.02	0.03
90001798	IS	CD27 on CD24+ CD27+ B cell	Inverse variance weighted	21	0.99	0.96	1.03	0.02	0.69
90001799	IS	CD27 on T cell	Inverse variance weighted	11	0.97	0.93	1.02	0.03	0.3
90001800	IS	CD27 on IgD+ CD24+ B cell	Inverse variance weighted	22	1	0.97	1.04	0.02	0.85
90001801	IS	CD27 on IgD+ CD38- unswitched memory B cell	Inverse variance weighted	16	1.02	0.99	1.06	0.02	0.21
90001802	IS	CD27 on IgD- CD38- B cell	Inverse variance weighted	20	0.98	0.93	1.02	0.02	0.29
90001803	IS	CD27 on IgD- CD38+ B cell	Inverse variance weighted	11	0.99	0.92	1.06	0.04	0.75
90001804	IS	CD27 on IgD- CD38dim B cell	Inverse variance weighted	22	1	0.96	1.03	0.02	0.82
90001805	IS	CD27 on memory B cell	Inverse variance weighted	18	0.99	0.97	1.02	0.01	0.53
90001806	IS	CD27 on unswitched memory B cell	Inverse variance weighted	24	0.98	0.95	1.02	0.02	0.4
90001807	IS	CD27 on Plasma Blast-Plasma Cell	Inverse variance weighted	9	0.98	0.9	1.07	0.04	0.66
90001808	IS	CD27 on switched memory B cell	Inverse variance weighted	24	1	0.96	1.05	0.02	0.84
90001809	IS	CD38 on CD20- B cell	Inverse variance weighted	9	1.04	0.96	1.14	0.05	0.34
90001810	IS	CD38 on CD3- CD19-	Inverse variance weighted	10	1.01	0.95	1.07	0.03	0.76
90001811	IS	CD38 on IgD+ CD24- B cell	Inverse variance weighted	11	1.09	1.01	1.18	0.04	0.03
90001812	IS	CD38 on IgD+ CD38+ B cell	Inverse variance weighted	10	1.02	0.97	1.07	0.02	0.38
90001813	IS	CD38 on IgD+ CD38dim B cell	Inverse variance weighted	15	1.01	0.97	1.05	0.02	0.75
90001814	IS	CD38 on IgD- CD38+ B cell	Inverse variance weighted	6	1.01	1	1.03	0.01	0.1
90001815	IS	CD38 on IgD- CD38dim B cell	Inverse variance weighted	12	1	0.97	1.02	0.01	0.78
90001816	IS	CD38 on naive-mature B cell	Inverse variance weighted	15	1	0.96	1.05	0.02	0.95
90001817	IS	CD38 on Plasma Blast-Plasma Cell	Inverse variance weighted	7	1	0.92	1.09	0.04	0.98
90001818	IS	CD38 on IgD+ B cell	Inverse variance weighted	8	0.94	0.82	1.08	0.07	0.4
90001819	IS	CD38 on transitional B cell	Inverse variance weighted	15	1	0.96	1.03	0.02	0.9
90001820	IS	IgD on IgD+ CD24+ B cell	Inverse variance weighted	15	1.01	0.96	1.07	0.03	0.73
90001821	IS	IgD on IgD+ CD24- B cell	Inverse variance weighted	16	1.01	0.98	1.05	0.02	0.47
90001822	IS	IgD on IgD+ CD38- B cell	Inverse variance weighted	15	0.99	0.95	1.03	0.02	0.54
90001823	IS	IgD on IgD+ CD38- unswitched memory B cell	Inverse variance weighted	7	0.99	0.95	1.05	0.03	0.84
90001824	IS	IgD on IgD+ CD38+ B cell	Inverse variance weighted	16	1	0.97	1.04	0.02	0.83
90001825	IS	IgD on IgD+ CD38dim B cell	Inverse variance weighted	15	1.01	0.98	1.03	0.01	0.7
90001826	IS	IgD on unswitched memory B cell	Inverse variance weighted	15	1.04	0.99	1.1	0.03	0.13
90001827	IS	IgD on IgD+ B cell	Inverse variance weighted	11	1	0.96	1.05	0.03	0.89
90001828	IS	IgD on transitional B cell	Inverse variance weighted	23	1.01	0.98	1.05	0.02	0.47
90001829	IS	BAFF-R on B cell	Inverse variance weighted	15	1.02	0.99	1.04	0.01	0.31
90001830	IS	BAFF-R on CD20- B cell	Inverse variance weighted	10	0.98	0.93	1.03	0.03	0.36
90001831	IS	CD62L on CD62L+ myeloid Dendritic Cell	Inverse variance weighted	9	0.97	0.91	1.03	0.03	0.28
90001832	IS	CD62L on CD62L+ plasmacytoid Dendritic Cell	Inverse variance weighted	10	1.06	1	1.13	0.03	0.04
90001833	IS	CD62L on CD62L+ Dendritic Cell	Inverse variance weighted	17	0.97	0.92	1.03	0.03	0.35
90001834	IS	CD62L on monocyte	Inverse variance weighted	12	0.97	0.92	1.02	0.03	0.25
90001835	IS	CD62L on granulocyte	Inverse variance weighted	9	0.99	0.93	1.07	0.04	0.89
90001836	IS	CD66b on CD66b++ myeloid cell	Inverse variance weighted	16	1.01	0.98	1.04	0.02	0.46
90001837	IS	CD66b on Granulocytic Myeloid-Derived Suppressor Cells	Inverse variance weighted	11	1	0.95	1.05	0.03	0.98
90001838	IS	CD3 on naive CD8+ T cell	Inverse variance weighted	19	1.02	0.98	1.06	0.02	0.27
90001839	IS	CD3 on Effector Memory CD8+ T cell	Inverse variance weighted	9	0.98	0.92	1.04	0.03	0.48
90001840	IS	CD3 on Terminally Differentiated CD8+ T cell	Inverse variance weighted	14	1.02	0.96	1.09	0.03	0.45
90001841	IS	CD3 on Central Memory CD4+ T cell	Inverse variance weighted	16	0.99	0.96	1.03	0.02	0.68
90001842	IS	CD3 on Naive CD4+ T cell	Inverse variance weighted	21	1	0.97	1.04	0.02	0.86
90001843	IS	CD3 on Effector Memory CD4+ T cell	Inverse variance weighted	15	1	0.97	1.04	0.02	0.78
90001844	IS	CD3 on Terminally Differentiated CD4+ T cell	Inverse variance weighted	13	0.98	0.94	1.02	0.02	0.24
90001845	IS	CD3 on CD45RA- CD4+ T cell	Inverse variance weighted	18	1.01	0.97	1.05	0.02	0.68
90001846	IS	CD3 on Central Memory CD8+ T cell	Inverse variance weighted	10	1.03	0.96	1.1	0.03	0.43
90001847	IS	CD3 on HLA DR+ T cell	Inverse variance weighted	16	1.01	0.96	1.06	0.02	0.72
90001848	IS	CD3 on Natural Killer T	Inverse variance weighted	10	1.05	0.97	1.13	0.04	0.26
90001849	IS	CD3 on HLA DR+ CD4+ T cell	Inverse variance weighted	18	1	0.96	1.03	0.02	0.86
90001850	IS	CD3 on HLA DR+ CD8+ T cell	Inverse variance weighted	12	0.98	0.93	1.04	0.03	0.54
90001851	IS	CD3 on T cell	Inverse variance weighted	22	0.98	0.95	1.02	0.02	0.33
90001852	IS	CD3 on CD39+ resting CD4 regulatory T cell	Inverse variance weighted	9	0.95	0.9	1	0.03	0.04
90001853	IS	CD3 on activated CD4 regulatory T cell	Inverse variance weighted	12	0.97	0.94	1.01	0.02	0.14
90001854	IS	CD3 on CD39+ activated CD4 regulatory T cell	Inverse variance weighted	16	0.96	0.93	0.99	0.02	0.02
90001855	IS	CD3 on secreting CD4 regulatory T cell	Inverse variance weighted	14	0.98	0.95	1.02	0.02	0.35
90001856	IS	CD3 on CD39+ secreting CD4 regulatory T cell	Inverse variance weighted	17	0.98	0.93	1.02	0.02	0.33
90001857	IS	CD3 on activated & secreting CD4 regulatory T cell	Inverse variance weighted	13	0.97	0.93	1.01	0.02	0.09
90001858	IS	CD3 on CD45RA+ CD4+ T cell	Inverse variance weighted	19	1	0.97	1.03	0.02	0.83
90001859	IS	CD3 on CD8+ T cell	Inverse variance weighted	11	0.99	0.96	1.02	0.02	0.33
90001860	IS	CD3 on CD39+ CD4+ T cell	Inverse variance weighted	13	0.98	0.95	1.02	0.02	0.36
90001861	IS	CD3 on CD28+ CD4+ T cell	Inverse variance weighted	18	0.96	0.93	1	0.02	0.07
90001862	IS	CD3 on CD28+ CD4-CD8- T cell	Inverse variance weighted	8	0.99	0.92	1.06	0.04	0.74
90001863	IS	CD3 on CD28+ CD45RA- CD8+ T cell	Inverse variance weighted	14	0.98	0.94	1.03	0.02	0.43
90001864	IS	CD3 on CD28+ CD45RA+ CD8+ T cell	Inverse variance weighted	19	0.98	0.95	1.01	0.02	0.18
90001865	IS	CD3 on CD28- CD8+ T cell	Inverse variance weighted	10	0.96	0.91	1.02	0.03	0.22
90001866	IS	CD3 on CD39+ CD8+ T cell	Inverse variance weighted	11	0.98	0.93	1.03	0.03	0.5
90001867	IS	CD3 on CD4+ T cell	Inverse variance weighted	16	0.96	0.91	1.01	0.03	0.11
90001868	IS	CD3 on CD4 regulatory T cell	Inverse variance weighted	8	0.95	0.91	0.99	0.02	0.01
90001869	IS	CD3 on resting CD4 regulatory T cell	Inverse variance weighted	27	1.01	0.97	1.04	0.02	0.75
90001870	IS	CD34 on Hematopoietic Stem Cell	Inverse variance weighted	10	0.99	0.95	1.02	0.02	0.42
90001871	IS	HVEM on T cell	Inverse variance weighted	13	1.02	0.97	1.07	0.03	0.46
90001872	IS	HVEM on naive CD8+ T cell	Inverse variance weighted	14	1.04	1.01	1.08	0.02	0.01
90001873	IS	HVEM on Effector Memory CD8+ T cell	Inverse variance weighted	7	1.02	0.97	1.08	0.03	0.42
90001874	IS	HVEM on Terminally Differentiated CD8+ T cell	Inverse variance weighted	14	0.99	0.96	1.03	0.02	0.75
90001875	IS	HVEM on CD4+ T cell	Inverse variance weighted	12	1	0.94	1.06	0.03	0.98
90001876	IS	HVEM on Central Memory CD4+ T cell	Inverse variance weighted	6	1	0.97	1.04	0.02	0.81
90001877	IS	HVEM on naive CD4+ T cell	Inverse variance weighted	9	1	0.95	1.06	0.03	0.9
90001878	IS	HVEM on Effector Memory CD4+ T cell	Inverse variance weighted	10	1	0.95	1.05	0.03	0.95
90001879	IS	HVEM on Terminally Differentiated CD4+ T cell	Inverse variance weighted	10	1.02	0.98	1.07	0.02	0.32
90001880	IS	HVEM on CD45RA- CD4+ T cell	Inverse variance weighted	12	0.98	0.95	1.02	0.02	0.27
90001881	IS	HVEM on CD8+ T cell	Inverse variance weighted	7	0.99	0.94	1.05	0.03	0.74
90001882	IS	HVEM on Central Memory CD8+ T cell	Inverse variance weighted	10	0.98	0.93	1.03	0.03	0.43
90001883	IS	CD16-CD56 on Natural Killer T	Inverse variance weighted	18	1.01	0.97	1.05	0.02	0.61
90001884	IS	CD16-CD56 on Natural Killer	Inverse variance weighted	20	1.01	0.98	1.05	0.02	0.43
90001885	IS	CD16-CD56 on HLA DR+ Natural Killer	Inverse variance weighted	14	1.01	0.98	1.05	0.02	0.47
90001886	IS	CD28 on CD39+ activated CD4 regulatory T cell	Inverse variance weighted	13	1	0.96	1.03	0.02	0.78
90001887	IS	CD28 on secreting CD4 regulatory T cell	Inverse variance weighted	11	0.99	0.96	1.03	0.02	0.67
90001888	IS	CD28 on CD39+ secreting CD4 regulatory T cell	Inverse variance weighted	13	0.99	0.95	1.04	0.02	0.74
90001889	IS	CD28 on activated & secreting CD4 regulatory T cell	Inverse variance weighted	12	1.01	0.95	1.07	0.03	0.79
90001890	IS	CD28 on CD45RA+ CD4+ T cell	Inverse variance weighted	12	0.98	0.92	1.04	0.03	0.58
90001891	IS	CD28 on CD45RA- CD4 not regulatory T cell	Inverse variance weighted	10	1	0.94	1.06	0.03	1
90001892	IS	CD28 on CD39+ CD4+ T cell	Inverse variance weighted	10	0.99	0.95	1.04	0.02	0.8
90001893	IS	CD28 on CD28+ CD45RA- CD8+ T cell	Inverse variance weighted	12	1	0.93	1.07	0.03	0.95
90001894	IS	CD28 on CD28+ CD4+ T cell	Inverse variance weighted	16	0.97	0.94	1.01	0.02	0.15
90001895	IS	CD28 on CD28+ CD4-CD8- T cell	Inverse variance weighted	2	1.07	0.82	1.39	0.13	0.64
90001896	IS	CD28 on CD28+ CD45RA+ CD8+ T cell	Inverse variance weighted	10	1.01	0.96	1.06	0.02	0.77
90001897	IS	CD28 on CD39+ CD8+ T cell	Inverse variance weighted	12	1	0.97	1.04	0.02	0.8
90001898	IS	CD28 on CD4+ T cell	Inverse variance weighted	17	0.99	0.96	1.03	0.02	0.7
90001899	IS	CD28 on CD4 regulatory T cell	Inverse variance weighted	12	0.96	0.91	1	0.02	0.04
90001900	IS	CD28 on resting CD4 regulatory T cell	Inverse variance weighted	6	0.95	0.89	1.01	0.03	0.1
90001901	IS	CD28 on CD39+ resting CD4 regulatory T cell	Inverse variance weighted	15	0.98	0.95	1.01	0.02	0.18
90001902	IS	CD28 on activated CD4 regulatory T cell	Inverse variance weighted	10	1	0.95	1.05	0.03	0.98
90001903	IS	CD86 on myeloid Dendritic Cell	Inverse variance weighted	10	0.98	0.92	1.03	0.03	0.39
90001904	IS	CD86 on CD62L+ myeloid Dendritic Cell	Inverse variance weighted	9	1.01	0.95	1.06	0.03	0.84
90001905	IS	CD86 on monocyte	Inverse variance weighted	7	1.03	0.98	1.08	0.02	0.19
90001906	IS	CD86 on granulocyte	Inverse variance weighted	12	1.02	0.95	1.08	0.03	0.63
90001907	IS	CCR7 on naive CD4+ T cell	Inverse variance weighted	15	1	0.97	1.04	0.02	0.82
90001908	IS	CCR7 on naive CD8+ T cell	Inverse variance weighted	12	0.95	0.9	1.01	0.03	0.1
90001909	IS	CD45 on CD14+ monocyte	Inverse variance weighted	10	0.99	0.93	1.05	0.03	0.63
90001910	IS	CD45 on B cell	Inverse variance weighted	12	1	0.98	1.03	0.01	1
90001911	IS	CD45 on Natural Killer	Inverse variance weighted	18	1.04	0.99	1.08	0.02	0.11
90001912	IS	CD45 on HLA DR+ Natural Killer	Inverse variance weighted	6	1.13	1	1.29	0.06	0.06
90001913	IS	CD45 on granulocyte	Inverse variance weighted	10	0.93	0.88	1	0.03	0.04
90001914	IS	CD45 on lymphocyte	Inverse variance weighted	14	1.01	0.96	1.06	0.03	0.65
90001915	IS	CD45 on T cell	Inverse variance weighted	9	1.03	0.95	1.11	0.04	0.54
90001916	IS	CD45 on CD4+ T cell	Inverse variance weighted	8	1.03	0.94	1.11	0.04	0.56
90001917	IS	CD45 on CD8+ T cell	Inverse variance weighted	12	0.99	0.96	1.02	0.02	0.42
90001918	IS	CD45 on HLA DR+ T cell	Inverse variance weighted	11	1.02	0.99	1.06	0.02	0.18
90001919	IS	CD45 on Natural Killer T	Inverse variance weighted	10	0.98	0.92	1.05	0.03	0.54
90001920	IS	CD45 on HLA DR+ CD4+ T cell	Inverse variance weighted	9	1.04	0.98	1.11	0.03	0.16
90001921	IS	CD45 on HLA DR+ CD8+ T cell	Inverse variance weighted	13	1.01	0.96	1.06	0.03	0.74
90001922	IS	CD127 on T cell	Inverse variance weighted	10	1.06	0.99	1.14	0.04	0.11
90001923	IS	CD127 on CD45RA- CD4 not regulatory T cell	Inverse variance weighted	8	0.96	0.86	1.07	0.06	0.44
90001924	IS	CD127 on CD28+ CD4+ T cell	Inverse variance weighted	13	0.99	0.95	1.04	0.02	0.74
90001925	IS	CD127 on CD28+ CD4-CD8- T cell	Inverse variance weighted	9	1.02	0.92	1.14	0.06	0.69
90001926	IS	CD127 on granulocyte	Inverse variance weighted	22	1.02	0.98	1.06	0.02	0.37
90001927	IS	CD127 on CD8+ T cell	Inverse variance weighted	17	1	0.96	1.05	0.02	0.91
90001928	IS	CD127 on CD28+ CD45RA- CD8+ T cell	Inverse variance weighted	9	1.01	0.96	1.07	0.03	0.74
90001929	IS	CD127 on CD28+ CD45RA+ CD8+ T cell	Inverse variance weighted	6	0.93	0.81	1.08	0.07	0.35
90001930	IS	CD127 on CD28- CD8+ T cell	Inverse variance weighted	12	0.99	0.94	1.03	0.02	0.59
90001931	IS	CD127 on CD4+ T cell	Inverse variance weighted	4	1.04	0.92	1.17	0.06	0.51
90001932	IS	CD127 on CD45RA+ CD4+ T cell	Inverse variance weighted	10	0.94	0.87	1	0.04	0.07
90001933	IS	CD25 on CD45RA- CD4 not regulatory T cell	Inverse variance weighted	14	1	0.96	1.04	0.02	0.84
90001934	IS	CD25 on CD45RA+ CD4 not regulatory T cell	Inverse variance weighted	10	0.96	0.93	0.99	0.01	0
90001935	IS	CD25 on CD39+ CD4 regulatory T cell	Inverse variance weighted	9	1	0.93	1.08	0.04	1
90001936	IS	CD25 on CD4 regulatory T cell	Inverse variance weighted	10	0.96	0.92	1	0.02	0.04
90001937	IS	CD25 on resting CD4 regulatory T cell	Inverse variance weighted	9	0.93	0.85	1.01	0.04	0.09
90001938	IS	CD25 on CD39+ resting CD4 regulatory T cell	Inverse variance weighted	9	0.99	0.91	1.08	0.05	0.85
90001939	IS	CD25 on activated CD4 regulatory T cell	Inverse variance weighted	9	0.98	0.9	1.07	0.04	0.7
90001940	IS	CD25 on CD39+ activated CD4 regulatory T cell	Inverse variance weighted	8	0.97	0.92	1.01	0.02	0.14
90001941	IS	CD25 on secreting CD4 regulatory T cell	Inverse variance weighted	10	0.97	0.93	1	0.02	0.08
90001942	IS	CD25 on CD39+ secreting CD4 regulatory T cell	Inverse variance weighted	9	0.97	0.94	0.99	0.01	0.01
90001943	IS	CD25 on activated & secreting CD4 regulatory T cell	Inverse variance weighted	11	0.98	0.94	1.01	0.02	0.14
90001944	IS	CD123 on plasmacytoid Dendritic Cell	Inverse variance weighted	8	1	0.95	1.04	0.02	0.89
90001945	IS	CD123 on CD62L+ plasmacytoid Dendritic Cell	Inverse variance weighted	8	1	0.95	1.04	0.02	0.89
90001946	IS	CD33 on CD14+ monocyte	Inverse variance weighted	12	1.01	0.99	1.04	0.01	0.37
90001947	IS	CD33 on CD33+ HLA DR+ CD14dim	Inverse variance weighted	16	1.01	0.98	1.04	0.02	0.45
90001948	IS	CD33 on CD33dim HLA DR+ CD11b+	Inverse variance weighted	17	1	0.98	1.02	0.01	0.92
90001949	IS	CD33 on CD33dim HLA DR+ CD11b-	Inverse variance weighted	16	1.01	0.98	1.03	0.01	0.53
90001950	IS	CD33 on Granulocytic Myeloid-Derived Suppressor Cells	Inverse variance weighted	9	1.01	0.98	1.04	0.02	0.73
90001951	IS	CD33 on CD66b++ myeloid cell	Inverse variance weighted	15	1.01	0.98	1.03	0.01	0.55
90001952	IS	CD33 on Monocytic Myeloid-Derived Suppressor Cells	Inverse variance weighted	11	1.01	0.99	1.04	0.01	0.34
90001953	IS	CD33 on CD33dim HLA DR-	Inverse variance weighted	11	1.01	0.98	1.03	0.01	0.6
90001954	IS	CD33 on basophil	Inverse variance weighted	13	1	0.98	1.03	0.01	0.72
90001955	IS	CD33 on Immature Myeloid-Derived Suppressor Cells	Inverse variance weighted	15	1	0.98	1.03	0.01	0.8
90001956	IS	CD33 on CD33+ HLA DR+	Inverse variance weighted	16	1.01	0.98	1.04	0.02	0.65
90001957	IS	CD33 on CD33+ HLA DR+ CD14-	Inverse variance weighted	16	1.01	0.98	1.04	0.02	0.64
90001958	IS	CD4 on monocyte	Inverse variance weighted	10	1.02	0.94	1.1	0.04	0.69
90001959	IS	CD4 on HLA DR+ CD4+ T cell	Inverse variance weighted	9	1.11	0.98	1.25	0.06	0.1
90001960	IS	CD25 on CD4+ T cell	Inverse variance weighted	9	1.01	0.99	1.04	0.01	0.22
90001961	IS	CD25 on CD39+ CD4+ T cell	Inverse variance weighted	12	1	0.96	1.04	0.02	0.91
90001962	IS	CD25 on CD28+ CD4+ T cell	Inverse variance weighted	3	1.05	0.9	1.22	0.08	0.55
90001963	IS	FSC-A on myeloid Dendritic Cell	Inverse variance weighted	14	1.02	1	1.05	0.01	0.08
90001964	IS	FSC-A on plasmacytoid Dendritic Cell	Inverse variance weighted	15	1.02	0.98	1.07	0.02	0.31
90001965	IS	FSC-A on monocyte	Inverse variance weighted	12	1.01	0.97	1.05	0.02	0.67
90001966	IS	FSC-A on granulocyte	Inverse variance weighted	12	1.06	1	1.13	0.03	0.05
90001967	IS	FSC-A on CD14+ monocyte	Inverse variance weighted	9	0.99	0.88	1.1	0.06	0.79
90001968	IS	FSC-A on B cell	Inverse variance weighted	6	1	0.91	1.08	0.04	0.92
90001969	IS	FSC-A on Natural Killer	Inverse variance weighted	13	1.01	0.97	1.05	0.02	0.6
90001970	IS	FSC-A on HLA DR+ Natural Killer	Inverse variance weighted	12	0.99	0.95	1.03	0.02	0.58
90001971	IS	FSC-A on lymphocyte	Inverse variance weighted	11	1.02	0.98	1.05	0.02	0.34
90001972	IS	FSC-A on T cell	Inverse variance weighted	11	1.02	0.98	1.05	0.02	0.36
90001973	IS	FSC-A on CD4+ T cell	Inverse variance weighted	12	1.02	0.99	1.05	0.02	0.29
90001974	IS	FSC-A on CD8+ T cell	Inverse variance weighted	9	1.04	0.99	1.08	0.02	0.13
90001975	IS	FSC-A on HLA DR+ T cell	Inverse variance weighted	10	1.02	1	1.04	0.01	0.09
90001976	IS	FSC-A on Natural Killer T	Inverse variance weighted	7	1	0.91	1.1	0.05	0.96
90001977	IS	FSC-A on HLA DR+ CD4+ T cell	Inverse variance weighted	11	0.96	0.9	1.03	0.03	0.24
90001978	IS	FSC-A on HLA DR+ CD8+ T cell	Inverse variance weighted	8	1.02	0.99	1.05	0.02	0.17
90001979	IS	CD16 on CD14- CD16+ monocyte	Inverse variance weighted	12	0.98	0.95	1.01	0.02	0.2
90001980	IS	CD40 on CD14+ CD16- monocyte	Inverse variance weighted	16	1	0.96	1.03	0.02	0.77
90001981	IS	CD40 on CD14+ CD16+ monocyte	Inverse variance weighted	16	0.99	0.96	1.02	0.02	0.46
90001982	IS	CCR2 on CD14- CD16+ monocyte	Inverse variance weighted	16	0.98	0.95	1.02	0.02	0.4
90001983	IS	CD14 on CD14+ CD16+ monocyte	Inverse variance weighted	13	1.01	0.93	1.09	0.04	0.88
90001984	IS	HLA DR on CD14- CD16+ monocyte	Inverse variance weighted	12	1.02	0.97	1.07	0.03	0.55
90001985	IS	CD40 on monocytes	Inverse variance weighted	22	1	0.98	1.02	0.01	0.94
90001986	IS	CD14 on CD14+ CD16- monocyte	Inverse variance weighted	13	0.96	0.89	1.03	0.04	0.23
90001987	IS	CD64 on CD14+ CD16- monocyte	Inverse variance weighted	24	1.01	0.99	1.03	0.01	0.48
90001988	IS	HLA DR on CD14+ CD16- monocyte	Inverse variance weighted	13	0.97	0.93	1.02	0.02	0.21
90001989	IS	CD40 on CD14- CD16+ monocyte	Inverse variance weighted	17	0.98	0.95	1.01	0.02	0.21
90001990	IS	CD64 on CD14- CD16+ monocyte	Inverse variance weighted	16	0.99	0.91	1.07	0.04	0.71
90001991	IS	HLA DR on CD14+ monocyte	Inverse variance weighted	13	0.96	0.91	1.02	0.03	0.17
90001992	IS	CCR2 on CD14+ CD16+ monocyte	Inverse variance weighted	22	1.01	0.99	1.03	0.01	0.37
90001993	IS	PDL-1 on CD14+ CD16- monocyte	Inverse variance weighted	10	1.01	0.94	1.08	0.03	0.75
90001994	IS	CX3CR1 on CD14- CD16-	Inverse variance weighted	11	1	0.97	1.03	0.02	0.83
90001995	IS	CX3CR1 on monocyte	Inverse variance weighted	19	1.01	0.97	1.07	0.03	0.56
90001996	IS	CX3CR1 on CD14+ CD16+ monocyte	Inverse variance weighted	19	0.98	0.95	1.01	0.02	0.22
90001997	IS	CX3CR1 on CD14+ CD16- monocyte	Inverse variance weighted	19	1.02	0.98	1.06	0.02	0.41
90001998	IS	PDL-1 on CD14+ CD16+ monocyte	Inverse variance weighted	18	1.01	0.97	1.04	0.02	0.61
90001999	IS	PDL-1 on CD14- CD16+ monocyte	Inverse variance weighted	13	0.98	0.94	1.03	0.02	0.5
90002000	IS	PDL-1 on CD14- CD16-	Inverse variance weighted	14	1	0.95	1.05	0.03	0.88
90002001	IS	CD64 on CD14- CD16-	Inverse variance weighted	9	1	0.88	1.14	0.07	0.99
90002002	IS	PDL-1 on monocyte	Inverse variance weighted	10	1.01	0.95	1.07	0.03	0.86
90002003	IS	CCR2 on CD14- CD16-	Inverse variance weighted	6	1.05	0.96	1.15	0.05	0.3
90002004	IS	CCR2 on CD14+ CD16- monocyte	Inverse variance weighted	12	1.02	0.98	1.05	0.02	0.35
90002005	IS	CD16 on CD14+ CD16+ monocyte	Inverse variance weighted	16	0.96	0.93	1	0.02	0.05
90002006	IS	CD64 on monocyte	Inverse variance weighted	21	1.02	0.98	1.07	0.02	0.26
90002007	IS	HLA DR on CD14+ CD16+ monocyte	Inverse variance weighted	16	1	0.97	1.03	0.01	0.97
90002008	IS	CCR2 on monocyte	Inverse variance weighted	13	1.02	0.99	1.04	0.01	0.15
90002009	IS	HLA DR on CD14- CD16-	Inverse variance weighted	16	1	0.99	1	0	0.46
90002010	IS	HLA DR on monocyte	Inverse variance weighted	7	0.98	0.92	1.04	0.03	0.43
90002011	IS	CD64 on CD14+ CD16+ monocyte	Inverse variance weighted	8	1.08	0.94	1.25	0.07	0.28
90002012	IS	CX3CR1 on CD14- CD16+ monocyte	Inverse variance weighted	12	1	0.94	1.06	0.03	0.96
90002013	IS	CCR2 on myeloid Dendritic Cell	Inverse variance weighted	12	1	0.97	1.02	0.01	0.89
90002014	IS	CCR2 on CD62L+ myeloid Dendritic Cell	Inverse variance weighted	11	1.02	0.97	1.07	0.02	0.52
90002015	IS	CCR2 on plasmacytoid Dendritic Cell	Inverse variance weighted	12	1	0.96	1.04	0.02	0.96
90002016	IS	CCR2 on CD62L+ plasmacytoid Dendritic Cell	Inverse variance weighted	13	1	0.96	1.04	0.02	0.98
90002017	IS	CCR2 on monocyte	Inverse variance weighted	13	0.98	0.94	1.03	0.02	0.48
90002018	IS	CCR2 on granulocyte	Inverse variance weighted	10	1.01	0.96	1.07	0.03	0.61
90002019	IS	CD14 on Monocytic Myeloid-Derived Suppressor Cells	Inverse variance weighted	9	1.01	0.97	1.06	0.02	0.69
90002020	IS	CD14 on CD33+ HLA DR+ CD14dim	Inverse variance weighted	10	0.98	0.93	1.03	0.03	0.4
90002021	IS	CD14 on CD33dim HLA DR+ CD11b+	Inverse variance weighted	7	1	0.95	1.06	0.03	0.92
90002022	IS	CD4 on CD4+ T cell	Inverse variance weighted	10	1	0.96	1.05	0.02	0.93
90002023	IS	CD4 on Central Memory CD4+ T cell	Inverse variance weighted	8	1	0.93	1.07	0.04	0.95
90002024	IS	CD4 on naive CD4+ T cell	Inverse variance weighted	14	0.97	0.87	1.07	0.05	0.51
90002025	IS	CD4 on Effector Memory CD4+ T cell	Inverse variance weighted	9	1.06	0.97	1.16	0.04	0.2
90002026	IS	CD4 on Terminally Differentiated CD4+ T cell	Inverse variance weighted	13	0.95	0.91	1	0.02	0.06
90002027	IS	CD4 on CD45RA+ CD4+ T cell	Inverse variance weighted	10	1	0.94	1.06	0.03	0.94
90002028	IS	CD19 on B cell	Inverse variance weighted	15	0.97	0.94	1.01	0.02	0.19
90002029	IS	CD39 on CD39+ CD8+ T cell	Inverse variance weighted	12	0.92	0.87	0.97	0.03	0
90002030	IS	CD39 on CD39+ activated CD4 regulatory T cell	Inverse variance weighted	15	0.93	0.9	0.97	0.02	0
90002031	IS	CD39 on CD39+ secreting CD4 regulatory T cell	Inverse variance weighted	16	0.99	0.97	1.02	0.01	0.52
90002032	IS	CD39 on CD39+ CD4+ T cell	Inverse variance weighted	13	0.99	0.96	1.01	0.01	0.37
90002033	IS	CD39 on granulocyte	Inverse variance weighted	15	1.04	0.99	1.08	0.02	0.14
90002034	IS	CD39 on monocyte	Inverse variance weighted	13	1.03	1	1.06	0.01	0.05
90002035	IS	CD80 on myeloid Dendritic Cell	Inverse variance weighted	16	1.04	0.99	1.09	0.02	0.11
90002036	IS	CD80 on CD62L+ myeloid Dendritic Cell	Inverse variance weighted	15	1	0.97	1.04	0.02	0.83
90002037	IS	CD80 on plasmacytoid Dendritic Cell	Inverse variance weighted	11	1.03	0.99	1.08	0.02	0.16
90002038	IS	CD80 on CD62L+ plasmacytoid Dendritic Cell	Inverse variance weighted	11	1.03	0.99	1.08	0.02	0.16
90002039	IS	CD80 on monocyte	Inverse variance weighted	16	1.01	0.98	1.05	0.02	0.48
90002040	IS	CD80 on granulocyte	Inverse variance weighted	23	0.97	0.93	1.02	0.02	0.22
90002041	IS	CD45 on lymphocyte	Inverse variance weighted	11	1.01	0.96	1.07	0.03	0.62
90002042	IS	CD45 on CD33+ HLA DR+ CD14-	Inverse variance weighted	11	1.05	0.99	1.11	0.03	0.09
90002043	IS	CD45 on CD33+ HLA DR+ CD14dim	Inverse variance weighted	7	1.04	0.99	1.09	0.02	0.09
90002044	IS	CD45 on CD33dim HLA DR+ CD11b-	Inverse variance weighted	7	0.98	0.92	1.05	0.03	0.64
90002045	IS	CD45 on CD33- HLA DR-	Inverse variance weighted	9	0.97	0.91	1.03	0.03	0.34
90002046	IS	CD45 on CD33- HLA DR+	Inverse variance weighted	18	1.02	1	1.04	0.01	0.07
90002047	IS	CD45 on Granulocytic Myeloid-Derived Suppressor Cells	Inverse variance weighted	8	1.04	0.99	1.08	0.02	0.09
90002048	IS	CD45 on CD66b++ myelod cell	Inverse variance weighted	8	1.03	0.98	1.09	0.03	0.22
90002049	IS	CD45 on Monocytic Myeloid-Derived Suppressor Cells	Inverse variance weighted	7	1.01	0.96	1.06	0.03	0.74
90002050	IS	CD45 on CD33dim HLA DR-	Inverse variance weighted	5	0.98	0.92	1.04	0.03	0.49
90002051	IS	CD45 on basophil	Inverse variance weighted	9	1	0.95	1.05	0.02	0.99
90002052	IS	CD45 on Immature Myeloid-Derived Suppressor Cells	Inverse variance weighted	5	1.02	0.99	1.05	0.02	0.21
90002053	IS	CD45 on CD33+ HLA DR+	Inverse variance weighted	10	1.03	0.98	1.08	0.02	0.21
90002054	IS	CD8 on Central Memory CD8+ T cell	Inverse variance weighted	8	0.99	0.93	1.06	0.03	0.84
90002055	IS	CD8 on naive CD8+ T cell	Inverse variance weighted	10	1	0.93	1.08	0.04	0.99
90002056	IS	CD8 on Effector Memory CD8+ T cell	Inverse variance weighted	17	1	0.95	1.05	0.03	0.97
90002057	IS	CD8 on Terminally Differentiated CD8+ T cell	Inverse variance weighted	10	0.96	0.89	1.03	0.04	0.26
90002058	IS	CD8 on CD8+ T cell	Inverse variance weighted	13	1	0.94	1.06	0.03	0.99
90002059	IS	CD8 on Natural Killer T	Inverse variance weighted	9	0.99	0.9	1.08	0.05	0.82
90002060	IS	CD8 on HLA DR+ CD8+ T cell	Inverse variance weighted	13	1.01	0.97	1.04	0.02	0.63
90002061	IS	CD4 on CD39+ CD4+ T cell	Inverse variance weighted	18	1.01	0.97	1.05	0.02	0.66
90002062	IS	CD4 on CD28+ CD4+ T cell	Inverse variance weighted	10	1	0.94	1.07	0.04	0.95
90002063	IS	CD4 on CD4 regulatory T cell	Inverse variance weighted	20	1	0.97	1.03	0.01	0.9
90002064	IS	CD4 on resting CD4 regulatory T cell	Inverse variance weighted	8	0.98	0.88	1.1	0.06	0.77
90002065	IS	CD4 on CD39+ resting CD4 regulatory T cell	Inverse variance weighted	7	0.99	0.94	1.03	0.02	0.62
90002066	IS	CD4 on activated CD4 regulatory T cell	Inverse variance weighted	10	1.02	0.99	1.05	0.02	0.24
90002067	IS	CD4 on CD39+ activated CD4 regulatory T cell	Inverse variance weighted	11	0.99	0.92	1.06	0.03	0.71
90002068	IS	CD4 on secreting CD4 regulatory T cell	Inverse variance weighted	15	0.97	0.94	1.01	0.02	0.19
90002069	IS	CD4 on CD39+ secreting CD4 regulatory T cell	Inverse variance weighted	16	1.03	0.99	1.07	0.02	0.09
90002070	IS	CD4 on activated & secreting CD4 regulatory T cell	Inverse variance weighted	15	1	0.96	1.04	0.02	0.94
90002071	IS	SSC-A on myeloid Dendritic Cell	Inverse variance weighted	11	1	0.97	1.04	0.02	0.89
90002072	IS	SSC-A on plasmacytoid Dendritic Cell	Inverse variance weighted	14	1	0.94	1.06	0.03	0.96
90002073	IS	SSC-A on monocyte	Inverse variance weighted	13	0.98	0.94	1.02	0.02	0.32
90002074	IS	SSC-A on CD14+ monocyte	Inverse variance weighted	18	1	0.96	1.06	0.03	0.85
90002075	IS	SSC-A on B cell	Inverse variance weighted	8	0.96	0.87	1.07	0.05	0.47
90002076	IS	SSC-A on Natural Killer	Inverse variance weighted	12	1.01	0.97	1.06	0.02	0.66
90002077	IS	SSC-A on HLA DR+ Natural Killer	Inverse variance weighted	18	0.98	0.94	1.02	0.02	0.34
90002078	IS	SSC-A on granulocyte	Inverse variance weighted	16	1	0.96	1.04	0.02	0.88
90002079	IS	SSC-A on lymphocyte	Inverse variance weighted	10	1.01	0.92	1.12	0.05	0.82
90002080	IS	SSC-A on T cell	Inverse variance weighted	13	1.02	0.9	1.15	0.06	0.81
90002081	IS	SSC-A on CD4+ T cell	Inverse variance weighted	15	1.03	0.96	1.11	0.04	0.42
90002082	IS	SSC-A on CD8+ T cell	Inverse variance weighted	14	1.01	0.98	1.05	0.02	0.54
90002083	IS	SSC-A on HLA DR+ T cell	Inverse variance weighted	14	0.97	0.93	1.02	0.02	0.28
90002084	IS	SSC-A on Natural Killer T	Inverse variance weighted	12	1.01	0.98	1.03	0.01	0.58
90002085	IS	SSC-A on HLA DR+ CD4+ T cell	Inverse variance weighted	14	0.96	0.91	1.01	0.03	0.1
90002086	IS	SSC-A on HLA DR+ CD8+ T cell	Inverse variance weighted	13	0.94	0.89	1.01	0.03	0.07
90002087	IS	CD11c on myeloid Dendritic Cell	Inverse variance weighted	22	1.01	0.97	1.05	0.02	0.62
90002088	IS	CD11c on CD62L+ myeloid Dendritic Cell	Inverse variance weighted	18	1.02	0.95	1.09	0.03	0.59
90002089	IS	CD11c on monocyte	Inverse variance weighted	16	0.99	0.96	1.02	0.02	0.51
90002090	IS	CD11c on granulocyte	Inverse variance weighted	13	0.96	0.92	1.01	0.02	0.13
90002091	IS	CD11b on CD14+ monocyte	Inverse variance weighted	11	1	0.98	1.03	0.01	0.93
90002092	IS	CD11b on Granulocytic Myeloid-Derived Suppressor Cells	Inverse variance weighted	2	0.99	0.93	1.06	0.03	0.83
90002093	IS	CD11b on CD66b++ myeloid cell	Inverse variance weighted	7	0.98	0.92	1.04	0.03	0.44
90002094	IS	CD11b on Monocytic Myeloid-Derived Suppressor Cells	Inverse variance weighted	9	1	0.96	1.05	0.02	0.97
90002095	IS	CD11b on CD33dim HLA DR-	Inverse variance weighted	13	0.99	0.95	1.03	0.02	0.68
90002096	IS	CD11b on basophil	Inverse variance weighted	11	0.98	0.93	1.02	0.02	0.27
90002097	IS	CD11b on CD33+ HLA DR+ CD14dim	Inverse variance weighted	9	0.99	0.96	1.03	0.02	0.76
90002098	IS	CD45RA on naive CD4+ T cell	Inverse variance weighted	18	0.99	0.97	1.02	0.01	0.67
90002099	IS	CD4RA on Terminally Differentiated CD4+ T cell	Inverse variance weighted	16	1	0.97	1.02	0.01	0.9
90002100	IS	CD45RA on naive CD8+ T cell	Inverse variance weighted	16	0.99	0.94	1.04	0.03	0.71
90002101	IS	CD45RA on Terminally Differentiated CD8+ T cell	Inverse variance weighted	8	0.99	0.92	1.05	0.03	0.67
90002102	IS	CD45RA on resting CD4 regulatory T cell	Inverse variance weighted	19	1	0.98	1.02	0.01	0.77
90002103	IS	CD45RA on CD39+ resting CD4 regulatory T cell	Inverse variance weighted	7	1.01	0.97	1.06	0.02	0.58
90002104	IS	HLA DR on myeloid Dendritic Cell	Inverse variance weighted	11	0.98	0.95	1.01	0.01	0.16
90002105	IS	HLA DR on plasmacytoid Dendritic Cell	Inverse variance weighted	15	0.98	0.96	1.01	0.01	0.19
90002106	IS	HLA DR on Dendritic Cell	Inverse variance weighted	14	0.97	0.95	1	0.01	0.07
90002107	IS	HLA DR on Hematopoietic Stem Cell	Wald ratio	1	0.97	0.82	1.15	0.09	0.75
90002108	IS	HLA DR on CD33+ HLA DR+ CD14-	Inverse variance weighted	13	0.99	0.96	1.01	0.01	0.34
90002109	IS	HLA DR on CD33+ HLA DR+ CD14dim	Inverse variance weighted	10	0.98	0.95	1.02	0.02	0.33
90002110	IS	HLA DR on CD33dim HLA DR+ CD11b+	Inverse variance weighted	16	1.02	0.99	1.05	0.01	0.16
90002111	IS	HLA DR on CD33dim HLA DR+ CD11b-	Inverse variance weighted	14	1.05	1.01	1.1	0.02	0.03
90002112	IS	HLA DR on CD33- HLA DR+	Inverse variance weighted	10	0.97	0.94	1.01	0.02	0.1
90002113	IS	HLA DR on HLA DR+ T cell	Inverse variance weighted	6	1.01	0.94	1.09	0.04	0.73
90002114	IS	HLA DR on HLA DR+ CD4+ T cell	Inverse variance weighted	6	0.84	0.75	0.94	0.06	0
90002115	IS	HLA DR on HLA DR+ CD8+ T cell	Inverse variance weighted	11	1	0.92	1.07	0.04	0.92
90002116	IS	HLA DR on B cell	Inverse variance weighted	15	0.98	0.95	1.01	0.02	0.25
90002117	IS	HLA DR on HLA DR+ Natural Killer	Inverse variance weighted	18	1.01	0.97	1.05	0.02	0.65
90002118	IS	CD8 on CD28+ CD45RA- CD8+ T cell	Inverse variance weighted	9	1.09	1.02	1.17	0.04	0.02
90002119	IS	CD8 on CD28+ CD45RA+ CD8+ T cell	Inverse variance weighted	14	0.99	0.95	1.04	0.02	0.69
90002120	IS	CD8 on CD28- CD8+ T cell	Inverse variance weighted	13	1.05	0.97	1.13	0.04	0.23
90002121	IS	CD8 on CD39+ CD8+ T cell	Inverse variance weighted	14	1.04	0.98	1.09	0.03	0.21
