# Supplementary material for: Genetic insights into the relationship between immune cell characteristics and ischemic stroke: A bidirectional Mendelian randomization study
Source: Eur J Neurol. 2024 Feb 7;31(5):e16226. doi: 10.1111/ene.16226 (PMC11236043; doi:10.1111/ene.16226)
Supplement: Supplementary file 5 — Table S4 [file ENE-31-e16226-s008.xlsx]

## Sheet: data1
Sensitivity analysis of forward Mendelian randomization
Exposures	Outcomes	Q	Q_df	Q_pval	Egger_intercept	se	UP	DOWN	Pval
90001707	IS	11.4683	13	0.571646	0.00982326	0.0117809	0.0329138	-0.0132673	0.420666
90001797	IS	3.92828	11	0.971968	-0.000495291	0.00816112	0.0155005	-0.0164911	0.952803
90001811	IS	17.9193	10	0.0563405	0.0138901	0.0141757	0.0416745	-0.0138943	0.352764
90001723	IS	23.7012	23	0.420507	-0.00951878	0.00796936	0.00610118	-0.0251387	0.245032
90001736	IS	13.0545	13	0.443613	-0.0109224	0.0103672	0.00939733	-0.0312421	0.31284
90001791	IS	12.7456	15	0.621938	0.0128209	0.011546	0.035451	-0.00980929	0.285528
90001934	IS	11.39	9	0.249918	0.0149337	0.00913657	0.0328413	-0.002974	0.140795
90002029	IS	7.89561	11	0.722623	0.0122905	0.0125132	0.0368164	-0.0122354	0.349165
90002114	IS	6.07804	5	0.298699	0.0207034	0.0367553	0.0927438	-0.0513371	0.603325
90002118	IS	9.23737	8	0.322669	0.000684516	0.0176282	0.0352358	-0.0338668	0.97011
90001872	IS	13.5526	13	0.406088	-0.00861554	0.00849625	0.00803711	-0.0252682	0.330574
90001852	IS	6.09721	8	0.636344	-0.0091003	0.0140137	0.0183666	-0.0365672	0.536808
90001854	IS	15.7871	15	0.396338	-0.0126433	0.0115897	0.0100725	-0.0353591	0.293734
90001868	IS	5.15154	7	0.641476	-0.0273534	0.0138612	-0.000185498	-0.0545213	0.0958995
90001899	IS	12.0436	11	0.360372	-0.0192304	0.00853058	-0.00251044	-0.0359503	0.0478302
90001936	IS	8.36896	9	0.497433	-0.0179117	0.00863108	-0.000994807	-0.0348286	0.0716412
90001942	IS	4.33332	8	0.825868	0.00680212	0.00895364	0.0243513	-0.010747	0.472236
90002030	IS	13.6051	14	0.479523	0.014119	0.0180724	0.0495409	-0.0213029	0.448653
90001832	IS	11.9825	9	0.2143	0.0293795	0.0117782	0.0524647	0.00629432	0.0372655
90002111	IS	30.5839	13	0.00387702	-0.018932	0.0175144	0.0153962	-0.0532601	0.300969
90001913	IS	7.01956	9	0.635083	-0.00615262	0.0157796	0.0247755	-0.0370807	0.706779

## Sheet: Data 2 Keep two decimal places
Sensitivity analysis of forward Mendelian randomization
Exposures	Outcomes	Q	Q_df	Q_pval	Egger_intercept	se	UP	DOWN	Pval
90001707	IS	11.47	13	0.57	0.01	0.01	0.03	-0.01	0.42
90001797	IS	3.93	11	0.97	0	0.01	0.02	-0.02	0.95
90001811	IS	17.92	10	0.06	0.01	0.01	0.04	-0.01	0.35
90001723	IS	23.7	23	0.42	-0.01	0.01	0.01	-0.03	0.25
90001736	IS	13.05	13	0.44	-0.01	0.01	0.01	-0.03	0.31
90001791	IS	12.75	15	0.62	0.01	0.01	0.04	-0.01	0.29
90001934	IS	11.39	9	0.25	0.01	0.01	0.03	0	0.14
90002029	IS	7.9	11	0.72	0.01	0.01	0.04	-0.01	0.35
90002114	IS	6.08	5	0.3	0.02	0.04	0.09	-0.05	0.6
90002118	IS	9.24	8	0.32	0	0.02	0.04	-0.03	0.97
90001872	IS	13.55	13	0.41	-0.01	0.01	0.01	-0.03	0.33
90001852	IS	6.1	8	0.64	-0.01	0.01	0.02	-0.04	0.54
90001854	IS	15.79	15	0.4	-0.01	0.01	0.01	-0.04	0.29
90001868	IS	5.15	7	0.64	-0.03	0.01	0	-0.05	0.1
90001899	IS	12.04	11	0.36	-0.02	0.01	0	-0.04	0.05
90001936	IS	8.37	9	0.5	-0.02	0.01	0	-0.03	0.07
90001942	IS	4.33	8	0.83	0.01	0.01	0.02	-0.01	0.47
90002030	IS	13.61	14	0.48	0.01	0.02	0.05	-0.02	0.45
90001832	IS	11.98	9	0.21	0.03	0.01	0.05	0.01	0.04
90002111	IS	30.58	13	0	-0.02	0.02	0.02	-0.05	0.3
90001913	IS	7.02	9	0.64	-0.01	0.02	0.02	-0.04	0.71
