# Supplementary material for: Genetic insights into the relationship between immune cell characteristics and ischemic stroke: A bidirectional Mendelian randomization study
Source: Eur J Neurol. 2024 Feb 7;31(5):e16226. doi: 10.1111/ene.16226 (PMC11236043; doi:10.1111/ene.16226)
Supplement: Supplementary file 6 — Table S5 [file ENE-31-e16226-s006.xlsx]

## Sheet: data
Information about instrumental variables corresponding to ischemic stroke
Outcome	Exposure	SNPs	chr	pos	EA	EAF	β	SE	P	F
90001701	IS	rs10034909	4	155453429	T	0.7333	-0.0916	0.017	7.03299e-08	29.0329
90001701	IS	rs10886430	10	121010256	G	0.09517	0.1325	0.0261	3.98401e-07	25.772
90001701	IS	rs111940949	22	18624822	G	0.01933	0.3403	0.0558	1.07701e-09	37.1923
90001701	IS	rs11666925	19	11175851	G	0.229	-0.0818	0.0179	4.86194e-06	20.8833
90001701	IS	rs117689591	1	156449975	T	0.01368	-0.3249	0.0664	9.96805e-07	23.942
90001701	IS	rs12811752	12	20577805	C	0.4763	0.0867	0.0151	9.38599e-09	32.9672
90001701	IS	rs2465140	1	943687	C	0.4369	0.0716	0.0153	3.03298e-06	21.8998
90001701	IS	rs2526381	17	56393633	C	0.1581	0.1038	0.0207	5.49705e-07	25.145
90001701	IS	rs41285004	1	57169794	C	0.01094	0.3443	0.0734	2.72703e-06	22.0029
90001701	IS	rs4132949	13	111042840	T	0.1733	-0.0958	0.02	1.69001e-06	22.944
90001701	IS	rs561434	18	3569937	T	0.1165	0.1103	0.0236	3.01801e-06	21.8436
90001701	IS	rs62435690	7	12240945	C	0.2766	0.0822	0.0169	1.085e-06	23.6574
90001701	IS	rs7383287	6	32783086	G	0.1798	0.109	0.0206	1.17201e-07	27.9973
90001701	IS	rs79318212	6	1365244	G	0.1324	0.1044	0.0225	3.292e-06	21.5295
90001701	IS	rs8007739	14	69171652	G	0.3064	-0.0761	0.0164	3.51399e-06	21.5317
90001702	IS	rs10034909	4	155453429	T	0.7333	-0.0916	0.017	7.03299e-08	29.0329
90001702	IS	rs10886430	10	121010256	G	0.09517	0.1325	0.0261	3.98401e-07	25.772
90001702	IS	rs111940949	22	18624822	G	0.01933	0.3403	0.0558	1.07701e-09	37.1923
90001702	IS	rs11666925	19	11175851	G	0.229	-0.0818	0.0179	4.86194e-06	20.8833
90001702	IS	rs117689591	1	156449975	T	0.01368	-0.3249	0.0664	9.96805e-07	23.942
90001702	IS	rs12811752	12	20577805	C	0.4763	0.0867	0.0151	9.38599e-09	32.9672
90001702	IS	rs2465140	1	943687	C	0.4369	0.0716	0.0153	3.03298e-06	21.8998
90001702	IS	rs2526381	17	56393633	C	0.1581	0.1038	0.0207	5.49705e-07	25.145
90001702	IS	rs41285004	1	57169794	C	0.01094	0.3443	0.0734	2.72703e-06	22.0029
90001702	IS	rs4132949	13	111042840	T	0.1733	-0.0958	0.02	1.69001e-06	22.944
90001702	IS	rs561434	18	3569937	T	0.1165	0.1103	0.0236	3.01801e-06	21.8436
90001702	IS	rs62435690	7	12240945	C	0.2766	0.0822	0.0169	1.085e-06	23.6574
90001702	IS	rs7383287	6	32783086	G	0.1798	0.109	0.0206	1.17201e-07	27.9973
90001702	IS	rs79318212	6	1365244	G	0.1324	0.1044	0.0225	3.292e-06	21.5295
90001702	IS	rs8007739	14	69171652	G	0.3064	-0.0761	0.0164	3.51399e-06	21.5317
90001703	IS	rs10034909	4	155453429	T	0.7333	-0.0916	0.017	7.03299e-08	29.0329
90001703	IS	rs10886430	10	121010256	G	0.09517	0.1325	0.0261	3.98401e-07	25.772
90001703	IS	rs111940949	22	18624822	G	0.01933	0.3403	0.0558	1.07701e-09	37.1923
90001703	IS	rs11666925	19	11175851	G	0.229	-0.0818	0.0179	4.86194e-06	20.8833
90001703	IS	rs117689591	1	156449975	T	0.01368	-0.3249	0.0664	9.96805e-07	23.942
90001703	IS	rs12811752	12	20577805	C	0.4763	0.0867	0.0151	9.38599e-09	32.9672
90001703	IS	rs2465140	1	943687	C	0.4369	0.0716	0.0153	3.03298e-06	21.8998
90001703	IS	rs2526381	17	56393633	C	0.1581	0.1038	0.0207	5.49705e-07	25.145
90001703	IS	rs41285004	1	57169794	C	0.01094	0.3443	0.0734	2.72703e-06	22.0029
90001703	IS	rs4132949	13	111042840	T	0.1733	-0.0958	0.02	1.69001e-06	22.944
90001703	IS	rs561434	18	3569937	T	0.1165	0.1103	0.0236	3.01801e-06	21.8436
90001703	IS	rs62435690	7	12240945	C	0.2766	0.0822	0.0169	1.085e-06	23.6574
90001703	IS	rs7383287	6	32783086	G	0.1798	0.109	0.0206	1.17201e-07	27.9973
90001703	IS	rs79318212	6	1365244	G	0.1324	0.1044	0.0225	3.292e-06	21.5295
90001703	IS	rs8007739	14	69171652	G	0.3064	-0.0761	0.0164	3.51399e-06	21.5317
90001704	IS	rs10034909	4	155453429	T	0.7333	-0.0916	0.017	7.03299e-08	29.0329
90001704	IS	rs10886430	10	121010256	G	0.09517	0.1325	0.0261	3.98401e-07	25.772
90001704	IS	rs111940949	22	18624822	G	0.01933	0.3403	0.0558	1.07701e-09	37.1923
90001704	IS	rs11666925	19	11175851	G	0.229	-0.0818	0.0179	4.86194e-06	20.8833
90001704	IS	rs117689591	1	156449975	T	0.01368	-0.3249	0.0664	9.96805e-07	23.942
90001704	IS	rs12811752	12	20577805	C	0.4763	0.0867	0.0151	9.38599e-09	32.9672
90001704	IS	rs2465140	1	943687	C	0.4369	0.0716	0.0153	3.03298e-06	21.8998
90001704	IS	rs2526381	17	56393633	C	0.1581	0.1038	0.0207	5.49705e-07	25.145
90001704	IS	rs41285004	1	57169794	C	0.01094	0.3443	0.0734	2.72703e-06	22.0029
90001704	IS	rs4132949	13	111042840	T	0.1733	-0.0958	0.02	1.69001e-06	22.944
90001704	IS	rs561434	18	3569937	T	0.1165	0.1103	0.0236	3.01801e-06	21.8436
90001704	IS	rs62435690	7	12240945	C	0.2766	0.0822	0.0169	1.085e-06	23.6574
90001704	IS	rs7383287	6	32783086	G	0.1798	0.109	0.0206	1.17201e-07	27.9973
90001704	IS	rs79318212	6	1365244	G	0.1324	0.1044	0.0225	3.292e-06	21.5295
90001704	IS	rs8007739	14	69171652	G	0.3064	-0.0761	0.0164	3.51399e-06	21.5317
90001705	IS	rs10034909	4	155453429	T	0.7333	-0.0916	0.017	7.03299e-08	29.0329
90001705	IS	rs10886430	10	121010256	G	0.09517	0.1325	0.0261	3.98401e-07	25.772
90001705	IS	rs111940949	22	18624822	G	0.01933	0.3403	0.0558	1.07701e-09	37.1923
90001705	IS	rs11666925	19	11175851	G	0.229	-0.0818	0.0179	4.86194e-06	20.8833
90001705	IS	rs117689591	1	156449975	T	0.01368	-0.3249	0.0664	9.96805e-07	23.942
90001705	IS	rs12811752	12	20577805	C	0.4763	0.0867	0.0151	9.38599e-09	32.9672
90001705	IS	rs2465140	1	943687	C	0.4369	0.0716	0.0153	3.03298e-06	21.8998
90001705	IS	rs2526381	17	56393633	C	0.1581	0.1038	0.0207	5.49705e-07	25.145
90001705	IS	rs41285004	1	57169794	C	0.01094	0.3443	0.0734	2.72703e-06	22.0029
90001705	IS	rs4132949	13	111042840	T	0.1733	-0.0958	0.02	1.69001e-06	22.944
90001705	IS	rs561434	18	3569937	T	0.1165	0.1103	0.0236	3.01801e-06	21.8436
90001705	IS	rs62435690	7	12240945	C	0.2766	0.0822	0.0169	1.085e-06	23.6574
90001705	IS	rs7383287	6	32783086	G	0.1798	0.109	0.0206	1.17201e-07	27.9973
90001705	IS	rs79318212	6	1365244	G	0.1324	0.1044	0.0225	3.292e-06	21.5295
90001705	IS	rs8007739	14	69171652	G	0.3064	-0.0761	0.0164	3.51399e-06	21.5317
90001706	IS	rs10034909	4	155453429	T	0.7333	-0.0916	0.017	7.03299e-08	29.0329
90001706	IS	rs10886430	10	121010256	G	0.09517	0.1325	0.0261	3.98401e-07	25.772
90001706	IS	rs111940949	22	18624822	G	0.01933	0.3403	0.0558	1.07701e-09	37.1923
90001706	IS	rs11666925	19	11175851	G	0.229	-0.0818	0.0179	4.86194e-06	20.8833
90001706	IS	rs117689591	1	156449975	T	0.01368	-0.3249	0.0664	9.96805e-07	23.942
90001706	IS	rs12811752	12	20577805	C	0.4763	0.0867	0.0151	9.38599e-09	32.9672
90001706	IS	rs2465140	1	943687	C	0.4369	0.0716	0.0153	3.03298e-06	21.8998
90001706	IS	rs2526381	17	56393633	C	0.1581	0.1038	0.0207	5.49705e-07	25.145
90001706	IS	rs41285004	1	57169794	C	0.01094	0.3443	0.0734	2.72703e-06	22.0029
90001706	IS	rs4132949	13	111042840	T	0.1733	-0.0958	0.02	1.69001e-06	22.944
90001706	IS	rs561434	18	3569937	T	0.1165	0.1103	0.0236	3.01801e-06	21.8436
90001706	IS	rs62435690	7	12240945	C	0.2766	0.0822	0.0169	1.085e-06	23.6574
90001706	IS	rs7383287	6	32783086	G	0.1798	0.109	0.0206	1.17201e-07	27.9973
90001706	IS	rs79318212	6	1365244	G	0.1324	0.1044	0.0225	3.292e-06	21.5295
90001706	IS	rs8007739	14	69171652	G	0.3064	-0.0761	0.0164	3.51399e-06	21.5317
90001707	IS	rs10034909	4	155453429	T	0.7333	-0.0916	0.017	7.03299e-08	29.0329
90001707	IS	rs10886430	10	121010256	G	0.09517	0.1325	0.0261	3.98401e-07	25.772
90001707	IS	rs111940949	22	18624822	G	0.01933	0.3403	0.0558	1.07701e-09	37.1923
90001707	IS	rs11666925	19	11175851	G	0.229	-0.0818	0.0179	4.86194e-06	20.8833
90001707	IS	rs117689591	1	156449975	T	0.01368	-0.3249	0.0664	9.96805e-07	23.942
90001707	IS	rs12811752	12	20577805	C	0.4763	0.0867	0.0151	9.38599e-09	32.9672
90001707	IS	rs2465140	1	943687	C	0.4369	0.0716	0.0153	3.03298e-06	21.8998
90001707	IS	rs2526381	17	56393633	C	0.1581	0.1038	0.0207	5.49705e-07	25.145
90001707	IS	rs41285004	1	57169794	C	0.01094	0.3443	0.0734	2.72703e-06	22.0029
90001707	IS	rs4132949	13	111042840	T	0.1733	-0.0958	0.02	1.69001e-06	22.944
90001707	IS	rs561434	18	3569937	T	0.1165	0.1103	0.0236	3.01801e-06	21.8436
90001707	IS	rs62435690	7	12240945	C	0.2766	0.0822	0.0169	1.085e-06	23.6574
90001707	IS	rs7383287	6	32783086	G	0.1798	0.109	0.0206	1.17201e-07	27.9973
90001707	IS	rs79318212	6	1365244	G	0.1324	0.1044	0.0225	3.292e-06	21.5295
90001707	IS	rs8007739	14	69171652	G	0.3064	-0.0761	0.0164	3.51399e-06	21.5317
90001708	IS	rs10034909	4	155453429	T	0.7333	-0.0916	0.017	7.03299e-08	29.0329
90001708	IS	rs10886430	10	121010256	G	0.09517	0.1325	0.0261	3.98401e-07	25.772
90001708	IS	rs111940949	22	18624822	G	0.01933	0.3403	0.0558	1.07701e-09	37.1923
90001708	IS	rs11666925	19	11175851	G	0.229	-0.0818	0.0179	4.86194e-06	20.8833
90001708	IS	rs117689591	1	156449975	T	0.01368	-0.3249	0.0664	9.96805e-07	23.942
90001708	IS	rs12811752	12	20577805	C	0.4763	0.0867	0.0151	9.38599e-09	32.9672
90001708	IS	rs2465140	1	943687	C	0.4369	0.0716	0.0153	3.03298e-06	21.8998
90001708	IS	rs2526381	17	56393633	C	0.1581	0.1038	0.0207	5.49705e-07	25.145
90001708	IS	rs41285004	1	57169794	C	0.01094	0.3443	0.0734	2.72703e-06	22.0029
90001708	IS	rs4132949	13	111042840	T	0.1733	-0.0958	0.02	1.69001e-06	22.944
90001708	IS	rs561434	18	3569937	T	0.1165	0.1103	0.0236	3.01801e-06	21.8436
90001708	IS	rs62435690	7	12240945	C	0.2766	0.0822	0.0169	1.085e-06	23.6574
90001708	IS	rs7383287	6	32783086	G	0.1798	0.109	0.0206	1.17201e-07	27.9973
90001708	IS	rs79318212	6	1365244	G	0.1324	0.1044	0.0225	3.292e-06	21.5295
90001708	IS	rs8007739	14	69171652	G	0.3064	-0.0761	0.0164	3.51399e-06	21.5317
90001709	IS	rs10034909	4	155453429	T	0.7333	-0.0916	0.017	7.03299e-08	29.0329
90001709	IS	rs10886430	10	121010256	G	0.09517	0.1325	0.0261	3.98401e-07	25.772
90001709	IS	rs111940949	22	18624822	G	0.01933	0.3403	0.0558	1.07701e-09	37.1923
90001709	IS	rs11666925	19	11175851	G	0.229	-0.0818	0.0179	4.86194e-06	20.8833
90001709	IS	rs117689591	1	156449975	T	0.01368	-0.3249	0.0664	9.96805e-07	23.942
90001709	IS	rs12811752	12	20577805	C	0.4763	0.0867	0.0151	9.38599e-09	32.9672
90001709	IS	rs2465140	1	943687	C	0.4369	0.0716	0.0153	3.03298e-06	21.8998
90001709	IS	rs2526381	17	56393633	C	0.1581	0.1038	0.0207	5.49705e-07	25.145
90001709	IS	rs41285004	1	57169794	C	0.01094	0.3443	0.0734	2.72703e-06	22.0029
90001709	IS	rs4132949	13	111042840	T	0.1733	-0.0958	0.02	1.69001e-06	22.944
90001709	IS	rs561434	18	3569937	T	0.1165	0.1103	0.0236	3.01801e-06	21.8436
90001709	IS	rs62435690	7	12240945	C	0.2766	0.0822	0.0169	1.085e-06	23.6574
90001709	IS	rs7383287	6	32783086	G	0.1798	0.109	0.0206	1.17201e-07	27.9973
90001709	IS	rs79318212	6	1365244	G	0.1324	0.1044	0.0225	3.292e-06	21.5295
90001709	IS	rs8007739	14	69171652	G	0.3064	-0.0761	0.0164	3.51399e-06	21.5317
90001710	IS	rs10034909	4	155453429	T	0.7333	-0.0916	0.017	7.03299e-08	29.0329
90001710	IS	rs10886430	10	121010256	G	0.09517	0.1325	0.0261	3.98401e-07	25.772
90001710	IS	rs111940949	22	18624822	G	0.01933	0.3403	0.0558	1.07701e-09	37.1923
90001710	IS	rs11666925	19	11175851	G	0.229	-0.0818	0.0179	4.86194e-06	20.8833
90001710	IS	rs117689591	1	156449975	T	0.01368	-0.3249	0.0664	9.96805e-07	23.942
90001710	IS	rs12811752	12	20577805	C	0.4763	0.0867	0.0151	9.38599e-09	32.9672
90001710	IS	rs2465140	1	943687	C	0.4369	0.0716	0.0153	3.03298e-06	21.8998
90001710	IS	rs2526381	17	56393633	C	0.1581	0.1038	0.0207	5.49705e-07	25.145
90001710	IS	rs41285004	1	57169794	C	0.01094	0.3443	0.0734	2.72703e-06	22.0029
90001710	IS	rs4132949	13	111042840	T	0.1733	-0.0958	0.02	1.69001e-06	22.944
90001710	IS	rs561434	18	3569937	T	0.1165	0.1103	0.0236	3.01801e-06	21.8436
90001710	IS	rs62435690	7	12240945	C	0.2766	0.0822	0.0169	1.085e-06	23.6574
90001710	IS	rs7383287	6	32783086	G	0.1798	0.109	0.0206	1.17201e-07	27.9973
90001710	IS	rs79318212	6	1365244	G	0.1324	0.1044	0.0225	3.292e-06	21.5295
90001710	IS	rs8007739	14	69171652	G	0.3064	-0.0761	0.0164	3.51399e-06	21.5317
90001711	IS	rs10034909	4	155453429	T	0.7333	-0.0916	0.017	7.03299e-08	29.0329
90001711	IS	rs10886430	10	121010256	G	0.09517	0.1325	0.0261	3.98401e-07	25.772
90001711	IS	rs111940949	22	18624822	G	0.01933	0.3403	0.0558	1.07701e-09	37.1923
90001711	IS	rs11666925	19	11175851	G	0.229	-0.0818	0.0179	4.86194e-06	20.8833
90001711	IS	rs117689591	1	156449975	T	0.01368	-0.3249	0.0664	9.96805e-07	23.942
90001711	IS	rs12811752	12	20577805	C	0.4763	0.0867	0.0151	9.38599e-09	32.9672
90001711	IS	rs2465140	1	943687	C	0.4369	0.0716	0.0153	3.03298e-06	21.8998
90001711	IS	rs2526381	17	56393633	C	0.1581	0.1038	0.0207	5.49705e-07	25.145
90001711	IS	rs41285004	1	57169794	C	0.01094	0.3443	0.0734	2.72703e-06	22.0029
90001711	IS	rs4132949	13	111042840	T	0.1733	-0.0958	0.02	1.69001e-06	22.944
90001711	IS	rs561434	18	3569937	T	0.1165	0.1103	0.0236	3.01801e-06	21.8436
90001711	IS	rs62435690	7	12240945	C	0.2766	0.0822	0.0169	1.085e-06	23.6574
90001711	IS	rs7383287	6	32783086	G	0.1798	0.109	0.0206	1.17201e-07	27.9973
90001711	IS	rs79318212	6	1365244	G	0.1324	0.1044	0.0225	3.292e-06	21.5295
90001711	IS	rs8007739	14	69171652	G	0.3064	-0.0761	0.0164	3.51399e-06	21.5317
90001712	IS	rs10034909	4	155453429	T	0.7333	-0.0916	0.017	7.03299e-08	29.0329
90001712	IS	rs10886430	10	121010256	G	0.09517	0.1325	0.0261	3.98401e-07	25.772
90001712	IS	rs111940949	22	18624822	G	0.01933	0.3403	0.0558	1.07701e-09	37.1923
90001712	IS	rs11666925	19	11175851	G	0.229	-0.0818	0.0179	4.86194e-06	20.8833
90001712	IS	rs117689591	1	156449975	T	0.01368	-0.3249	0.0664	9.96805e-07	23.942
90001712	IS	rs12811752	12	20577805	C	0.4763	0.0867	0.0151	9.38599e-09	32.9672
90001712	IS	rs2465140	1	943687	C	0.4369	0.0716	0.0153	3.03298e-06	21.8998
90001712	IS	rs2526381	17	56393633	C	0.1581	0.1038	0.0207	5.49705e-07	25.145
90001712	IS	rs41285004	1	57169794	C	0.01094	0.3443	0.0734	2.72703e-06	22.0029
90001712	IS	rs4132949	13	111042840	T	0.1733	-0.0958	0.02	1.69001e-06	22.944
90001712	IS	rs561434	18	3569937	T	0.1165	0.1103	0.0236	3.01801e-06	21.8436
90001712	IS	rs62435690	7	12240945	C	0.2766	0.0822	0.0169	1.085e-06	23.6574
90001712	IS	rs7383287	6	32783086	G	0.1798	0.109	0.0206	1.17201e-07	27.9973
90001712	IS	rs79318212	6	1365244	G	0.1324	0.1044	0.0225	3.292e-06	21.5295
90001712	IS	rs8007739	14	69171652	G	0.3064	-0.0761	0.0164	3.51399e-06	21.5317
90001713	IS	rs10034909	4	155453429	T	0.7333	-0.0916	0.017	7.03299e-08	29.0329
90001713	IS	rs10886430	10	121010256	G	0.09517	0.1325	0.0261	3.98401e-07	25.772
90001713	IS	rs111940949	22	18624822	G	0.01933	0.3403	0.0558	1.07701e-09	37.1923
90001713	IS	rs11666925	19	11175851	G	0.229	-0.0818	0.0179	4.86194e-06	20.8833
90001713	IS	rs117689591	1	156449975	T	0.01368	-0.3249	0.0664	9.96805e-07	23.942
90001713	IS	rs12811752	12	20577805	C	0.4763	0.0867	0.0151	9.38599e-09	32.9672
90001713	IS	rs2465140	1	943687	C	0.4369	0.0716	0.0153	3.03298e-06	21.8998
90001713	IS	rs2526381	17	56393633	C	0.1581	0.1038	0.0207	5.49705e-07	25.145
90001713	IS	rs41285004	1	57169794	C	0.01094	0.3443	0.0734	2.72703e-06	22.0029
90001713	IS	rs4132949	13	111042840	T	0.1733	-0.0958	0.02	1.69001e-06	22.944
90001713	IS	rs561434	18	3569937	T	0.1165	0.1103	0.0236	3.01801e-06	21.8436
90001713	IS	rs62435690	7	12240945	C	0.2766	0.0822	0.0169	1.085e-06	23.6574
90001713	IS	rs7383287	6	32783086	G	0.1798	0.109	0.0206	1.17201e-07	27.9973
90001713	IS	rs79318212	6	1365244	G	0.1324	0.1044	0.0225	3.292e-06	21.5295
90001713	IS	rs8007739	14	69171652	G	0.3064	-0.0761	0.0164	3.51399e-06	21.5317
90001714	IS	rs10034909	4	155453429	T	0.7333	-0.0916	0.017	7.03299e-08	29.0329
90001714	IS	rs117689591	1	156449975	T	0.01368	-0.3249	0.0664	9.96805e-07	23.942
90001714	IS	rs2465140	1	943687	C	0.4369	0.0716	0.0153	3.03298e-06	21.8998
90001714	IS	rs41285004	1	57169794	C	0.01094	0.3443	0.0734	2.72703e-06	22.0029
90001715	IS	rs10034909	4	155453429	T	0.7333	-0.0916	0.017	7.03299e-08	29.0329
90001715	IS	rs10886430	10	121010256	G	0.09517	0.1325	0.0261	3.98401e-07	25.772
90001715	IS	rs111940949	22	18624822	G	0.01933	0.3403	0.0558	1.07701e-09	37.1923
90001715	IS	rs11666925	19	11175851	G	0.229	-0.0818	0.0179	4.86194e-06	20.8833
90001715	IS	rs117689591	1	156449975	T	0.01368	-0.3249	0.0664	9.96805e-07	23.942
90001715	IS	rs12811752	12	20577805	C	0.4763	0.0867	0.0151	9.38599e-09	32.9672
90001715	IS	rs2465140	1	943687	C	0.4369	0.0716	0.0153	3.03298e-06	21.8998
90001715	IS	rs2526381	17	56393633	C	0.1581	0.1038	0.0207	5.49705e-07	25.145
90001715	IS	rs41285004	1	57169794	C	0.01094	0.3443	0.0734	2.72703e-06	22.0029
90001715	IS	rs4132949	13	111042840	T	0.1733	-0.0958	0.02	1.69001e-06	22.944
90001715	IS	rs561434	18	3569937	T	0.1165	0.1103	0.0236	3.01801e-06	21.8436
90001715	IS	rs62435690	7	12240945	C	0.2766	0.0822	0.0169	1.085e-06	23.6574
90001715	IS	rs7383287	6	32783086	G	0.1798	0.109	0.0206	1.17201e-07	27.9973
90001715	IS	rs79318212	6	1365244	G	0.1324	0.1044	0.0225	3.292e-06	21.5295
90001715	IS	rs8007739	14	69171652	G	0.3064	-0.0761	0.0164	3.51399e-06	21.5317
90001716	IS	rs10034909	4	155453429	T	0.7333	-0.0916	0.017	7.03299e-08	29.0329
90001716	IS	rs10886430	10	121010256	G	0.09517	0.1325	0.0261	3.98401e-07	25.772
90001716	IS	rs111940949	22	18624822	G	0.01933	0.3403	0.0558	1.07701e-09	37.1923
90001716	IS	rs11666925	19	11175851	G	0.229	-0.0818	0.0179	4.86194e-06	20.8833
90001716	IS	rs117689591	1	156449975	T	0.01368	-0.3249	0.0664	9.96805e-07	23.942
90001716	IS	rs12811752	12	20577805	C	0.4763	0.0867	0.0151	9.38599e-09	32.9672
90001716	IS	rs2465140	1	943687	C	0.4369	0.0716	0.0153	3.03298e-06	21.8998
90001716	IS	rs2526381	17	56393633	C	0.1581	0.1038	0.0207	5.49705e-07	25.145
90001716	IS	rs41285004	1	57169794	C	0.01094	0.3443	0.0734	2.72703e-06	22.0029
90001716	IS	rs4132949	13	111042840	T	0.1733	-0.0958	0.02	1.69001e-06	22.944
90001716	IS	rs561434	18	3569937	T	0.1165	0.1103	0.0236	3.01801e-06	21.8436
90001716	IS	rs62435690	7	12240945	C	0.2766	0.0822	0.0169	1.085e-06	23.6574
90001716	IS	rs7383287	6	32783086	G	0.1798	0.109	0.0206	1.17201e-07	27.9973
90001716	IS	rs79318212	6	1365244	G	0.1324	0.1044	0.0225	3.292e-06	21.5295
90001716	IS	rs8007739	14	69171652	G	0.3064	-0.0761	0.0164	3.51399e-06	21.5317
90001717	IS	rs10034909	4	155453429	T	0.7333	-0.0916	0.017	7.03299e-08	29.0329
90001717	IS	rs10886430	10	121010256	G	0.09517	0.1325	0.0261	3.98401e-07	25.772
90001717	IS	rs111940949	22	18624822	G	0.01933	0.3403	0.0558	1.07701e-09	37.1923
90001717	IS	rs11666925	19	11175851	G	0.229	-0.0818	0.0179	4.86194e-06	20.8833
90001717	IS	rs117689591	1	156449975	T	0.01368	-0.3249	0.0664	9.96805e-07	23.942
90001717	IS	rs12811752	12	20577805	C	0.4763	0.0867	0.0151	9.38599e-09	32.9672
90001717	IS	rs2465140	1	943687	C	0.4369	0.0716	0.0153	3.03298e-06	21.8998
90001717	IS	rs2526381	17	56393633	C	0.1581	0.1038	0.0207	5.49705e-07	25.145
90001717	IS	rs41285004	1	57169794	C	0.01094	0.3443	0.0734	2.72703e-06	22.0029
90001717	IS	rs4132949	13	111042840	T	0.1733	-0.0958	0.02	1.69001e-06	22.944
90001717	IS	rs561434	18	3569937	T	0.1165	0.1103	0.0236	3.01801e-06	21.8436
90001717	IS	rs62435690	7	12240945	C	0.2766	0.0822	0.0169	1.085e-06	23.6574
90001717	IS	rs7383287	6	32783086	G	0.1798	0.109	0.0206	1.17201e-07	27.9973
90001717	IS	rs79318212	6	1365244	G	0.1324	0.1044	0.0225	3.292e-06	21.5295
90001717	IS	rs8007739	14	69171652	G	0.3064	-0.0761	0.0164	3.51399e-06	21.5317
90001718	IS	rs10034909	4	155453429	T	0.7333	-0.0916	0.017	7.03299e-08	29.0329
90001718	IS	rs10886430	10	121010256	G	0.09517	0.1325	0.0261	3.98401e-07	25.772
90001718	IS	rs111940949	22	18624822	G	0.01933	0.3403	0.0558	1.07701e-09	37.1923
90001718	IS	rs11666925	19	11175851	G	0.229	-0.0818	0.0179	4.86194e-06	20.8833
90001718	IS	rs117689591	1	156449975	T	0.01368	-0.3249	0.0664	9.96805e-07	23.942
90001718	IS	rs12811752	12	20577805	C	0.4763	0.0867	0.0151	9.38599e-09	32.9672
90001718	IS	rs2465140	1	943687	C	0.4369	0.0716	0.0153	3.03298e-06	21.8998
90001718	IS	rs2526381	17	56393633	C	0.1581	0.1038	0.0207	5.49705e-07	25.145
90001718	IS	rs41285004	1	57169794	C	0.01094	0.3443	0.0734	2.72703e-06	22.0029
90001718	IS	rs4132949	13	111042840	T	0.1733	-0.0958	0.02	1.69001e-06	22.944
90001718	IS	rs561434	18	3569937	T	0.1165	0.1103	0.0236	3.01801e-06	21.8436
90001718	IS	rs62435690	7	12240945	C	0.2766	0.0822	0.0169	1.085e-06	23.6574
90001718	IS	rs7383287	6	32783086	G	0.1798	0.109	0.0206	1.17201e-07	27.9973
90001718	IS	rs79318212	6	1365244	G	0.1324	0.1044	0.0225	3.292e-06	21.5295
90001718	IS	rs8007739	14	69171652	G	0.3064	-0.0761	0.0164	3.51399e-06	21.5317
90001719	IS	rs10034909	4	155453429	T	0.7333	-0.0916	0.017	7.03299e-08	29.0329
90001719	IS	rs10886430	10	121010256	G	0.09517	0.1325	0.0261	3.98401e-07	25.772
90001719	IS	rs111940949	22	18624822	G	0.01933	0.3403	0.0558	1.07701e-09	37.1923
90001719	IS	rs11666925	19	11175851	G	0.229	-0.0818	0.0179	4.86194e-06	20.8833
90001719	IS	rs117689591	1	156449975	T	0.01368	-0.3249	0.0664	9.96805e-07	23.942
90001719	IS	rs12811752	12	20577805	C	0.4763	0.0867	0.0151	9.38599e-09	32.9672
90001719	IS	rs2465140	1	943687	C	0.4369	0.0716	0.0153	3.03298e-06	21.8998
90001719	IS	rs2526381	17	56393633	C	0.1581	0.1038	0.0207	5.49705e-07	25.145
90001719	IS	rs41285004	1	57169794	C	0.01094	0.3443	0.0734	2.72703e-06	22.0029
90001719	IS	rs4132949	13	111042840	T	0.1733	-0.0958	0.02	1.69001e-06	22.944
90001719	IS	rs561434	18	3569937	T	0.1165	0.1103	0.0236	3.01801e-06	21.8436
90001719	IS	rs62435690	7	12240945	C	0.2766	0.0822	0.0169	1.085e-06	23.6574
90001719	IS	rs7383287	6	32783086	G	0.1798	0.109	0.0206	1.17201e-07	27.9973
90001719	IS	rs79318212	6	1365244	G	0.1324	0.1044	0.0225	3.292e-06	21.5295
90001719	IS	rs8007739	14	69171652	G	0.3064	-0.0761	0.0164	3.51399e-06	21.5317
90001720	IS	rs10034909	4	155453429	T	0.7333	-0.0916	0.017	7.03299e-08	29.0329
90001720	IS	rs10886430	10	121010256	G	0.09517	0.1325	0.0261	3.98401e-07	25.772
90001720	IS	rs111940949	22	18624822	G	0.01933	0.3403	0.0558	1.07701e-09	37.1923
90001720	IS	rs11666925	19	11175851	G	0.229	-0.0818	0.0179	4.86194e-06	20.8833
90001720	IS	rs117689591	1	156449975	T	0.01368	-0.3249	0.0664	9.96805e-07	23.942
90001720	IS	rs12811752	12	20577805	C	0.4763	0.0867	0.0151	9.38599e-09	32.9672
90001720	IS	rs2465140	1	943687	C	0.4369	0.0716	0.0153	3.03298e-06	21.8998
90001720	IS	rs2526381	17	56393633	C	0.1581	0.1038	0.0207	5.49705e-07	25.145
90001720	IS	rs41285004	1	57169794	C	0.01094	0.3443	0.0734	2.72703e-06	22.0029
90001720	IS	rs4132949	13	111042840	T	0.1733	-0.0958	0.02	1.69001e-06	22.944
90001720	IS	rs561434	18	3569937	T	0.1165	0.1103	0.0236	3.01801e-06	21.8436
90001720	IS	rs62435690	7	12240945	C	0.2766	0.0822	0.0169	1.085e-06	23.6574
90001720	IS	rs7383287	6	32783086	G	0.1798	0.109	0.0206	1.17201e-07	27.9973
90001720	IS	rs79318212	6	1365244	G	0.1324	0.1044	0.0225	3.292e-06	21.5295
90001720	IS	rs8007739	14	69171652	G	0.3064	-0.0761	0.0164	3.51399e-06	21.5317
90001721	IS	rs10034909	4	155453429	T	0.7333	-0.0916	0.017	7.03299e-08	29.0329
90001721	IS	rs10886430	10	121010256	G	0.09517	0.1325	0.0261	3.98401e-07	25.772
90001721	IS	rs111940949	22	18624822	G	0.01933	0.3403	0.0558	1.07701e-09	37.1923
90001721	IS	rs11666925	19	11175851	G	0.229	-0.0818	0.0179	4.86194e-06	20.8833
90001721	IS	rs117689591	1	156449975	T	0.01368	-0.3249	0.0664	9.96805e-07	23.942
90001721	IS	rs12811752	12	20577805	C	0.4763	0.0867	0.0151	9.38599e-09	32.9672
90001721	IS	rs2465140	1	943687	C	0.4369	0.0716	0.0153	3.03298e-06	21.8998
90001721	IS	rs2526381	17	56393633	C	0.1581	0.1038	0.0207	5.49705e-07	25.145
90001721	IS	rs41285004	1	57169794	C	0.01094	0.3443	0.0734	2.72703e-06	22.0029
90001721	IS	rs4132949	13	111042840	T	0.1733	-0.0958	0.02	1.69001e-06	22.944
90001721	IS	rs561434	18	3569937	T	0.1165	0.1103	0.0236	3.01801e-06	21.8436
90001721	IS	rs62435690	7	12240945	C	0.2766	0.0822	0.0169	1.085e-06	23.6574
90001721	IS	rs7383287	6	32783086	G	0.1798	0.109	0.0206	1.17201e-07	27.9973
90001721	IS	rs79318212	6	1365244	G	0.1324	0.1044	0.0225	3.292e-06	21.5295
90001721	IS	rs8007739	14	69171652	G	0.3064	-0.0761	0.0164	3.51399e-06	21.5317
90001722	IS	rs10034909	4	155453429	T	0.7333	-0.0916	0.017	7.03299e-08	29.0329
90001722	IS	rs10886430	10	121010256	G	0.09517	0.1325	0.0261	3.98401e-07	25.772
90001722	IS	rs111940949	22	18624822	G	0.01933	0.3403	0.0558	1.07701e-09	37.1923
90001722	IS	rs11666925	19	11175851	G	0.229	-0.0818	0.0179	4.86194e-06	20.8833
90001722	IS	rs117689591	1	156449975	T	0.01368	-0.3249	0.0664	9.96805e-07	23.942
90001722	IS	rs12811752	12	20577805	C	0.4763	0.0867	0.0151	9.38599e-09	32.9672
90001722	IS	rs2465140	1	943687	C	0.4369	0.0716	0.0153	3.03298e-06	21.8998
90001722	IS	rs2526381	17	56393633	C	0.1581	0.1038	0.0207	5.49705e-07	25.145
90001722	IS	rs41285004	1	57169794	C	0.01094	0.3443	0.0734	2.72703e-06	22.0029
90001722	IS	rs4132949	13	111042840	T	0.1733	-0.0958	0.02	1.69001e-06	22.944
90001722	IS	rs561434	18	3569937	T	0.1165	0.1103	0.0236	3.01801e-06	21.8436
90001722	IS	rs62435690	7	12240945	C	0.2766	0.0822	0.0169	1.085e-06	23.6574
90001722	IS	rs7383287	6	32783086	G	0.1798	0.109	0.0206	1.17201e-07	27.9973
90001722	IS	rs79318212	6	1365244	G	0.1324	0.1044	0.0225	3.292e-06	21.5295
90001722	IS	rs8007739	14	69171652	G	0.3064	-0.0761	0.0164	3.51399e-06	21.5317
90001723	IS	rs10034909	4	155453429	T	0.7333	-0.0916	0.017	7.03299e-08	29.0329
90001723	IS	rs10886430	10	121010256	G	0.09517	0.1325	0.0261	3.98401e-07	25.772
90001723	IS	rs111940949	22	18624822	G	0.01933	0.3403	0.0558	1.07701e-09	37.1923
90001723	IS	rs11666925	19	11175851	G	0.229	-0.0818	0.0179	4.86194e-06	20.8833
90001723	IS	rs117689591	1	156449975	T	0.01368	-0.3249	0.0664	9.96805e-07	23.942
90001723	IS	rs12811752	12	20577805	C	0.4763	0.0867	0.0151	9.38599e-09	32.9672
90001723	IS	rs2465140	1	943687	C	0.4369	0.0716	0.0153	3.03298e-06	21.8998
90001723	IS	rs2526381	17	56393633	C	0.1581	0.1038	0.0207	5.49705e-07	25.145
90001723	IS	rs41285004	1	57169794	C	0.01094	0.3443	0.0734	2.72703e-06	22.0029
90001723	IS	rs4132949	13	111042840	T	0.1733	-0.0958	0.02	1.69001e-06	22.944
90001723	IS	rs561434	18	3569937	T	0.1165	0.1103	0.0236	3.01801e-06	21.8436
90001723	IS	rs62435690	7	12240945	C	0.2766	0.0822	0.0169	1.085e-06	23.6574
90001723	IS	rs7383287	6	32783086	G	0.1798	0.109	0.0206	1.17201e-07	27.9973
90001723	IS	rs79318212	6	1365244	G	0.1324	0.1044	0.0225	3.292e-06	21.5295
90001723	IS	rs8007739	14	69171652	G	0.3064	-0.0761	0.0164	3.51399e-06	21.5317
90001724	IS	rs10034909	4	155453429	T	0.7333	-0.0916	0.017	7.03299e-08	29.0329
90001724	IS	rs10886430	10	121010256	G	0.09517	0.1325	0.0261	3.98401e-07	25.772
90001724	IS	rs111940949	22	18624822	G	0.01933	0.3403	0.0558	1.07701e-09	37.1923
90001724	IS	rs11666925	19	11175851	G	0.229	-0.0818	0.0179	4.86194e-06	20.8833
90001724	IS	rs117689591	1	156449975	T	0.01368	-0.3249	0.0664	9.96805e-07	23.942
90001724	IS	rs12811752	12	20577805	C	0.4763	0.0867	0.0151	9.38599e-09	32.9672
90001724	IS	rs2465140	1	943687	C	0.4369	0.0716	0.0153	3.03298e-06	21.8998
90001724	IS	rs2526381	17	56393633	C	0.1581	0.1038	0.0207	5.49705e-07	25.145
90001724	IS	rs41285004	1	57169794	C	0.01094	0.3443	0.0734	2.72703e-06	22.0029
90001724	IS	rs4132949	13	111042840	T	0.1733	-0.0958	0.02	1.69001e-06	22.944
90001724	IS	rs561434	18	3569937	T	0.1165	0.1103	0.0236	3.01801e-06	21.8436
90001724	IS	rs62435690	7	12240945	C	0.2766	0.0822	0.0169	1.085e-06	23.6574
90001724	IS	rs7383287	6	32783086	G	0.1798	0.109	0.0206	1.17201e-07	27.9973
90001724	IS	rs79318212	6	1365244	G	0.1324	0.1044	0.0225	3.292e-06	21.5295
90001724	IS	rs8007739	14	69171652	G	0.3064	-0.0761	0.0164	3.51399e-06	21.5317
90001725	IS	rs10034909	4	155453429	T	0.7333	-0.0916	0.017	7.03299e-08	29.0329
90001725	IS	rs10886430	10	121010256	G	0.09517	0.1325	0.0261	3.98401e-07	25.772
90001725	IS	rs111940949	22	18624822	G	0.01933	0.3403	0.0558	1.07701e-09	37.1923
90001725	IS	rs11666925	19	11175851	G	0.229	-0.0818	0.0179	4.86194e-06	20.8833
90001725	IS	rs117689591	1	156449975	T	0.01368	-0.3249	0.0664	9.96805e-07	23.942
90001725	IS	rs12811752	12	20577805	C	0.4763	0.0867	0.0151	9.38599e-09	32.9672
90001725	IS	rs2465140	1	943687	C	0.4369	0.0716	0.0153	3.03298e-06	21.8998
90001725	IS	rs2526381	17	56393633	C	0.1581	0.1038	0.0207	5.49705e-07	25.145
90001725	IS	rs41285004	1	57169794	C	0.01094	0.3443	0.0734	2.72703e-06	22.0029
90001725	IS	rs4132949	13	111042840	T	0.1733	-0.0958	0.02	1.69001e-06	22.944
90001725	IS	rs561434	18	3569937	T	0.1165	0.1103	0.0236	3.01801e-06	21.8436
90001725	IS	rs62435690	7	12240945	C	0.2766	0.0822	0.0169	1.085e-06	23.6574
90001725	IS	rs7383287	6	32783086	G	0.1798	0.109	0.0206	1.17201e-07	27.9973
90001725	IS	rs79318212	6	1365244	G	0.1324	0.1044	0.0225	3.292e-06	21.5295
90001725	IS	rs8007739	14	69171652	G	0.3064	-0.0761	0.0164	3.51399e-06	21.5317
90001726	IS	rs10034909	4	155453429	T	0.7333	-0.0916	0.017	7.03299e-08	29.0329
90001726	IS	rs10886430	10	121010256	G	0.09517	0.1325	0.0261	3.98401e-07	25.772
90001726	IS	rs111940949	22	18624822	G	0.01933	0.3403	0.0558	1.07701e-09	37.1923
90001726	IS	rs11666925	19	11175851	G	0.229	-0.0818	0.0179	4.86194e-06	20.8833
90001726	IS	rs117689591	1	156449975	T	0.01368	-0.3249	0.0664	9.96805e-07	23.942
90001726	IS	rs12811752	12	20577805	C	0.4763	0.0867	0.0151	9.38599e-09	32.9672
90001726	IS	rs2465140	1	943687	C	0.4369	0.0716	0.0153	3.03298e-06	21.8998
90001726	IS	rs2526381	17	56393633	C	0.1581	0.1038	0.0207	5.49705e-07	25.145
90001726	IS	rs41285004	1	57169794	C	0.01094	0.3443	0.0734	2.72703e-06	22.0029
90001726	IS	rs4132949	13	111042840	T	0.1733	-0.0958	0.02	1.69001e-06	22.944
90001726	IS	rs561434	18	3569937	T	0.1165	0.1103	0.0236	3.01801e-06	21.8436
90001726	IS	rs62435690	7	12240945	C	0.2766	0.0822	0.0169	1.085e-06	23.6574
90001726	IS	rs7383287	6	32783086	G	0.1798	0.109	0.0206	1.17201e-07	27.9973
90001726	IS	rs79318212	6	1365244	G	0.1324	0.1044	0.0225	3.292e-06	21.5295
90001726	IS	rs8007739	14	69171652	G	0.3064	-0.0761	0.0164	3.51399e-06	21.5317
90001727	IS	rs10034909	4	155453429	T	0.7333	-0.0916	0.017	7.03299e-08	29.0329
90001727	IS	rs10886430	10	121010256	G	0.09517	0.1325	0.0261	3.98401e-07	25.772
90001727	IS	rs111940949	22	18624822	G	0.01933	0.3403	0.0558	1.07701e-09	37.1923
90001727	IS	rs11666925	19	11175851	G	0.229	-0.0818	0.0179	4.86194e-06	20.8833
90001727	IS	rs117689591	1	156449975	T	0.01368	-0.3249	0.0664	9.96805e-07	23.942
90001727	IS	rs12811752	12	20577805	C	0.4763	0.0867	0.0151	9.38599e-09	32.9672
90001727	IS	rs2465140	1	943687	C	0.4369	0.0716	0.0153	3.03298e-06	21.8998
90001727	IS	rs2526381	17	56393633	C	0.1581	0.1038	0.0207	5.49705e-07	25.145
90001727	IS	rs41285004	1	57169794	C	0.01094	0.3443	0.0734	2.72703e-06	22.0029
90001727	IS	rs4132949	13	111042840	T	0.1733	-0.0958	0.02	1.69001e-06	22.944
90001727	IS	rs561434	18	3569937	T	0.1165	0.1103	0.0236	3.01801e-06	21.8436
90001727	IS	rs62435690	7	12240945	C	0.2766	0.0822	0.0169	1.085e-06	23.6574
90001727	IS	rs7383287	6	32783086	G	0.1798	0.109	0.0206	1.17201e-07	27.9973
90001727	IS	rs79318212	6	1365244	G	0.1324	0.1044	0.0225	3.292e-06	21.5295
90001727	IS	rs8007739	14	69171652	G	0.3064	-0.0761	0.0164	3.51399e-06	21.5317
90001728	IS	rs10034909	4	155453429	T	0.7333	-0.0916	0.017	7.03299e-08	29.0329
90001728	IS	rs10886430	10	121010256	G	0.09517	0.1325	0.0261	3.98401e-07	25.772
90001728	IS	rs111940949	22	18624822	G	0.01933	0.3403	0.0558	1.07701e-09	37.1923
90001728	IS	rs11666925	19	11175851	G	0.229	-0.0818	0.0179	4.86194e-06	20.8833
90001728	IS	rs117689591	1	156449975	T	0.01368	-0.3249	0.0664	9.96805e-07	23.942
90001728	IS	rs12811752	12	20577805	C	0.4763	0.0867	0.0151	9.38599e-09	32.9672
90001728	IS	rs2465140	1	943687	C	0.4369	0.0716	0.0153	3.03298e-06	21.8998
90001728	IS	rs2526381	17	56393633	C	0.1581	0.1038	0.0207	5.49705e-07	25.145
90001728	IS	rs41285004	1	57169794	C	0.01094	0.3443	0.0734	2.72703e-06	22.0029
90001728	IS	rs4132949	13	111042840	T	0.1733	-0.0958	0.02	1.69001e-06	22.944
90001728	IS	rs561434	18	3569937	T	0.1165	0.1103	0.0236	3.01801e-06	21.8436
90001728	IS	rs62435690	7	12240945	C	0.2766	0.0822	0.0169	1.085e-06	23.6574
90001728	IS	rs7383287	6	32783086	G	0.1798	0.109	0.0206	1.17201e-07	27.9973
90001728	IS	rs79318212	6	1365244	G	0.1324	0.1044	0.0225	3.292e-06	21.5295
90001728	IS	rs8007739	14	69171652	G	0.3064	-0.0761	0.0164	3.51399e-06	21.5317
90001729	IS	rs10034909	4	155453429	T	0.7333	-0.0916	0.017	7.03299e-08	29.0329
90001729	IS	rs10886430	10	121010256	G	0.09517	0.1325	0.0261	3.98401e-07	25.772
90001729	IS	rs111940949	22	18624822	G	0.01933	0.3403	0.0558	1.07701e-09	37.1923
90001729	IS	rs11666925	19	11175851	G	0.229	-0.0818	0.0179	4.86194e-06	20.8833
90001729	IS	rs117689591	1	156449975	T	0.01368	-0.3249	0.0664	9.96805e-07	23.942
90001729	IS	rs12811752	12	20577805	C	0.4763	0.0867	0.0151	9.38599e-09	32.9672
90001729	IS	rs2465140	1	943687	C	0.4369	0.0716	0.0153	3.03298e-06	21.8998
90001729	IS	rs2526381	17	56393633	C	0.1581	0.1038	0.0207	5.49705e-07	25.145
90001729	IS	rs41285004	1	57169794	C	0.01094	0.3443	0.0734	2.72703e-06	22.0029
90001729	IS	rs4132949	13	111042840	T	0.1733	-0.0958	0.02	1.69001e-06	22.944
90001729	IS	rs561434	18	3569937	T	0.1165	0.1103	0.0236	3.01801e-06	21.8436
90001729	IS	rs62435690	7	12240945	C	0.2766	0.0822	0.0169	1.085e-06	23.6574
90001729	IS	rs7383287	6	32783086	G	0.1798	0.109	0.0206	1.17201e-07	27.9973
90001729	IS	rs79318212	6	1365244	G	0.1324	0.1044	0.0225	3.292e-06	21.5295
90001729	IS	rs8007739	14	69171652	G	0.3064	-0.0761	0.0164	3.51399e-06	21.5317
90001730	IS	rs10034909	4	155453429	T	0.7333	-0.0916	0.017	7.03299e-08	29.0329
90001730	IS	rs10886430	10	121010256	G	0.09517	0.1325	0.0261	3.98401e-07	25.772
90001730	IS	rs111940949	22	18624822	G	0.01933	0.3403	0.0558	1.07701e-09	37.1923
90001730	IS	rs11666925	19	11175851	G	0.229	-0.0818	0.0179	4.86194e-06	20.8833
90001730	IS	rs117689591	1	156449975	T	0.01368	-0.3249	0.0664	9.96805e-07	23.942
90001730	IS	rs12811752	12	20577805	C	0.4763	0.0867	0.0151	9.38599e-09	32.9672
90001730	IS	rs2465140	1	943687	C	0.4369	0.0716	0.0153	3.03298e-06	21.8998
90001730	IS	rs2526381	17	56393633	C	0.1581	0.1038	0.0207	5.49705e-07	25.145
90001730	IS	rs41285004	1	57169794	C	0.01094	0.3443	0.0734	2.72703e-06	22.0029
90001730	IS	rs4132949	13	111042840	T	0.1733	-0.0958	0.02	1.69001e-06	22.944
90001730	IS	rs561434	18	3569937	T	0.1165	0.1103	0.0236	3.01801e-06	21.8436
90001730	IS	rs62435690	7	12240945	C	0.2766	0.0822	0.0169	1.085e-06	23.6574
90001730	IS	rs7383287	6	32783086	G	0.1798	0.109	0.0206	1.17201e-07	27.9973
90001730	IS	rs79318212	6	1365244	G	0.1324	0.1044	0.0225	3.292e-06	21.5295
90001730	IS	rs8007739	14	69171652	G	0.3064	-0.0761	0.0164	3.51399e-06	21.5317
90001731	IS	rs10034909	4	155453429	T	0.7333	-0.0916	0.017	7.03299e-08	29.0329
90001731	IS	rs10886430	10	121010256	G	0.09517	0.1325	0.0261	3.98401e-07	25.772
90001731	IS	rs111940949	22	18624822	G	0.01933	0.3403	0.0558	1.07701e-09	37.1923
90001731	IS	rs11666925	19	11175851	G	0.229	-0.0818	0.0179	4.86194e-06	20.8833
90001731	IS	rs117689591	1	156449975	T	0.01368	-0.3249	0.0664	9.96805e-07	23.942
90001731	IS	rs12811752	12	20577805	C	0.4763	0.0867	0.0151	9.38599e-09	32.9672
90001731	IS	rs2465140	1	943687	C	0.4369	0.0716	0.0153	3.03298e-06	21.8998
90001731	IS	rs2526381	17	56393633	C	0.1581	0.1038	0.0207	5.49705e-07	25.145
90001731	IS	rs41285004	1	57169794	C	0.01094	0.3443	0.0734	2.72703e-06	22.0029
90001731	IS	rs4132949	13	111042840	T	0.1733	-0.0958	0.02	1.69001e-06	22.944
90001731	IS	rs561434	18	3569937	T	0.1165	0.1103	0.0236	3.01801e-06	21.8436
90001731	IS	rs62435690	7	12240945	C	0.2766	0.0822	0.0169	1.085e-06	23.6574
90001731	IS	rs7383287	6	32783086	G	0.1798	0.109	0.0206	1.17201e-07	27.9973
90001731	IS	rs79318212	6	1365244	G	0.1324	0.1044	0.0225	3.292e-06	21.5295
90001731	IS	rs8007739	14	69171652	G	0.3064	-0.0761	0.0164	3.51399e-06	21.5317
90001732	IS	rs10034909	4	155453429	T	0.7333	-0.0916	0.017	7.03299e-08	29.0329
90001732	IS	rs10886430	10	121010256	G	0.09517	0.1325	0.0261	3.98401e-07	25.772
90001732	IS	rs111940949	22	18624822	G	0.01933	0.3403	0.0558	1.07701e-09	37.1923
90001732	IS	rs11666925	19	11175851	G	0.229	-0.0818	0.0179	4.86194e-06	20.8833
90001732	IS	rs117689591	1	156449975	T	0.01368	-0.3249	0.0664	9.96805e-07	23.942
90001732	IS	rs12811752	12	20577805	C	0.4763	0.0867	0.0151	9.38599e-09	32.9672
90001732	IS	rs2465140	1	943687	C	0.4369	0.0716	0.0153	3.03298e-06	21.8998
90001732	IS	rs2526381	17	56393633	C	0.1581	0.1038	0.0207	5.49705e-07	25.145
90001732	IS	rs41285004	1	57169794	C	0.01094	0.3443	0.0734	2.72703e-06	22.0029
90001732	IS	rs4132949	13	111042840	T	0.1733	-0.0958	0.02	1.69001e-06	22.944
90001732	IS	rs561434	18	3569937	T	0.1165	0.1103	0.0236	3.01801e-06	21.8436
90001732	IS	rs62435690	7	12240945	C	0.2766	0.0822	0.0169	1.085e-06	23.6574
90001732	IS	rs7383287	6	32783086	G	0.1798	0.109	0.0206	1.17201e-07	27.9973
90001732	IS	rs79318212	6	1365244	G	0.1324	0.1044	0.0225	3.292e-06	21.5295
90001732	IS	rs8007739	14	69171652	G	0.3064	-0.0761	0.0164	3.51399e-06	21.5317
90001733	IS	rs10034909	4	155453429	T	0.7333	-0.0916	0.017	7.03299e-08	29.0329
90001733	IS	rs10886430	10	121010256	G	0.09517	0.1325	0.0261	3.98401e-07	25.772
90001733	IS	rs111940949	22	18624822	G	0.01933	0.3403	0.0558	1.07701e-09	37.1923
90001733	IS	rs11666925	19	11175851	G	0.229	-0.0818	0.0179	4.86194e-06	20.8833
90001733	IS	rs117689591	1	156449975	T	0.01368	-0.3249	0.0664	9.96805e-07	23.942
90001733	IS	rs12811752	12	20577805	C	0.4763	0.0867	0.0151	9.38599e-09	32.9672
90001733	IS	rs2465140	1	943687	C	0.4369	0.0716	0.0153	3.03298e-06	21.8998
90001733	IS	rs2526381	17	56393633	C	0.1581	0.1038	0.0207	5.49705e-07	25.145
90001733	IS	rs41285004	1	57169794	C	0.01094	0.3443	0.0734	2.72703e-06	22.0029
90001733	IS	rs4132949	13	111042840	T	0.1733	-0.0958	0.02	1.69001e-06	22.944
90001733	IS	rs561434	18	3569937	T	0.1165	0.1103	0.0236	3.01801e-06	21.8436
90001733	IS	rs62435690	7	12240945	C	0.2766	0.0822	0.0169	1.085e-06	23.6574
90001733	IS	rs7383287	6	32783086	G	0.1798	0.109	0.0206	1.17201e-07	27.9973
90001733	IS	rs79318212	6	1365244	G	0.1324	0.1044	0.0225	3.292e-06	21.5295
90001733	IS	rs8007739	14	69171652	G	0.3064	-0.0761	0.0164	3.51399e-06	21.5317
90001734	IS	rs10034909	4	155453429	T	0.7333	-0.0916	0.017	7.03299e-08	29.0329
90001734	IS	rs10886430	10	121010256	G	0.09517	0.1325	0.0261	3.98401e-07	25.772
90001734	IS	rs111940949	22	18624822	G	0.01933	0.3403	0.0558	1.07701e-09	37.1923
90001734	IS	rs11666925	19	11175851	G	0.229	-0.0818	0.0179	4.86194e-06	20.8833
90001734	IS	rs117689591	1	156449975	T	0.01368	-0.3249	0.0664	9.96805e-07	23.942
90001734	IS	rs12811752	12	20577805	C	0.4763	0.0867	0.0151	9.38599e-09	32.9672
90001734	IS	rs2465140	1	943687	C	0.4369	0.0716	0.0153	3.03298e-06	21.8998
90001734	IS	rs2526381	17	56393633	C	0.1581	0.1038	0.0207	5.49705e-07	25.145
90001734	IS	rs41285004	1	57169794	C	0.01094	0.3443	0.0734	2.72703e-06	22.0029
90001734	IS	rs4132949	13	111042840	T	0.1733	-0.0958	0.02	1.69001e-06	22.944
90001734	IS	rs561434	18	3569937	T	0.1165	0.1103	0.0236	3.01801e-06	21.8436
90001734	IS	rs62435690	7	12240945	C	0.2766	0.0822	0.0169	1.085e-06	23.6574
90001734	IS	rs7383287	6	32783086	G	0.1798	0.109	0.0206	1.17201e-07	27.9973
90001734	IS	rs79318212	6	1365244	G	0.1324	0.1044	0.0225	3.292e-06	21.5295
90001734	IS	rs8007739	14	69171652	G	0.3064	-0.0761	0.0164	3.51399e-06	21.5317
90001735	IS	rs10034909	4	155453429	T	0.7333	-0.0916	0.017	7.03299e-08	29.0329
90001735	IS	rs10886430	10	121010256	G	0.09517	0.1325	0.0261	3.98401e-07	25.772
90001735	IS	rs111940949	22	18624822	G	0.01933	0.3403	0.0558	1.07701e-09	37.1923
90001735	IS	rs11666925	19	11175851	G	0.229	-0.0818	0.0179	4.86194e-06	20.8833
90001735	IS	rs117689591	1	156449975	T	0.01368	-0.3249	0.0664	9.96805e-07	23.942
90001735	IS	rs12811752	12	20577805	C	0.4763	0.0867	0.0151	9.38599e-09	32.9672
90001735	IS	rs2465140	1	943687	C	0.4369	0.0716	0.0153	3.03298e-06	21.8998
90001735	IS	rs2526381	17	56393633	C	0.1581	0.1038	0.0207	5.49705e-07	25.145
90001735	IS	rs41285004	1	57169794	C	0.01094	0.3443	0.0734	2.72703e-06	22.0029
90001735	IS	rs4132949	13	111042840	T	0.1733	-0.0958	0.02	1.69001e-06	22.944
90001735	IS	rs561434	18	3569937	T	0.1165	0.1103	0.0236	3.01801e-06	21.8436
90001735	IS	rs62435690	7	12240945	C	0.2766	0.0822	0.0169	1.085e-06	23.6574
90001735	IS	rs7383287	6	32783086	G	0.1798	0.109	0.0206	1.17201e-07	27.9973
90001735	IS	rs79318212	6	1365244	G	0.1324	0.1044	0.0225	3.292e-06	21.5295
90001735	IS	rs8007739	14	69171652	G	0.3064	-0.0761	0.0164	3.51399e-06	21.5317
90001736	IS	rs10034909	4	155453429	T	0.7333	-0.0916	0.017	7.03299e-08	29.0329
90001736	IS	rs10886430	10	121010256	G	0.09517	0.1325	0.0261	3.98401e-07	25.772
90001736	IS	rs111940949	22	18624822	G	0.01933	0.3403	0.0558	1.07701e-09	37.1923
90001736	IS	rs11666925	19	11175851	G	0.229	-0.0818	0.0179	4.86194e-06	20.8833
90001736	IS	rs117689591	1	156449975	T	0.01368	-0.3249	0.0664	9.96805e-07	23.942
90001736	IS	rs12811752	12	20577805	C	0.4763	0.0867	0.0151	9.38599e-09	32.9672
90001736	IS	rs2465140	1	943687	C	0.4369	0.0716	0.0153	3.03298e-06	21.8998
90001736	IS	rs2526381	17	56393633	C	0.1581	0.1038	0.0207	5.49705e-07	25.145
90001736	IS	rs41285004	1	57169794	C	0.01094	0.3443	0.0734	2.72703e-06	22.0029
90001736	IS	rs4132949	13	111042840	T	0.1733	-0.0958	0.02	1.69001e-06	22.944
90001736	IS	rs561434	18	3569937	T	0.1165	0.1103	0.0236	3.01801e-06	21.8436
90001736	IS	rs62435690	7	12240945	C	0.2766	0.0822	0.0169	1.085e-06	23.6574
90001736	IS	rs7383287	6	32783086	G	0.1798	0.109	0.0206	1.17201e-07	27.9973
90001736	IS	rs79318212	6	1365244	G	0.1324	0.1044	0.0225	3.292e-06	21.5295
90001736	IS	rs8007739	14	69171652	G	0.3064	-0.0761	0.0164	3.51399e-06	21.5317
90001737	IS	rs10034909	4	155453429	T	0.7333	-0.0916	0.017	7.03299e-08	29.0329
90001737	IS	rs10886430	10	121010256	G	0.09517	0.1325	0.0261	3.98401e-07	25.772
90001737	IS	rs111940949	22	18624822	G	0.01933	0.3403	0.0558	1.07701e-09	37.1923
90001737	IS	rs11666925	19	11175851	G	0.229	-0.0818	0.0179	4.86194e-06	20.8833
90001737	IS	rs117689591	1	156449975	T	0.01368	-0.3249	0.0664	9.96805e-07	23.942
90001737	IS	rs12811752	12	20577805	C	0.4763	0.0867	0.0151	9.38599e-09	32.9672
90001737	IS	rs2465140	1	943687	C	0.4369	0.0716	0.0153	3.03298e-06	21.8998
90001737	IS	rs2526381	17	56393633	C	0.1581	0.1038	0.0207	5.49705e-07	25.145
90001737	IS	rs41285004	1	57169794	C	0.01094	0.3443	0.0734	2.72703e-06	22.0029
90001737	IS	rs4132949	13	111042840	T	0.1733	-0.0958	0.02	1.69001e-06	22.944
90001737	IS	rs561434	18	3569937	T	0.1165	0.1103	0.0236	3.01801e-06	21.8436
90001737	IS	rs62435690	7	12240945	C	0.2766	0.0822	0.0169	1.085e-06	23.6574
90001737	IS	rs7383287	6	32783086	G	0.1798	0.109	0.0206	1.17201e-07	27.9973
90001737	IS	rs79318212	6	1365244	G	0.1324	0.1044	0.0225	3.292e-06	21.5295
90001737	IS	rs8007739	14	69171652	G	0.3064	-0.0761	0.0164	3.51399e-06	21.5317
90001738	IS	rs10034909	4	155453429	T	0.7333	-0.0916	0.017	7.03299e-08	29.0329
90001738	IS	rs10886430	10	121010256	G	0.09517	0.1325	0.0261	3.98401e-07	25.772
90001738	IS	rs111940949	22	18624822	G	0.01933	0.3403	0.0558	1.07701e-09	37.1923
90001738	IS	rs11666925	19	11175851	G	0.229	-0.0818	0.0179	4.86194e-06	20.8833
90001738	IS	rs117689591	1	156449975	T	0.01368	-0.3249	0.0664	9.96805e-07	23.942
90001738	IS	rs12811752	12	20577805	C	0.4763	0.0867	0.0151	9.38599e-09	32.9672
90001738	IS	rs2465140	1	943687	C	0.4369	0.0716	0.0153	3.03298e-06	21.8998
90001738	IS	rs2526381	17	56393633	C	0.1581	0.1038	0.0207	5.49705e-07	25.145
90001738	IS	rs41285004	1	57169794	C	0.01094	0.3443	0.0734	2.72703e-06	22.0029
90001738	IS	rs4132949	13	111042840	T	0.1733	-0.0958	0.02	1.69001e-06	22.944
90001738	IS	rs561434	18	3569937	T	0.1165	0.1103	0.0236	3.01801e-06	21.8436
90001738	IS	rs62435690	7	12240945	C	0.2766	0.0822	0.0169	1.085e-06	23.6574
90001738	IS	rs7383287	6	32783086	G	0.1798	0.109	0.0206	1.17201e-07	27.9973
90001738	IS	rs79318212	6	1365244	G	0.1324	0.1044	0.0225	3.292e-06	21.5295
90001738	IS	rs8007739	14	69171652	G	0.3064	-0.0761	0.0164	3.51399e-06	21.5317
90001739	IS	rs10034909	4	155453429	T	0.7333	-0.0916	0.017	7.03299e-08	29.0329
90001739	IS	rs10886430	10	121010256	G	0.09517	0.1325	0.0261	3.98401e-07	25.772
90001739	IS	rs111940949	22	18624822	G	0.01933	0.3403	0.0558	1.07701e-09	37.1923
90001739	IS	rs11666925	19	11175851	G	0.229	-0.0818	0.0179	4.86194e-06	20.8833
90001739	IS	rs117689591	1	156449975	T	0.01368	-0.3249	0.0664	9.96805e-07	23.942
90001739	IS	rs12811752	12	20577805	C	0.4763	0.0867	0.0151	9.38599e-09	32.9672
90001739	IS	rs2465140	1	943687	C	0.4369	0.0716	0.0153	3.03298e-06	21.8998
90001739	IS	rs2526381	17	56393633	C	0.1581	0.1038	0.0207	5.49705e-07	25.145
90001739	IS	rs41285004	1	57169794	C	0.01094	0.3443	0.0734	2.72703e-06	22.0029
90001739	IS	rs4132949	13	111042840	T	0.1733	-0.0958	0.02	1.69001e-06	22.944
90001739	IS	rs561434	18	3569937	T	0.1165	0.1103	0.0236	3.01801e-06	21.8436
90001739	IS	rs62435690	7	12240945	C	0.2766	0.0822	0.0169	1.085e-06	23.6574
90001739	IS	rs7383287	6	32783086	G	0.1798	0.109	0.0206	1.17201e-07	27.9973
90001739	IS	rs79318212	6	1365244	G	0.1324	0.1044	0.0225	3.292e-06	21.5295
90001739	IS	rs8007739	14	69171652	G	0.3064	-0.0761	0.0164	3.51399e-06	21.5317
90001740	IS	rs10034909	4	155453429	T	0.7333	-0.0916	0.017	7.03299e-08	29.0329
90001740	IS	rs10886430	10	121010256	G	0.09517	0.1325	0.0261	3.98401e-07	25.772
90001740	IS	rs111940949	22	18624822	G	0.01933	0.3403	0.0558	1.07701e-09	37.1923
90001740	IS	rs11666925	19	11175851	G	0.229	-0.0818	0.0179	4.86194e-06	20.8833
90001740	IS	rs117689591	1	156449975	T	0.01368	-0.3249	0.0664	9.96805e-07	23.942
90001740	IS	rs12811752	12	20577805	C	0.4763	0.0867	0.0151	9.38599e-09	32.9672
90001740	IS	rs2465140	1	943687	C	0.4369	0.0716	0.0153	3.03298e-06	21.8998
90001740	IS	rs2526381	17	56393633	C	0.1581	0.1038	0.0207	5.49705e-07	25.145
90001740	IS	rs41285004	1	57169794	C	0.01094	0.3443	0.0734	2.72703e-06	22.0029
90001740	IS	rs4132949	13	111042840	T	0.1733	-0.0958	0.02	1.69001e-06	22.944
90001740	IS	rs561434	18	3569937	T	0.1165	0.1103	0.0236	3.01801e-06	21.8436
90001740	IS	rs62435690	7	12240945	C	0.2766	0.0822	0.0169	1.085e-06	23.6574
90001740	IS	rs7383287	6	32783086	G	0.1798	0.109	0.0206	1.17201e-07	27.9973
90001740	IS	rs79318212	6	1365244	G	0.1324	0.1044	0.0225	3.292e-06	21.5295
90001740	IS	rs8007739	14	69171652	G	0.3064	-0.0761	0.0164	3.51399e-06	21.5317
90001741	IS	rs10034909	4	155453429	T	0.7333	-0.0916	0.017	7.03299e-08	29.0329
90001741	IS	rs10886430	10	121010256	G	0.09517	0.1325	0.0261	3.98401e-07	25.772
90001741	IS	rs111940949	22	18624822	G	0.01933	0.3403	0.0558	1.07701e-09	37.1923
90001741	IS	rs11666925	19	11175851	G	0.229	-0.0818	0.0179	4.86194e-06	20.8833
90001741	IS	rs117689591	1	156449975	T	0.01368	-0.3249	0.0664	9.96805e-07	23.942
90001741	IS	rs12811752	12	20577805	C	0.4763	0.0867	0.0151	9.38599e-09	32.9672
90001741	IS	rs2465140	1	943687	C	0.4369	0.0716	0.0153	3.03298e-06	21.8998
90001741	IS	rs2526381	17	56393633	C	0.1581	0.1038	0.0207	5.49705e-07	25.145
90001741	IS	rs41285004	1	57169794	C	0.01094	0.3443	0.0734	2.72703e-06	22.0029
90001741	IS	rs4132949	13	111042840	T	0.1733	-0.0958	0.02	1.69001e-06	22.944
90001741	IS	rs561434	18	3569937	T	0.1165	0.1103	0.0236	3.01801e-06	21.8436
90001741	IS	rs62435690	7	12240945	C	0.2766	0.0822	0.0169	1.085e-06	23.6574
90001741	IS	rs7383287	6	32783086	G	0.1798	0.109	0.0206	1.17201e-07	27.9973
90001741	IS	rs79318212	6	1365244	G	0.1324	0.1044	0.0225	3.292e-06	21.5295
90001741	IS	rs8007739	14	69171652	G	0.3064	-0.0761	0.0164	3.51399e-06	21.5317
90001742	IS	rs10034909	4	155453429	T	0.7333	-0.0916	0.017	7.03299e-08	29.0329
90001742	IS	rs10886430	10	121010256	G	0.09517	0.1325	0.0261	3.98401e-07	25.772
90001742	IS	rs111940949	22	18624822	G	0.01933	0.3403	0.0558	1.07701e-09	37.1923
90001742	IS	rs11666925	19	11175851	G	0.229	-0.0818	0.0179	4.86194e-06	20.8833
90001742	IS	rs117689591	1	156449975	T	0.01368	-0.3249	0.0664	9.96805e-07	23.942
90001742	IS	rs12811752	12	20577805	C	0.4763	0.0867	0.0151	9.38599e-09	32.9672
90001742	IS	rs2465140	1	943687	C	0.4369	0.0716	0.0153	3.03298e-06	21.8998
90001742	IS	rs2526381	17	56393633	C	0.1581	0.1038	0.0207	5.49705e-07	25.145
90001742	IS	rs41285004	1	57169794	C	0.01094	0.3443	0.0734	2.72703e-06	22.0029
90001742	IS	rs4132949	13	111042840	T	0.1733	-0.0958	0.02	1.69001e-06	22.944
90001742	IS	rs561434	18	3569937	T	0.1165	0.1103	0.0236	3.01801e-06	21.8436
90001742	IS	rs62435690	7	12240945	C	0.2766	0.0822	0.0169	1.085e-06	23.6574
90001742	IS	rs7383287	6	32783086	G	0.1798	0.109	0.0206	1.17201e-07	27.9973
90001742	IS	rs79318212	6	1365244	G	0.1324	0.1044	0.0225	3.292e-06	21.5295
90001742	IS	rs8007739	14	69171652	G	0.3064	-0.0761	0.0164	3.51399e-06	21.5317
90001743	IS	rs10034909	4	155453429	T	0.7333	-0.0916	0.017	7.03299e-08	29.0329
90001743	IS	rs10886430	10	121010256	G	0.09517	0.1325	0.0261	3.98401e-07	25.772
90001743	IS	rs111940949	22	18624822	G	0.01933	0.3403	0.0558	1.07701e-09	37.1923
90001743	IS	rs11666925	19	11175851	G	0.229	-0.0818	0.0179	4.86194e-06	20.8833
90001743	IS	rs117689591	1	156449975	T	0.01368	-0.3249	0.0664	9.96805e-07	23.942
90001743	IS	rs12811752	12	20577805	C	0.4763	0.0867	0.0151	9.38599e-09	32.9672
90001743	IS	rs2465140	1	943687	C	0.4369	0.0716	0.0153	3.03298e-06	21.8998
90001743	IS	rs2526381	17	56393633	C	0.1581	0.1038	0.0207	5.49705e-07	25.145
90001743	IS	rs41285004	1	57169794	C	0.01094	0.3443	0.0734	2.72703e-06	22.0029
90001743	IS	rs4132949	13	111042840	T	0.1733	-0.0958	0.02	1.69001e-06	22.944
90001743	IS	rs561434	18	3569937	T	0.1165	0.1103	0.0236	3.01801e-06	21.8436
90001743	IS	rs62435690	7	12240945	C	0.2766	0.0822	0.0169	1.085e-06	23.6574
90001743	IS	rs7383287	6	32783086	G	0.1798	0.109	0.0206	1.17201e-07	27.9973
90001743	IS	rs79318212	6	1365244	G	0.1324	0.1044	0.0225	3.292e-06	21.5295
90001743	IS	rs8007739	14	69171652	G	0.3064	-0.0761	0.0164	3.51399e-06	21.5317
90001744	IS	rs10034909	4	155453429	T	0.7333	-0.0916	0.017	7.03299e-08	29.0329
90001744	IS	rs10886430	10	121010256	G	0.09517	0.1325	0.0261	3.98401e-07	25.772
90001744	IS	rs111940949	22	18624822	G	0.01933	0.3403	0.0558	1.07701e-09	37.1923
90001744	IS	rs11666925	19	11175851	G	0.229	-0.0818	0.0179	4.86194e-06	20.8833
90001744	IS	rs117689591	1	156449975	T	0.01368	-0.3249	0.0664	9.96805e-07	23.942
90001744	IS	rs12811752	12	20577805	C	0.4763	0.0867	0.0151	9.38599e-09	32.9672
90001744	IS	rs2465140	1	943687	C	0.4369	0.0716	0.0153	3.03298e-06	21.8998
90001744	IS	rs2526381	17	56393633	C	0.1581	0.1038	0.0207	5.49705e-07	25.145
90001744	IS	rs41285004	1	57169794	C	0.01094	0.3443	0.0734	2.72703e-06	22.0029
90001744	IS	rs4132949	13	111042840	T	0.1733	-0.0958	0.02	1.69001e-06	22.944
90001744	IS	rs561434	18	3569937	T	0.1165	0.1103	0.0236	3.01801e-06	21.8436
90001744	IS	rs62435690	7	12240945	C	0.2766	0.0822	0.0169	1.085e-06	23.6574
90001744	IS	rs7383287	6	32783086	G	0.1798	0.109	0.0206	1.17201e-07	27.9973
90001744	IS	rs79318212	6	1365244	G	0.1324	0.1044	0.0225	3.292e-06	21.5295
90001744	IS	rs8007739	14	69171652	G	0.3064	-0.0761	0.0164	3.51399e-06	21.5317
90001745	IS	rs10034909	4	155453429	T	0.7333	-0.0916	0.017	7.03299e-08	29.0329
90001745	IS	rs10886430	10	121010256	G	0.09517	0.1325	0.0261	3.98401e-07	25.772
90001745	IS	rs111940949	22	18624822	G	0.01933	0.3403	0.0558	1.07701e-09	37.1923
90001745	IS	rs11666925	19	11175851	G	0.229	-0.0818	0.0179	4.86194e-06	20.8833
90001745	IS	rs117689591	1	156449975	T	0.01368	-0.3249	0.0664	9.96805e-07	23.942
90001745	IS	rs12811752	12	20577805	C	0.4763	0.0867	0.0151	9.38599e-09	32.9672
90001745	IS	rs2465140	1	943687	C	0.4369	0.0716	0.0153	3.03298e-06	21.8998
90001745	IS	rs2526381	17	56393633	C	0.1581	0.1038	0.0207	5.49705e-07	25.145
90001745	IS	rs41285004	1	57169794	C	0.01094	0.3443	0.0734	2.72703e-06	22.0029
90001745	IS	rs4132949	13	111042840	T	0.1733	-0.0958	0.02	1.69001e-06	22.944
90001745	IS	rs561434	18	3569937	T	0.1165	0.1103	0.0236	3.01801e-06	21.8436
90001745	IS	rs62435690	7	12240945	C	0.2766	0.0822	0.0169	1.085e-06	23.6574
90001745	IS	rs7383287	6	32783086	G	0.1798	0.109	0.0206	1.17201e-07	27.9973
90001745	IS	rs79318212	6	1365244	G	0.1324	0.1044	0.0225	3.292e-06	21.5295
90001745	IS	rs8007739	14	69171652	G	0.3064	-0.0761	0.0164	3.51399e-06	21.5317
90001746	IS	rs10034909	4	155453429	T	0.7333	-0.0916	0.017	7.03299e-08	29.0329
90001746	IS	rs10886430	10	121010256	G	0.09517	0.1325	0.0261	3.98401e-07	25.772
90001746	IS	rs111940949	22	18624822	G	0.01933	0.3403	0.0558	1.07701e-09	37.1923
90001746	IS	rs11666925	19	11175851	G	0.229	-0.0818	0.0179	4.86194e-06	20.8833
90001746	IS	rs117689591	1	156449975	T	0.01368	-0.3249	0.0664	9.96805e-07	23.942
90001746	IS	rs12811752	12	20577805	C	0.4763	0.0867	0.0151	9.38599e-09	32.9672
90001746	IS	rs2465140	1	943687	C	0.4369	0.0716	0.0153	3.03298e-06	21.8998
90001746	IS	rs2526381	17	56393633	C	0.1581	0.1038	0.0207	5.49705e-07	25.145
90001746	IS	rs41285004	1	57169794	C	0.01094	0.3443	0.0734	2.72703e-06	22.0029
90001746	IS	rs4132949	13	111042840	T	0.1733	-0.0958	0.02	1.69001e-06	22.944
90001746	IS	rs561434	18	3569937	T	0.1165	0.1103	0.0236	3.01801e-06	21.8436
90001746	IS	rs62435690	7	12240945	C	0.2766	0.0822	0.0169	1.085e-06	23.6574
90001746	IS	rs7383287	6	32783086	G	0.1798	0.109	0.0206	1.17201e-07	27.9973
90001746	IS	rs79318212	6	1365244	G	0.1324	0.1044	0.0225	3.292e-06	21.5295
90001746	IS	rs8007739	14	69171652	G	0.3064	-0.0761	0.0164	3.51399e-06	21.5317
90001747	IS	rs10034909	4	155453429	T	0.7333	-0.0916	0.017	7.03299e-08	29.0329
90001747	IS	rs10886430	10	121010256	G	0.09517	0.1325	0.0261	3.98401e-07	25.772
90001747	IS	rs111940949	22	18624822	G	0.01933	0.3403	0.0558	1.07701e-09	37.1923
90001747	IS	rs11666925	19	11175851	G	0.229	-0.0818	0.0179	4.86194e-06	20.8833
90001747	IS	rs117689591	1	156449975	T	0.01368	-0.3249	0.0664	9.96805e-07	23.942
90001747	IS	rs12811752	12	20577805	C	0.4763	0.0867	0.0151	9.38599e-09	32.9672
90001747	IS	rs2465140	1	943687	C	0.4369	0.0716	0.0153	3.03298e-06	21.8998
90001747	IS	rs2526381	17	56393633	C	0.1581	0.1038	0.0207	5.49705e-07	25.145
90001747	IS	rs41285004	1	57169794	C	0.01094	0.3443	0.0734	2.72703e-06	22.0029
90001747	IS	rs4132949	13	111042840	T	0.1733	-0.0958	0.02	1.69001e-06	22.944
90001747	IS	rs561434	18	3569937	T	0.1165	0.1103	0.0236	3.01801e-06	21.8436
90001747	IS	rs62435690	7	12240945	C	0.2766	0.0822	0.0169	1.085e-06	23.6574
90001747	IS	rs7383287	6	32783086	G	0.1798	0.109	0.0206	1.17201e-07	27.9973
90001747	IS	rs79318212	6	1365244	G	0.1324	0.1044	0.0225	3.292e-06	21.5295
90001747	IS	rs8007739	14	69171652	G	0.3064	-0.0761	0.0164	3.51399e-06	21.5317
90001748	IS	rs10034909	4	155453429	T	0.7333	-0.0916	0.017	7.03299e-08	29.0329
90001748	IS	rs10886430	10	121010256	G	0.09517	0.1325	0.0261	3.98401e-07	25.772
90001748	IS	rs111940949	22	18624822	G	0.01933	0.3403	0.0558	1.07701e-09	37.1923
90001748	IS	rs11666925	19	11175851	G	0.229	-0.0818	0.0179	4.86194e-06	20.8833
90001748	IS	rs117689591	1	156449975	T	0.01368	-0.3249	0.0664	9.96805e-07	23.942
90001748	IS	rs12811752	12	20577805	C	0.4763	0.0867	0.0151	9.38599e-09	32.9672
90001748	IS	rs2465140	1	943687	C	0.4369	0.0716	0.0153	3.03298e-06	21.8998
90001748	IS	rs2526381	17	56393633	C	0.1581	0.1038	0.0207	5.49705e-07	25.145
90001748	IS	rs41285004	1	57169794	C	0.01094	0.3443	0.0734	2.72703e-06	22.0029
90001748	IS	rs4132949	13	111042840	T	0.1733	-0.0958	0.02	1.69001e-06	22.944
90001748	IS	rs561434	18	3569937	T	0.1165	0.1103	0.0236	3.01801e-06	21.8436
90001748	IS	rs62435690	7	12240945	C	0.2766	0.0822	0.0169	1.085e-06	23.6574
90001748	IS	rs7383287	6	32783086	G	0.1798	0.109	0.0206	1.17201e-07	27.9973
90001748	IS	rs79318212	6	1365244	G	0.1324	0.1044	0.0225	3.292e-06	21.5295
90001748	IS	rs8007739	14	69171652	G	0.3064	-0.0761	0.0164	3.51399e-06	21.5317
90001749	IS	rs10034909	4	155453429	T	0.7333	-0.0916	0.017	7.03299e-08	29.0329
90001749	IS	rs10886430	10	121010256	G	0.09517	0.1325	0.0261	3.98401e-07	25.772
90001749	IS	rs111940949	22	18624822	G	0.01933	0.3403	0.0558	1.07701e-09	37.1923
90001749	IS	rs11666925	19	11175851	G	0.229	-0.0818	0.0179	4.86194e-06	20.8833
90001749	IS	rs117689591	1	156449975	T	0.01368	-0.3249	0.0664	9.96805e-07	23.942
90001749	IS	rs12811752	12	20577805	C	0.4763	0.0867	0.0151	9.38599e-09	32.9672
90001749	IS	rs2465140	1	943687	C	0.4369	0.0716	0.0153	3.03298e-06	21.8998
90001749	IS	rs2526381	17	56393633	C	0.1581	0.1038	0.0207	5.49705e-07	25.145
90001749	IS	rs41285004	1	57169794	C	0.01094	0.3443	0.0734	2.72703e-06	22.0029
90001749	IS	rs4132949	13	111042840	T	0.1733	-0.0958	0.02	1.69001e-06	22.944
90001749	IS	rs561434	18	3569937	T	0.1165	0.1103	0.0236	3.01801e-06	21.8436
90001749	IS	rs62435690	7	12240945	C	0.2766	0.0822	0.0169	1.085e-06	23.6574
90001749	IS	rs7383287	6	32783086	G	0.1798	0.109	0.0206	1.17201e-07	27.9973
90001749	IS	rs79318212	6	1365244	G	0.1324	0.1044	0.0225	3.292e-06	21.5295
90001749	IS	rs8007739	14	69171652	G	0.3064	-0.0761	0.0164	3.51399e-06	21.5317
90001750	IS	rs10034909	4	155453429	T	0.7333	-0.0916	0.017	7.03299e-08	29.0329
90001750	IS	rs10886430	10	121010256	G	0.09517	0.1325	0.0261	3.98401e-07	25.772
90001750	IS	rs111940949	22	18624822	G	0.01933	0.3403	0.0558	1.07701e-09	37.1923
90001750	IS	rs11666925	19	11175851	G	0.229	-0.0818	0.0179	4.86194e-06	20.8833
90001750	IS	rs117689591	1	156449975	T	0.01368	-0.3249	0.0664	9.96805e-07	23.942
90001750	IS	rs12811752	12	20577805	C	0.4763	0.0867	0.0151	9.38599e-09	32.9672
90001750	IS	rs2465140	1	943687	C	0.4369	0.0716	0.0153	3.03298e-06	21.8998
90001750	IS	rs2526381	17	56393633	C	0.1581	0.1038	0.0207	5.49705e-07	25.145
90001750	IS	rs41285004	1	57169794	C	0.01094	0.3443	0.0734	2.72703e-06	22.0029
90001750	IS	rs4132949	13	111042840	T	0.1733	-0.0958	0.02	1.69001e-06	22.944
90001750	IS	rs561434	18	3569937	T	0.1165	0.1103	0.0236	3.01801e-06	21.8436
90001750	IS	rs62435690	7	12240945	C	0.2766	0.0822	0.0169	1.085e-06	23.6574
90001750	IS	rs7383287	6	32783086	G	0.1798	0.109	0.0206	1.17201e-07	27.9973
90001750	IS	rs79318212	6	1365244	G	0.1324	0.1044	0.0225	3.292e-06	21.5295
90001750	IS	rs8007739	14	69171652	G	0.3064	-0.0761	0.0164	3.51399e-06	21.5317
90001751	IS	rs10034909	4	155453429	T	0.7333	-0.0916	0.017	7.03299e-08	29.0329
90001751	IS	rs10886430	10	121010256	G	0.09517	0.1325	0.0261	3.98401e-07	25.772
90001751	IS	rs111940949	22	18624822	G	0.01933	0.3403	0.0558	1.07701e-09	37.1923
90001751	IS	rs11666925	19	11175851	G	0.229	-0.0818	0.0179	4.86194e-06	20.8833
90001751	IS	rs117689591	1	156449975	T	0.01368	-0.3249	0.0664	9.96805e-07	23.942
90001751	IS	rs12811752	12	20577805	C	0.4763	0.0867	0.0151	9.38599e-09	32.9672
90001751	IS	rs2465140	1	943687	C	0.4369	0.0716	0.0153	3.03298e-06	21.8998
90001751	IS	rs2526381	17	56393633	C	0.1581	0.1038	0.0207	5.49705e-07	25.145
90001751	IS	rs41285004	1	57169794	C	0.01094	0.3443	0.0734	2.72703e-06	22.0029
90001751	IS	rs4132949	13	111042840	T	0.1733	-0.0958	0.02	1.69001e-06	22.944
90001751	IS	rs561434	18	3569937	T	0.1165	0.1103	0.0236	3.01801e-06	21.8436
90001751	IS	rs62435690	7	12240945	C	0.2766	0.0822	0.0169	1.085e-06	23.6574
90001751	IS	rs7383287	6	32783086	G	0.1798	0.109	0.0206	1.17201e-07	27.9973
90001751	IS	rs79318212	6	1365244	G	0.1324	0.1044	0.0225	3.292e-06	21.5295
90001751	IS	rs8007739	14	69171652	G	0.3064	-0.0761	0.0164	3.51399e-06	21.5317
90001752	IS	rs10034909	4	155453429	T	0.7333	-0.0916	0.017	7.03299e-08	29.0329
90001752	IS	rs10886430	10	121010256	G	0.09517	0.1325	0.0261	3.98401e-07	25.772
90001752	IS	rs111940949	22	18624822	G	0.01933	0.3403	0.0558	1.07701e-09	37.1923
90001752	IS	rs11666925	19	11175851	G	0.229	-0.0818	0.0179	4.86194e-06	20.8833
90001752	IS	rs117689591	1	156449975	T	0.01368	-0.3249	0.0664	9.96805e-07	23.942
90001752	IS	rs12811752	12	20577805	C	0.4763	0.0867	0.0151	9.38599e-09	32.9672
90001752	IS	rs2465140	1	943687	C	0.4369	0.0716	0.0153	3.03298e-06	21.8998
90001752	IS	rs2526381	17	56393633	C	0.1581	0.1038	0.0207	5.49705e-07	25.145
90001752	IS	rs41285004	1	57169794	C	0.01094	0.3443	0.0734	2.72703e-06	22.0029
90001752	IS	rs4132949	13	111042840	T	0.1733	-0.0958	0.02	1.69001e-06	22.944
90001752	IS	rs561434	18	3569937	T	0.1165	0.1103	0.0236	3.01801e-06	21.8436
90001752	IS	rs62435690	7	12240945	C	0.2766	0.0822	0.0169	1.085e-06	23.6574
90001752	IS	rs7383287	6	32783086	G	0.1798	0.109	0.0206	1.17201e-07	27.9973
90001752	IS	rs79318212	6	1365244	G	0.1324	0.1044	0.0225	3.292e-06	21.5295
90001752	IS	rs8007739	14	69171652	G	0.3064	-0.0761	0.0164	3.51399e-06	21.5317
90001753	IS	rs10034909	4	155453429	T	0.7333	-0.0916	0.017	7.03299e-08	29.0329
90001753	IS	rs10886430	10	121010256	G	0.09517	0.1325	0.0261	3.98401e-07	25.772
90001753	IS	rs111940949	22	18624822	G	0.01933	0.3403	0.0558	1.07701e-09	37.1923
90001753	IS	rs11666925	19	11175851	G	0.229	-0.0818	0.0179	4.86194e-06	20.8833
90001753	IS	rs117689591	1	156449975	T	0.01368	-0.3249	0.0664	9.96805e-07	23.942
90001753	IS	rs12811752	12	20577805	C	0.4763	0.0867	0.0151	9.38599e-09	32.9672
90001753	IS	rs2465140	1	943687	C	0.4369	0.0716	0.0153	3.03298e-06	21.8998
90001753	IS	rs2526381	17	56393633	C	0.1581	0.1038	0.0207	5.49705e-07	25.145
90001753	IS	rs41285004	1	57169794	C	0.01094	0.3443	0.0734	2.72703e-06	22.0029
90001753	IS	rs4132949	13	111042840	T	0.1733	-0.0958	0.02	1.69001e-06	22.944
90001753	IS	rs561434	18	3569937	T	0.1165	0.1103	0.0236	3.01801e-06	21.8436
90001753	IS	rs62435690	7	12240945	C	0.2766	0.0822	0.0169	1.085e-06	23.6574
90001753	IS	rs7383287	6	32783086	G	0.1798	0.109	0.0206	1.17201e-07	27.9973
90001753	IS	rs79318212	6	1365244	G	0.1324	0.1044	0.0225	3.292e-06	21.5295
90001753	IS	rs8007739	14	69171652	G	0.3064	-0.0761	0.0164	3.51399e-06	21.5317
90001754	IS	rs10886430	10	121010256	G	0.09517	0.1325	0.0261	3.98401e-07	25.772
90001754	IS	rs111940949	22	18624822	G	0.01933	0.3403	0.0558	1.07701e-09	37.1923
90001754	IS	rs11666925	19	11175851	G	0.229	-0.0818	0.0179	4.86194e-06	20.8833
90001754	IS	rs117689591	1	156449975	T	0.01368	-0.3249	0.0664	9.96805e-07	23.942
90001754	IS	rs12811752	12	20577805	C	0.4763	0.0867	0.0151	9.38599e-09	32.9672
90001754	IS	rs2465140	1	943687	C	0.4369	0.0716	0.0153	3.03298e-06	21.8998
90001754	IS	rs2526381	17	56393633	C	0.1581	0.1038	0.0207	5.49705e-07	25.145
90001754	IS	rs41285004	1	57169794	C	0.01094	0.3443	0.0734	2.72703e-06	22.0029
90001754	IS	rs4132949	13	111042840	T	0.1733	-0.0958	0.02	1.69001e-06	22.944
90001754	IS	rs561434	18	3569937	T	0.1165	0.1103	0.0236	3.01801e-06	21.8436
90001754	IS	rs62435690	7	12240945	C	0.2766	0.0822	0.0169	1.085e-06	23.6574
90001754	IS	rs79318212	6	1365244	G	0.1324	0.1044	0.0225	3.292e-06	21.5295
90001755	IS	rs10034909	4	155453429	T	0.7333	-0.0916	0.017	7.03299e-08	29.0329
90001755	IS	rs10886430	10	121010256	G	0.09517	0.1325	0.0261	3.98401e-07	25.772
90001755	IS	rs111940949	22	18624822	G	0.01933	0.3403	0.0558	1.07701e-09	37.1923
90001755	IS	rs11666925	19	11175851	G	0.229	-0.0818	0.0179	4.86194e-06	20.8833
90001755	IS	rs117689591	1	156449975	T	0.01368	-0.3249	0.0664	9.96805e-07	23.942
90001755	IS	rs12811752	12	20577805	C	0.4763	0.0867	0.0151	9.38599e-09	32.9672
90001755	IS	rs2465140	1	943687	C	0.4369	0.0716	0.0153	3.03298e-06	21.8998
90001755	IS	rs2526381	17	56393633	C	0.1581	0.1038	0.0207	5.49705e-07	25.145
90001755	IS	rs41285004	1	57169794	C	0.01094	0.3443	0.0734	2.72703e-06	22.0029
90001755	IS	rs4132949	13	111042840	T	0.1733	-0.0958	0.02	1.69001e-06	22.944
90001755	IS	rs561434	18	3569937	T	0.1165	0.1103	0.0236	3.01801e-06	21.8436
90001755	IS	rs62435690	7	12240945	C	0.2766	0.0822	0.0169	1.085e-06	23.6574
90001755	IS	rs7383287	6	32783086	G	0.1798	0.109	0.0206	1.17201e-07	27.9973
90001755	IS	rs79318212	6	1365244	G	0.1324	0.1044	0.0225	3.292e-06	21.5295
90001755	IS	rs8007739	14	69171652	G	0.3064	-0.0761	0.0164	3.51399e-06	21.5317
90001756	IS	rs10034909	4	155453429	T	0.7333	-0.0916	0.017	7.03299e-08	29.0329
90001756	IS	rs10886430	10	121010256	G	0.09517	0.1325	0.0261	3.98401e-07	25.772
90001756	IS	rs111940949	22	18624822	G	0.01933	0.3403	0.0558	1.07701e-09	37.1923
90001756	IS	rs11666925	19	11175851	G	0.229	-0.0818	0.0179	4.86194e-06	20.8833
90001756	IS	rs117689591	1	156449975	T	0.01368	-0.3249	0.0664	9.96805e-07	23.942
90001756	IS	rs12811752	12	20577805	C	0.4763	0.0867	0.0151	9.38599e-09	32.9672
90001756	IS	rs2465140	1	943687	C	0.4369	0.0716	0.0153	3.03298e-06	21.8998
90001756	IS	rs2526381	17	56393633	C	0.1581	0.1038	0.0207	5.49705e-07	25.145
90001756	IS	rs41285004	1	57169794	C	0.01094	0.3443	0.0734	2.72703e-06	22.0029
90001756	IS	rs4132949	13	111042840	T	0.1733	-0.0958	0.02	1.69001e-06	22.944
90001756	IS	rs561434	18	3569937	T	0.1165	0.1103	0.0236	3.01801e-06	21.8436
90001756	IS	rs62435690	7	12240945	C	0.2766	0.0822	0.0169	1.085e-06	23.6574
90001756	IS	rs7383287	6	32783086	G	0.1798	0.109	0.0206	1.17201e-07	27.9973
90001756	IS	rs79318212	6	1365244	G	0.1324	0.1044	0.0225	3.292e-06	21.5295
90001756	IS	rs8007739	14	69171652	G	0.3064	-0.0761	0.0164	3.51399e-06	21.5317
90001757	IS	rs10034909	4	155453429	T	0.7333	-0.0916	0.017	7.03299e-08	29.0329
90001757	IS	rs10886430	10	121010256	G	0.09517	0.1325	0.0261	3.98401e-07	25.772
90001757	IS	rs111940949	22	18624822	G	0.01933	0.3403	0.0558	1.07701e-09	37.1923
90001757	IS	rs11666925	19	11175851	G	0.229	-0.0818	0.0179	4.86194e-06	20.8833
90001757	IS	rs117689591	1	156449975	T	0.01368	-0.3249	0.0664	9.96805e-07	23.942
90001757	IS	rs12811752	12	20577805	C	0.4763	0.0867	0.0151	9.38599e-09	32.9672
90001757	IS	rs2465140	1	943687	C	0.4369	0.0716	0.0153	3.03298e-06	21.8998
90001757	IS	rs2526381	17	56393633	C	0.1581	0.1038	0.0207	5.49705e-07	25.145
90001757	IS	rs41285004	1	57169794	C	0.01094	0.3443	0.0734	2.72703e-06	22.0029
90001757	IS	rs4132949	13	111042840	T	0.1733	-0.0958	0.02	1.69001e-06	22.944
90001757	IS	rs561434	18	3569937	T	0.1165	0.1103	0.0236	3.01801e-06	21.8436
90001757	IS	rs62435690	7	12240945	C	0.2766	0.0822	0.0169	1.085e-06	23.6574
90001757	IS	rs7383287	6	32783086	G	0.1798	0.109	0.0206	1.17201e-07	27.9973
90001757	IS	rs79318212	6	1365244	G	0.1324	0.1044	0.0225	3.292e-06	21.5295
90001757	IS	rs8007739	14	69171652	G	0.3064	-0.0761	0.0164	3.51399e-06	21.5317
90001758	IS	rs10034909	4	155453429	T	0.7333	-0.0916	0.017	7.03299e-08	29.0329
90001758	IS	rs10886430	10	121010256	G	0.09517	0.1325	0.0261	3.98401e-07	25.772
90001758	IS	rs111940949	22	18624822	G	0.01933	0.3403	0.0558	1.07701e-09	37.1923
90001758	IS	rs11666925	19	11175851	G	0.229	-0.0818	0.0179	4.86194e-06	20.8833
90001758	IS	rs117689591	1	156449975	T	0.01368	-0.3249	0.0664	9.96805e-07	23.942
90001758	IS	rs12811752	12	20577805	C	0.4763	0.0867	0.0151	9.38599e-09	32.9672
90001758	IS	rs2465140	1	943687	C	0.4369	0.0716	0.0153	3.03298e-06	21.8998
90001758	IS	rs2526381	17	56393633	C	0.1581	0.1038	0.0207	5.49705e-07	25.145
90001758	IS	rs41285004	1	57169794	C	0.01094	0.3443	0.0734	2.72703e-06	22.0029
90001758	IS	rs4132949	13	111042840	T	0.1733	-0.0958	0.02	1.69001e-06	22.944
90001758	IS	rs561434	18	3569937	T	0.1165	0.1103	0.0236	3.01801e-06	21.8436
90001758	IS	rs62435690	7	12240945	C	0.2766	0.0822	0.0169	1.085e-06	23.6574
90001758	IS	rs7383287	6	32783086	G	0.1798	0.109	0.0206	1.17201e-07	27.9973
90001758	IS	rs79318212	6	1365244	G	0.1324	0.1044	0.0225	3.292e-06	21.5295
90001758	IS	rs8007739	14	69171652	G	0.3064	-0.0761	0.0164	3.51399e-06	21.5317
90001759	IS	rs10034909	4	155453429	T	0.7333	-0.0916	0.017	7.03299e-08	29.0329
90001759	IS	rs10886430	10	121010256	G	0.09517	0.1325	0.0261	3.98401e-07	25.772
90001759	IS	rs111940949	22	18624822	G	0.01933	0.3403	0.0558	1.07701e-09	37.1923
90001759	IS	rs11666925	19	11175851	G	0.229	-0.0818	0.0179	4.86194e-06	20.8833
90001759	IS	rs117689591	1	156449975	T	0.01368	-0.3249	0.0664	9.96805e-07	23.942
90001759	IS	rs12811752	12	20577805	C	0.4763	0.0867	0.0151	9.38599e-09	32.9672
90001759	IS	rs2465140	1	943687	C	0.4369	0.0716	0.0153	3.03298e-06	21.8998
90001759	IS	rs2526381	17	56393633	C	0.1581	0.1038	0.0207	5.49705e-07	25.145
90001759	IS	rs41285004	1	57169794	C	0.01094	0.3443	0.0734	2.72703e-06	22.0029
90001759	IS	rs4132949	13	111042840	T	0.1733	-0.0958	0.02	1.69001e-06	22.944
90001759	IS	rs561434	18	3569937	T	0.1165	0.1103	0.0236	3.01801e-06	21.8436
90001759	IS	rs62435690	7	12240945	C	0.2766	0.0822	0.0169	1.085e-06	23.6574
90001759	IS	rs7383287	6	32783086	G	0.1798	0.109	0.0206	1.17201e-07	27.9973
90001759	IS	rs79318212	6	1365244	G	0.1324	0.1044	0.0225	3.292e-06	21.5295
90001759	IS	rs8007739	14	69171652	G	0.3064	-0.0761	0.0164	3.51399e-06	21.5317
90001760	IS	rs10034909	4	155453429	T	0.7333	-0.0916	0.017	7.03299e-08	29.0329
90001760	IS	rs10886430	10	121010256	G	0.09517	0.1325	0.0261	3.98401e-07	25.772
90001760	IS	rs111940949	22	18624822	G	0.01933	0.3403	0.0558	1.07701e-09	37.1923
90001760	IS	rs11666925	19	11175851	G	0.229	-0.0818	0.0179	4.86194e-06	20.8833
90001760	IS	rs117689591	1	156449975	T	0.01368	-0.3249	0.0664	9.96805e-07	23.942
90001760	IS	rs12811752	12	20577805	C	0.4763	0.0867	0.0151	9.38599e-09	32.9672
90001760	IS	rs2465140	1	943687	C	0.4369	0.0716	0.0153	3.03298e-06	21.8998
90001760	IS	rs2526381	17	56393633	C	0.1581	0.1038	0.0207	5.49705e-07	25.145
90001760	IS	rs41285004	1	57169794	C	0.01094	0.3443	0.0734	2.72703e-06	22.0029
90001760	IS	rs4132949	13	111042840	T	0.1733	-0.0958	0.02	1.69001e-06	22.944
90001760	IS	rs561434	18	3569937	T	0.1165	0.1103	0.0236	3.01801e-06	21.8436
90001760	IS	rs62435690	7	12240945	C	0.2766	0.0822	0.0169	1.085e-06	23.6574
90001760	IS	rs7383287	6	32783086	G	0.1798	0.109	0.0206	1.17201e-07	27.9973
90001760	IS	rs79318212	6	1365244	G	0.1324	0.1044	0.0225	3.292e-06	21.5295
90001760	IS	rs8007739	14	69171652	G	0.3064	-0.0761	0.0164	3.51399e-06	21.5317
90001761	IS	rs10034909	4	155453429	T	0.7333	-0.0916	0.017	7.03299e-08	29.0329
90001761	IS	rs10886430	10	121010256	G	0.09517	0.1325	0.0261	3.98401e-07	25.772
90001761	IS	rs111940949	22	18624822	G	0.01933	0.3403	0.0558	1.07701e-09	37.1923
90001761	IS	rs11666925	19	11175851	G	0.229	-0.0818	0.0179	4.86194e-06	20.8833
90001761	IS	rs117689591	1	156449975	T	0.01368	-0.3249	0.0664	9.96805e-07	23.942
90001761	IS	rs12811752	12	20577805	C	0.4763	0.0867	0.0151	9.38599e-09	32.9672
90001761	IS	rs2465140	1	943687	C	0.4369	0.0716	0.0153	3.03298e-06	21.8998
90001761	IS	rs2526381	17	56393633	C	0.1581	0.1038	0.0207	5.49705e-07	25.145
90001761	IS	rs41285004	1	57169794	C	0.01094	0.3443	0.0734	2.72703e-06	22.0029
90001761	IS	rs4132949	13	111042840	T	0.1733	-0.0958	0.02	1.69001e-06	22.944
90001761	IS	rs561434	18	3569937	T	0.1165	0.1103	0.0236	3.01801e-06	21.8436
90001761	IS	rs62435690	7	12240945	C	0.2766	0.0822	0.0169	1.085e-06	23.6574
90001761	IS	rs7383287	6	32783086	G	0.1798	0.109	0.0206	1.17201e-07	27.9973
90001761	IS	rs79318212	6	1365244	G	0.1324	0.1044	0.0225	3.292e-06	21.5295
90001761	IS	rs8007739	14	69171652	G	0.3064	-0.0761	0.0164	3.51399e-06	21.5317
90001762	IS	rs10034909	4	155453429	T	0.7333	-0.0916	0.017	7.03299e-08	29.0329
90001762	IS	rs10886430	10	121010256	G	0.09517	0.1325	0.0261	3.98401e-07	25.772
90001762	IS	rs111940949	22	18624822	G	0.01933	0.3403	0.0558	1.07701e-09	37.1923
90001762	IS	rs11666925	19	11175851	G	0.229	-0.0818	0.0179	4.86194e-06	20.8833
90001762	IS	rs117689591	1	156449975	T	0.01368	-0.3249	0.0664	9.96805e-07	23.942
90001762	IS	rs12811752	12	20577805	C	0.4763	0.0867	0.0151	9.38599e-09	32.9672
90001762	IS	rs2465140	1	943687	C	0.4369	0.0716	0.0153	3.03298e-06	21.8998
90001762	IS	rs2526381	17	56393633	C	0.1581	0.1038	0.0207	5.49705e-07	25.145
90001762	IS	rs41285004	1	57169794	C	0.01094	0.3443	0.0734	2.72703e-06	22.0029
90001762	IS	rs4132949	13	111042840	T	0.1733	-0.0958	0.02	1.69001e-06	22.944
90001762	IS	rs561434	18	3569937	T	0.1165	0.1103	0.0236	3.01801e-06	21.8436
90001762	IS	rs62435690	7	12240945	C	0.2766	0.0822	0.0169	1.085e-06	23.6574
90001762	IS	rs7383287	6	32783086	G	0.1798	0.109	0.0206	1.17201e-07	27.9973
90001762	IS	rs79318212	6	1365244	G	0.1324	0.1044	0.0225	3.292e-06	21.5295
90001762	IS	rs8007739	14	69171652	G	0.3064	-0.0761	0.0164	3.51399e-06	21.5317
90001763	IS	rs10034909	4	155453429	T	0.7333	-0.0916	0.017	7.03299e-08	29.0329
90001763	IS	rs10886430	10	121010256	G	0.09517	0.1325	0.0261	3.98401e-07	25.772
90001763	IS	rs111940949	22	18624822	G	0.01933	0.3403	0.0558	1.07701e-09	37.1923
90001763	IS	rs11666925	19	11175851	G	0.229	-0.0818	0.0179	4.86194e-06	20.8833
90001763	IS	rs117689591	1	156449975	T	0.01368	-0.3249	0.0664	9.96805e-07	23.942
90001763	IS	rs12811752	12	20577805	C	0.4763	0.0867	0.0151	9.38599e-09	32.9672
90001763	IS	rs2465140	1	943687	C	0.4369	0.0716	0.0153	3.03298e-06	21.8998
90001763	IS	rs2526381	17	56393633	C	0.1581	0.1038	0.0207	5.49705e-07	25.145
90001763	IS	rs41285004	1	57169794	C	0.01094	0.3443	0.0734	2.72703e-06	22.0029
90001763	IS	rs4132949	13	111042840	T	0.1733	-0.0958	0.02	1.69001e-06	22.944
90001763	IS	rs561434	18	3569937	T	0.1165	0.1103	0.0236	3.01801e-06	21.8436
90001763	IS	rs62435690	7	12240945	C	0.2766	0.0822	0.0169	1.085e-06	23.6574
90001763	IS	rs7383287	6	32783086	G	0.1798	0.109	0.0206	1.17201e-07	27.9973
90001763	IS	rs79318212	6	1365244	G	0.1324	0.1044	0.0225	3.292e-06	21.5295
90001763	IS	rs8007739	14	69171652	G	0.3064	-0.0761	0.0164	3.51399e-06	21.5317
90001764	IS	rs117689591	1	156449975	T	0.01368	-0.3249	0.0664	9.96805e-07	23.942
90001764	IS	rs2465140	1	943687	C	0.4369	0.0716	0.0153	3.03298e-06	21.8998
90001764	IS	rs41285004	1	57169794	C	0.01094	0.3443	0.0734	2.72703e-06	22.0029
90001765	IS	rs10034909	4	155453429	T	0.7333	-0.0916	0.017	7.03299e-08	29.0329
90001765	IS	rs10886430	10	121010256	G	0.09517	0.1325	0.0261	3.98401e-07	25.772
90001765	IS	rs111940949	22	18624822	G	0.01933	0.3403	0.0558	1.07701e-09	37.1923
90001765	IS	rs11666925	19	11175851	G	0.229	-0.0818	0.0179	4.86194e-06	20.8833
90001765	IS	rs117689591	1	156449975	T	0.01368	-0.3249	0.0664	9.96805e-07	23.942
90001765	IS	rs12811752	12	20577805	C	0.4763	0.0867	0.0151	9.38599e-09	32.9672
90001765	IS	rs2465140	1	943687	C	0.4369	0.0716	0.0153	3.03298e-06	21.8998
90001765	IS	rs2526381	17	56393633	C	0.1581	0.1038	0.0207	5.49705e-07	25.145
90001765	IS	rs41285004	1	57169794	C	0.01094	0.3443	0.0734	2.72703e-06	22.0029
90001765	IS	rs4132949	13	111042840	T	0.1733	-0.0958	0.02	1.69001e-06	22.944
90001765	IS	rs561434	18	3569937	T	0.1165	0.1103	0.0236	3.01801e-06	21.8436
90001765	IS	rs62435690	7	12240945	C	0.2766	0.0822	0.0169	1.085e-06	23.6574
90001765	IS	rs7383287	6	32783086	G	0.1798	0.109	0.0206	1.17201e-07	27.9973
90001765	IS	rs79318212	6	1365244	G	0.1324	0.1044	0.0225	3.292e-06	21.5295
90001765	IS	rs8007739	14	69171652	G	0.3064	-0.0761	0.0164	3.51399e-06	21.5317
90001766	IS	rs10034909	4	155453429	T	0.7333	-0.0916	0.017	7.03299e-08	29.0329
90001766	IS	rs10886430	10	121010256	G	0.09517	0.1325	0.0261	3.98401e-07	25.772
90001766	IS	rs111940949	22	18624822	G	0.01933	0.3403	0.0558	1.07701e-09	37.1923
90001766	IS	rs11666925	19	11175851	G	0.229	-0.0818	0.0179	4.86194e-06	20.8833
90001766	IS	rs117689591	1	156449975	T	0.01368	-0.3249	0.0664	9.96805e-07	23.942
90001766	IS	rs12811752	12	20577805	C	0.4763	0.0867	0.0151	9.38599e-09	32.9672
90001766	IS	rs2465140	1	943687	C	0.4369	0.0716	0.0153	3.03298e-06	21.8998
90001766	IS	rs2526381	17	56393633	C	0.1581	0.1038	0.0207	5.49705e-07	25.145
90001766	IS	rs41285004	1	57169794	C	0.01094	0.3443	0.0734	2.72703e-06	22.0029
90001766	IS	rs4132949	13	111042840	T	0.1733	-0.0958	0.02	1.69001e-06	22.944
90001766	IS	rs561434	18	3569937	T	0.1165	0.1103	0.0236	3.01801e-06	21.8436
90001766	IS	rs62435690	7	12240945	C	0.2766	0.0822	0.0169	1.085e-06	23.6574
90001766	IS	rs7383287	6	32783086	G	0.1798	0.109	0.0206	1.17201e-07	27.9973
90001766	IS	rs79318212	6	1365244	G	0.1324	0.1044	0.0225	3.292e-06	21.5295
90001766	IS	rs8007739	14	69171652	G	0.3064	-0.0761	0.0164	3.51399e-06	21.5317
90001767	IS	rs10034909	4	155453429	T	0.7333	-0.0916	0.017	7.03299e-08	29.0329
90001767	IS	rs10886430	10	121010256	G	0.09517	0.1325	0.0261	3.98401e-07	25.772
90001767	IS	rs111940949	22	18624822	G	0.01933	0.3403	0.0558	1.07701e-09	37.1923
90001767	IS	rs11666925	19	11175851	G	0.229	-0.0818	0.0179	4.86194e-06	20.8833
90001767	IS	rs117689591	1	156449975	T	0.01368	-0.3249	0.0664	9.96805e-07	23.942
90001767	IS	rs12811752	12	20577805	C	0.4763	0.0867	0.0151	9.38599e-09	32.9672
90001767	IS	rs2465140	1	943687	C	0.4369	0.0716	0.0153	3.03298e-06	21.8998
90001767	IS	rs2526381	17	56393633	C	0.1581	0.1038	0.0207	5.49705e-07	25.145
90001767	IS	rs41285004	1	57169794	C	0.01094	0.3443	0.0734	2.72703e-06	22.0029
90001767	IS	rs4132949	13	111042840	T	0.1733	-0.0958	0.02	1.69001e-06	22.944
90001767	IS	rs561434	18	3569937	T	0.1165	0.1103	0.0236	3.01801e-06	21.8436
90001767	IS	rs62435690	7	12240945	C	0.2766	0.0822	0.0169	1.085e-06	23.6574
90001767	IS	rs7383287	6	32783086	G	0.1798	0.109	0.0206	1.17201e-07	27.9973
90001767	IS	rs79318212	6	1365244	G	0.1324	0.1044	0.0225	3.292e-06	21.5295
90001767	IS	rs8007739	14	69171652	G	0.3064	-0.0761	0.0164	3.51399e-06	21.5317
90001768	IS	rs10034909	4	155453429	T	0.7333	-0.0916	0.017	7.03299e-08	29.0329
90001768	IS	rs10886430	10	121010256	G	0.09517	0.1325	0.0261	3.98401e-07	25.772
90001768	IS	rs111940949	22	18624822	G	0.01933	0.3403	0.0558	1.07701e-09	37.1923
90001768	IS	rs11666925	19	11175851	G	0.229	-0.0818	0.0179	4.86194e-06	20.8833
90001768	IS	rs117689591	1	156449975	T	0.01368	-0.3249	0.0664	9.96805e-07	23.942
90001768	IS	rs12811752	12	20577805	C	0.4763	0.0867	0.0151	9.38599e-09	32.9672
90001768	IS	rs2465140	1	943687	C	0.4369	0.0716	0.0153	3.03298e-06	21.8998
90001768	IS	rs2526381	17	56393633	C	0.1581	0.1038	0.0207	5.49705e-07	25.145
90001768	IS	rs41285004	1	57169794	C	0.01094	0.3443	0.0734	2.72703e-06	22.0029
90001768	IS	rs4132949	13	111042840	T	0.1733	-0.0958	0.02	1.69001e-06	22.944
90001768	IS	rs561434	18	3569937	T	0.1165	0.1103	0.0236	3.01801e-06	21.8436
90001768	IS	rs62435690	7	12240945	C	0.2766	0.0822	0.0169	1.085e-06	23.6574
90001768	IS	rs7383287	6	32783086	G	0.1798	0.109	0.0206	1.17201e-07	27.9973
90001768	IS	rs79318212	6	1365244	G	0.1324	0.1044	0.0225	3.292e-06	21.5295
90001768	IS	rs8007739	14	69171652	G	0.3064	-0.0761	0.0164	3.51399e-06	21.5317
90001769	IS	rs10034909	4	155453429	T	0.7333	-0.0916	0.017	7.03299e-08	29.0329
90001769	IS	rs10886430	10	121010256	G	0.09517	0.1325	0.0261	3.98401e-07	25.772
90001769	IS	rs111940949	22	18624822	G	0.01933	0.3403	0.0558	1.07701e-09	37.1923
90001769	IS	rs11666925	19	11175851	G	0.229	-0.0818	0.0179	4.86194e-06	20.8833
90001769	IS	rs117689591	1	156449975	T	0.01368	-0.3249	0.0664	9.96805e-07	23.942
90001769	IS	rs12811752	12	20577805	C	0.4763	0.0867	0.0151	9.38599e-09	32.9672
90001769	IS	rs2465140	1	943687	C	0.4369	0.0716	0.0153	3.03298e-06	21.8998
90001769	IS	rs2526381	17	56393633	C	0.1581	0.1038	0.0207	5.49705e-07	25.145
90001769	IS	rs41285004	1	57169794	C	0.01094	0.3443	0.0734	2.72703e-06	22.0029
90001769	IS	rs4132949	13	111042840	T	0.1733	-0.0958	0.02	1.69001e-06	22.944
90001769	IS	rs561434	18	3569937	T	0.1165	0.1103	0.0236	3.01801e-06	21.8436
90001769	IS	rs62435690	7	12240945	C	0.2766	0.0822	0.0169	1.085e-06	23.6574
90001769	IS	rs7383287	6	32783086	G	0.1798	0.109	0.0206	1.17201e-07	27.9973
90001769	IS	rs79318212	6	1365244	G	0.1324	0.1044	0.0225	3.292e-06	21.5295
90001769	IS	rs8007739	14	69171652	G	0.3064	-0.0761	0.0164	3.51399e-06	21.5317
90001770	IS	rs10034909	4	155453429	T	0.7333	-0.0916	0.017	7.03299e-08	29.0329
90001770	IS	rs117689591	1	156449975	T	0.01368	-0.3249	0.0664	9.96805e-07	23.942
90001770	IS	rs2465140	1	943687	C	0.4369	0.0716	0.0153	3.03298e-06	21.8998
90001770	IS	rs41285004	1	57169794	C	0.01094	0.3443	0.0734	2.72703e-06	22.0029
90001771	IS	rs10034909	4	155453429	T	0.7333	-0.0916	0.017	7.03299e-08	29.0329
90001771	IS	rs10886430	10	121010256	G	0.09517	0.1325	0.0261	3.98401e-07	25.772
90001771	IS	rs111940949	22	18624822	G	0.01933	0.3403	0.0558	1.07701e-09	37.1923
90001771	IS	rs11666925	19	11175851	G	0.229	-0.0818	0.0179	4.86194e-06	20.8833
90001771	IS	rs117689591	1	156449975	T	0.01368	-0.3249	0.0664	9.96805e-07	23.942
90001771	IS	rs12811752	12	20577805	C	0.4763	0.0867	0.0151	9.38599e-09	32.9672
90001771	IS	rs2465140	1	943687	C	0.4369	0.0716	0.0153	3.03298e-06	21.8998
90001771	IS	rs2526381	17	56393633	C	0.1581	0.1038	0.0207	5.49705e-07	25.145
90001771	IS	rs41285004	1	57169794	C	0.01094	0.3443	0.0734	2.72703e-06	22.0029
90001771	IS	rs4132949	13	111042840	T	0.1733	-0.0958	0.02	1.69001e-06	22.944
90001771	IS	rs561434	18	3569937	T	0.1165	0.1103	0.0236	3.01801e-06	21.8436
90001771	IS	rs62435690	7	12240945	C	0.2766	0.0822	0.0169	1.085e-06	23.6574
90001771	IS	rs7383287	6	32783086	G	0.1798	0.109	0.0206	1.17201e-07	27.9973
90001771	IS	rs79318212	6	1365244	G	0.1324	0.1044	0.0225	3.292e-06	21.5295
90001771	IS	rs8007739	14	69171652	G	0.3064	-0.0761	0.0164	3.51399e-06	21.5317
90001772	IS	rs10034909	4	155453429	T	0.7333	-0.0916	0.017	7.03299e-08	29.0329
90001772	IS	rs10886430	10	121010256	G	0.09517	0.1325	0.0261	3.98401e-07	25.772
90001772	IS	rs111940949	22	18624822	G	0.01933	0.3403	0.0558	1.07701e-09	37.1923
90001772	IS	rs11666925	19	11175851	G	0.229	-0.0818	0.0179	4.86194e-06	20.8833
90001772	IS	rs117689591	1	156449975	T	0.01368	-0.3249	0.0664	9.96805e-07	23.942
90001772	IS	rs12811752	12	20577805	C	0.4763	0.0867	0.0151	9.38599e-09	32.9672
90001772	IS	rs2465140	1	943687	C	0.4369	0.0716	0.0153	3.03298e-06	21.8998
90001772	IS	rs2526381	17	56393633	C	0.1581	0.1038	0.0207	5.49705e-07	25.145
90001772	IS	rs41285004	1	57169794	C	0.01094	0.3443	0.0734	2.72703e-06	22.0029
90001772	IS	rs4132949	13	111042840	T	0.1733	-0.0958	0.02	1.69001e-06	22.944
90001772	IS	rs561434	18	3569937	T	0.1165	0.1103	0.0236	3.01801e-06	21.8436
90001772	IS	rs62435690	7	12240945	C	0.2766	0.0822	0.0169	1.085e-06	23.6574
90001772	IS	rs7383287	6	32783086	G	0.1798	0.109	0.0206	1.17201e-07	27.9973
90001772	IS	rs79318212	6	1365244	G	0.1324	0.1044	0.0225	3.292e-06	21.5295
90001772	IS	rs8007739	14	69171652	G	0.3064	-0.0761	0.0164	3.51399e-06	21.5317
90001773	IS	rs10034909	4	155453429	T	0.7333	-0.0916	0.017	7.03299e-08	29.0329
90001773	IS	rs10886430	10	121010256	G	0.09517	0.1325	0.0261	3.98401e-07	25.772
90001773	IS	rs111940949	22	18624822	G	0.01933	0.3403	0.0558	1.07701e-09	37.1923
90001773	IS	rs11666925	19	11175851	G	0.229	-0.0818	0.0179	4.86194e-06	20.8833
90001773	IS	rs117689591	1	156449975	T	0.01368	-0.3249	0.0664	9.96805e-07	23.942
90001773	IS	rs12811752	12	20577805	C	0.4763	0.0867	0.0151	9.38599e-09	32.9672
90001773	IS	rs2465140	1	943687	C	0.4369	0.0716	0.0153	3.03298e-06	21.8998
90001773	IS	rs2526381	17	56393633	C	0.1581	0.1038	0.0207	5.49705e-07	25.145
90001773	IS	rs41285004	1	57169794	C	0.01094	0.3443	0.0734	2.72703e-06	22.0029
90001773	IS	rs4132949	13	111042840	T	0.1733	-0.0958	0.02	1.69001e-06	22.944
90001773	IS	rs561434	18	3569937	T	0.1165	0.1103	0.0236	3.01801e-06	21.8436
90001773	IS	rs62435690	7	12240945	C	0.2766	0.0822	0.0169	1.085e-06	23.6574
90001773	IS	rs7383287	6	32783086	G	0.1798	0.109	0.0206	1.17201e-07	27.9973
90001773	IS	rs79318212	6	1365244	G	0.1324	0.1044	0.0225	3.292e-06	21.5295
90001773	IS	rs8007739	14	69171652	G	0.3064	-0.0761	0.0164	3.51399e-06	21.5317
90001774	IS	rs10034909	4	155453429	T	0.7333	-0.0916	0.017	7.03299e-08	29.0329
90001774	IS	rs10886430	10	121010256	G	0.09517	0.1325	0.0261	3.98401e-07	25.772
90001774	IS	rs111940949	22	18624822	G	0.01933	0.3403	0.0558	1.07701e-09	37.1923
90001774	IS	rs11666925	19	11175851	G	0.229	-0.0818	0.0179	4.86194e-06	20.8833
90001774	IS	rs117689591	1	156449975	T	0.01368	-0.3249	0.0664	9.96805e-07	23.942
90001774	IS	rs12811752	12	20577805	C	0.4763	0.0867	0.0151	9.38599e-09	32.9672
90001774	IS	rs2465140	1	943687	C	0.4369	0.0716	0.0153	3.03298e-06	21.8998
90001774	IS	rs2526381	17	56393633	C	0.1581	0.1038	0.0207	5.49705e-07	25.145
90001774	IS	rs41285004	1	57169794	C	0.01094	0.3443	0.0734	2.72703e-06	22.0029
90001774	IS	rs4132949	13	111042840	T	0.1733	-0.0958	0.02	1.69001e-06	22.944
90001774	IS	rs561434	18	3569937	T	0.1165	0.1103	0.0236	3.01801e-06	21.8436
90001774	IS	rs62435690	7	12240945	C	0.2766	0.0822	0.0169	1.085e-06	23.6574
90001774	IS	rs7383287	6	32783086	G	0.1798	0.109	0.0206	1.17201e-07	27.9973
90001774	IS	rs79318212	6	1365244	G	0.1324	0.1044	0.0225	3.292e-06	21.5295
90001774	IS	rs8007739	14	69171652	G	0.3064	-0.0761	0.0164	3.51399e-06	21.5317
90001775	IS	rs10034909	4	155453429	T	0.7333	-0.0916	0.017	7.03299e-08	29.0329
90001775	IS	rs10886430	10	121010256	G	0.09517	0.1325	0.0261	3.98401e-07	25.772
90001775	IS	rs111940949	22	18624822	G	0.01933	0.3403	0.0558	1.07701e-09	37.1923
90001775	IS	rs11666925	19	11175851	G	0.229	-0.0818	0.0179	4.86194e-06	20.8833
90001775	IS	rs117689591	1	156449975	T	0.01368	-0.3249	0.0664	9.96805e-07	23.942
90001775	IS	rs12811752	12	20577805	C	0.4763	0.0867	0.0151	9.38599e-09	32.9672
90001775	IS	rs2465140	1	943687	C	0.4369	0.0716	0.0153	3.03298e-06	21.8998
90001775	IS	rs2526381	17	56393633	C	0.1581	0.1038	0.0207	5.49705e-07	25.145
90001775	IS	rs41285004	1	57169794	C	0.01094	0.3443	0.0734	2.72703e-06	22.0029
90001775	IS	rs4132949	13	111042840	T	0.1733	-0.0958	0.02	1.69001e-06	22.944
90001775	IS	rs561434	18	3569937	T	0.1165	0.1103	0.0236	3.01801e-06	21.8436
90001775	IS	rs62435690	7	12240945	C	0.2766	0.0822	0.0169	1.085e-06	23.6574
90001775	IS	rs7383287	6	32783086	G	0.1798	0.109	0.0206	1.17201e-07	27.9973
90001775	IS	rs79318212	6	1365244	G	0.1324	0.1044	0.0225	3.292e-06	21.5295
90001775	IS	rs8007739	14	69171652	G	0.3064	-0.0761	0.0164	3.51399e-06	21.5317
90001776	IS	rs10034909	4	155453429	T	0.7333	-0.0916	0.017	7.03299e-08	29.0329
90001776	IS	rs10886430	10	121010256	G	0.09517	0.1325	0.0261	3.98401e-07	25.772
90001776	IS	rs111940949	22	18624822	G	0.01933	0.3403	0.0558	1.07701e-09	37.1923
90001776	IS	rs11666925	19	11175851	G	0.229	-0.0818	0.0179	4.86194e-06	20.8833
90001776	IS	rs117689591	1	156449975	T	0.01368	-0.3249	0.0664	9.96805e-07	23.942
90001776	IS	rs12811752	12	20577805	C	0.4763	0.0867	0.0151	9.38599e-09	32.9672
90001776	IS	rs2465140	1	943687	C	0.4369	0.0716	0.0153	3.03298e-06	21.8998
90001776	IS	rs2526381	17	56393633	C	0.1581	0.1038	0.0207	5.49705e-07	25.145
90001776	IS	rs41285004	1	57169794	C	0.01094	0.3443	0.0734	2.72703e-06	22.0029
90001776	IS	rs4132949	13	111042840	T	0.1733	-0.0958	0.02	1.69001e-06	22.944
90001776	IS	rs561434	18	3569937	T	0.1165	0.1103	0.0236	3.01801e-06	21.8436
90001776	IS	rs62435690	7	12240945	C	0.2766	0.0822	0.0169	1.085e-06	23.6574
90001776	IS	rs7383287	6	32783086	G	0.1798	0.109	0.0206	1.17201e-07	27.9973
90001776	IS	rs79318212	6	1365244	G	0.1324	0.1044	0.0225	3.292e-06	21.5295
90001776	IS	rs8007739	14	69171652	G	0.3064	-0.0761	0.0164	3.51399e-06	21.5317
90001777	IS	rs10034909	4	155453429	T	0.7333	-0.0916	0.017	7.03299e-08	29.0329
90001777	IS	rs10886430	10	121010256	G	0.09517	0.1325	0.0261	3.98401e-07	25.772
90001777	IS	rs111940949	22	18624822	G	0.01933	0.3403	0.0558	1.07701e-09	37.1923
90001777	IS	rs11666925	19	11175851	G	0.229	-0.0818	0.0179	4.86194e-06	20.8833
90001777	IS	rs117689591	1	156449975	T	0.01368	-0.3249	0.0664	9.96805e-07	23.942
90001777	IS	rs12811752	12	20577805	C	0.4763	0.0867	0.0151	9.38599e-09	32.9672
90001777	IS	rs2465140	1	943687	C	0.4369	0.0716	0.0153	3.03298e-06	21.8998
90001777	IS	rs2526381	17	56393633	C	0.1581	0.1038	0.0207	5.49705e-07	25.145
90001777	IS	rs41285004	1	57169794	C	0.01094	0.3443	0.0734	2.72703e-06	22.0029
90001777	IS	rs4132949	13	111042840	T	0.1733	-0.0958	0.02	1.69001e-06	22.944
90001777	IS	rs561434	18	3569937	T	0.1165	0.1103	0.0236	3.01801e-06	21.8436
90001777	IS	rs62435690	7	12240945	C	0.2766	0.0822	0.0169	1.085e-06	23.6574
90001777	IS	rs7383287	6	32783086	G	0.1798	0.109	0.0206	1.17201e-07	27.9973
90001777	IS	rs79318212	6	1365244	G	0.1324	0.1044	0.0225	3.292e-06	21.5295
90001777	IS	rs8007739	14	69171652	G	0.3064	-0.0761	0.0164	3.51399e-06	21.5317
90001778	IS	rs10034909	4	155453429	T	0.7333	-0.0916	0.017	7.03299e-08	29.0329
90001778	IS	rs10886430	10	121010256	G	0.09517	0.1325	0.0261	3.98401e-07	25.772
90001778	IS	rs111940949	22	18624822	G	0.01933	0.3403	0.0558	1.07701e-09	37.1923
90001778	IS	rs11666925	19	11175851	G	0.229	-0.0818	0.0179	4.86194e-06	20.8833
90001778	IS	rs117689591	1	156449975	T	0.01368	-0.3249	0.0664	9.96805e-07	23.942
90001778	IS	rs12811752	12	20577805	C	0.4763	0.0867	0.0151	9.38599e-09	32.9672
90001778	IS	rs2465140	1	943687	C	0.4369	0.0716	0.0153	3.03298e-06	21.8998
90001778	IS	rs2526381	17	56393633	C	0.1581	0.1038	0.0207	5.49705e-07	25.145
90001778	IS	rs41285004	1	57169794	C	0.01094	0.3443	0.0734	2.72703e-06	22.0029
90001778	IS	rs4132949	13	111042840	T	0.1733	-0.0958	0.02	1.69001e-06	22.944
90001778	IS	rs561434	18	3569937	T	0.1165	0.1103	0.0236	3.01801e-06	21.8436
90001778	IS	rs62435690	7	12240945	C	0.2766	0.0822	0.0169	1.085e-06	23.6574
90001778	IS	rs7383287	6	32783086	G	0.1798	0.109	0.0206	1.17201e-07	27.9973
90001778	IS	rs79318212	6	1365244	G	0.1324	0.1044	0.0225	3.292e-06	21.5295
90001778	IS	rs8007739	14	69171652	G	0.3064	-0.0761	0.0164	3.51399e-06	21.5317
90001779	IS	rs10034909	4	155453429	T	0.7333	-0.0916	0.017	7.03299e-08	29.0329
90001779	IS	rs10886430	10	121010256	G	0.09517	0.1325	0.0261	3.98401e-07	25.772
90001779	IS	rs111940949	22	18624822	G	0.01933	0.3403	0.0558	1.07701e-09	37.1923
90001779	IS	rs11666925	19	11175851	G	0.229	-0.0818	0.0179	4.86194e-06	20.8833
90001779	IS	rs117689591	1	156449975	T	0.01368	-0.3249	0.0664	9.96805e-07	23.942
90001779	IS	rs12811752	12	20577805	C	0.4763	0.0867	0.0151	9.38599e-09	32.9672
90001779	IS	rs2465140	1	943687	C	0.4369	0.0716	0.0153	3.03298e-06	21.8998
90001779	IS	rs2526381	17	56393633	C	0.1581	0.1038	0.0207	5.49705e-07	25.145
90001779	IS	rs41285004	1	57169794	C	0.01094	0.3443	0.0734	2.72703e-06	22.0029
90001779	IS	rs4132949	13	111042840	T	0.1733	-0.0958	0.02	1.69001e-06	22.944
90001779	IS	rs561434	18	3569937	T	0.1165	0.1103	0.0236	3.01801e-06	21.8436
90001779	IS	rs62435690	7	12240945	C	0.2766	0.0822	0.0169	1.085e-06	23.6574
90001779	IS	rs7383287	6	32783086	G	0.1798	0.109	0.0206	1.17201e-07	27.9973
90001779	IS	rs79318212	6	1365244	G	0.1324	0.1044	0.0225	3.292e-06	21.5295
90001779	IS	rs8007739	14	69171652	G	0.3064	-0.0761	0.0164	3.51399e-06	21.5317
90001780	IS	rs10034909	4	155453429	T	0.7333	-0.0916	0.017	7.03299e-08	29.0329
90001780	IS	rs10886430	10	121010256	G	0.09517	0.1325	0.0261	3.98401e-07	25.772
90001780	IS	rs111940949	22	18624822	G	0.01933	0.3403	0.0558	1.07701e-09	37.1923
90001780	IS	rs11666925	19	11175851	G	0.229	-0.0818	0.0179	4.86194e-06	20.8833
90001780	IS	rs117689591	1	156449975	T	0.01368	-0.3249	0.0664	9.96805e-07	23.942
90001780	IS	rs12811752	12	20577805	C	0.4763	0.0867	0.0151	9.38599e-09	32.9672
90001780	IS	rs2465140	1	943687	C	0.4369	0.0716	0.0153	3.03298e-06	21.8998
90001780	IS	rs2526381	17	56393633	C	0.1581	0.1038	0.0207	5.49705e-07	25.145
90001780	IS	rs41285004	1	57169794	C	0.01094	0.3443	0.0734	2.72703e-06	22.0029
90001780	IS	rs4132949	13	111042840	T	0.1733	-0.0958	0.02	1.69001e-06	22.944
90001780	IS	rs561434	18	3569937	T	0.1165	0.1103	0.0236	3.01801e-06	21.8436
90001780	IS	rs62435690	7	12240945	C	0.2766	0.0822	0.0169	1.085e-06	23.6574
90001780	IS	rs7383287	6	32783086	G	0.1798	0.109	0.0206	1.17201e-07	27.9973
90001780	IS	rs79318212	6	1365244	G	0.1324	0.1044	0.0225	3.292e-06	21.5295
90001780	IS	rs8007739	14	69171652	G	0.3064	-0.0761	0.0164	3.51399e-06	21.5317
90001781	IS	rs10034909	4	155453429	T	0.7333	-0.0916	0.017	7.03299e-08	29.0329
90001781	IS	rs10886430	10	121010256	G	0.09517	0.1325	0.0261	3.98401e-07	25.772
90001781	IS	rs111940949	22	18624822	G	0.01933	0.3403	0.0558	1.07701e-09	37.1923
90001781	IS	rs11666925	19	11175851	G	0.229	-0.0818	0.0179	4.86194e-06	20.8833
90001781	IS	rs117689591	1	156449975	T	0.01368	-0.3249	0.0664	9.96805e-07	23.942
90001781	IS	rs12811752	12	20577805	C	0.4763	0.0867	0.0151	9.38599e-09	32.9672
90001781	IS	rs2465140	1	943687	C	0.4369	0.0716	0.0153	3.03298e-06	21.8998
90001781	IS	rs2526381	17	56393633	C	0.1581	0.1038	0.0207	5.49705e-07	25.145
90001781	IS	rs41285004	1	57169794	C	0.01094	0.3443	0.0734	2.72703e-06	22.0029
90001781	IS	rs4132949	13	111042840	T	0.1733	-0.0958	0.02	1.69001e-06	22.944
90001781	IS	rs561434	18	3569937	T	0.1165	0.1103	0.0236	3.01801e-06	21.8436
90001781	IS	rs62435690	7	12240945	C	0.2766	0.0822	0.0169	1.085e-06	23.6574
90001781	IS	rs7383287	6	32783086	G	0.1798	0.109	0.0206	1.17201e-07	27.9973
90001781	IS	rs79318212	6	1365244	G	0.1324	0.1044	0.0225	3.292e-06	21.5295
90001781	IS	rs8007739	14	69171652	G	0.3064	-0.0761	0.0164	3.51399e-06	21.5317
90001782	IS	rs10034909	4	155453429	T	0.7333	-0.0916	0.017	7.03299e-08	29.0329
90001782	IS	rs10886430	10	121010256	G	0.09517	0.1325	0.0261	3.98401e-07	25.772
90001782	IS	rs111940949	22	18624822	G	0.01933	0.3403	0.0558	1.07701e-09	37.1923
90001782	IS	rs11666925	19	11175851	G	0.229	-0.0818	0.0179	4.86194e-06	20.8833
90001782	IS	rs117689591	1	156449975	T	0.01368	-0.3249	0.0664	9.96805e-07	23.942
90001782	IS	rs12811752	12	20577805	C	0.4763	0.0867	0.0151	9.38599e-09	32.9672
90001782	IS	rs2465140	1	943687	C	0.4369	0.0716	0.0153	3.03298e-06	21.8998
90001782	IS	rs2526381	17	56393633	C	0.1581	0.1038	0.0207	5.49705e-07	25.145
90001782	IS	rs41285004	1	57169794	C	0.01094	0.3443	0.0734	2.72703e-06	22.0029
90001782	IS	rs4132949	13	111042840	T	0.1733	-0.0958	0.02	1.69001e-06	22.944
90001782	IS	rs561434	18	3569937	T	0.1165	0.1103	0.0236	3.01801e-06	21.8436
90001782	IS	rs62435690	7	12240945	C	0.2766	0.0822	0.0169	1.085e-06	23.6574
90001782	IS	rs7383287	6	32783086	G	0.1798	0.109	0.0206	1.17201e-07	27.9973
90001782	IS	rs79318212	6	1365244	G	0.1324	0.1044	0.0225	3.292e-06	21.5295
90001782	IS	rs8007739	14	69171652	G	0.3064	-0.0761	0.0164	3.51399e-06	21.5317
90001783	IS	rs10034909	4	155453429	T	0.7333	-0.0916	0.017	7.03299e-08	29.0329
90001783	IS	rs10886430	10	121010256	G	0.09517	0.1325	0.0261	3.98401e-07	25.772
90001783	IS	rs111940949	22	18624822	G	0.01933	0.3403	0.0558	1.07701e-09	37.1923
90001783	IS	rs11666925	19	11175851	G	0.229	-0.0818	0.0179	4.86194e-06	20.8833
90001783	IS	rs117689591	1	156449975	T	0.01368	-0.3249	0.0664	9.96805e-07	23.942
90001783	IS	rs12811752	12	20577805	C	0.4763	0.0867	0.0151	9.38599e-09	32.9672
90001783	IS	rs2465140	1	943687	C	0.4369	0.0716	0.0153	3.03298e-06	21.8998
90001783	IS	rs2526381	17	56393633	C	0.1581	0.1038	0.0207	5.49705e-07	25.145
90001783	IS	rs41285004	1	57169794	C	0.01094	0.3443	0.0734	2.72703e-06	22.0029
90001783	IS	rs4132949	13	111042840	T	0.1733	-0.0958	0.02	1.69001e-06	22.944
90001783	IS	rs561434	18	3569937	T	0.1165	0.1103	0.0236	3.01801e-06	21.8436
90001783	IS	rs62435690	7	12240945	C	0.2766	0.0822	0.0169	1.085e-06	23.6574
90001783	IS	rs7383287	6	32783086	G	0.1798	0.109	0.0206	1.17201e-07	27.9973
90001783	IS	rs79318212	6	1365244	G	0.1324	0.1044	0.0225	3.292e-06	21.5295
90001783	IS	rs8007739	14	69171652	G	0.3064	-0.0761	0.0164	3.51399e-06	21.5317
90001784	IS	rs10034909	4	155453429	T	0.7333	-0.0916	0.017	7.03299e-08	29.0329
90001784	IS	rs10886430	10	121010256	G	0.09517	0.1325	0.0261	3.98401e-07	25.772
90001784	IS	rs111940949	22	18624822	G	0.01933	0.3403	0.0558	1.07701e-09	37.1923
90001784	IS	rs11666925	19	11175851	G	0.229	-0.0818	0.0179	4.86194e-06	20.8833
90001784	IS	rs117689591	1	156449975	T	0.01368	-0.3249	0.0664	9.96805e-07	23.942
90001784	IS	rs12811752	12	20577805	C	0.4763	0.0867	0.0151	9.38599e-09	32.9672
90001784	IS	rs2465140	1	943687	C	0.4369	0.0716	0.0153	3.03298e-06	21.8998
90001784	IS	rs2526381	17	56393633	C	0.1581	0.1038	0.0207	5.49705e-07	25.145
90001784	IS	rs41285004	1	57169794	C	0.01094	0.3443	0.0734	2.72703e-06	22.0029
90001784	IS	rs4132949	13	111042840	T	0.1733	-0.0958	0.02	1.69001e-06	22.944
90001784	IS	rs561434	18	3569937	T	0.1165	0.1103	0.0236	3.01801e-06	21.8436
90001784	IS	rs62435690	7	12240945	C	0.2766	0.0822	0.0169	1.085e-06	23.6574
90001784	IS	rs7383287	6	32783086	G	0.1798	0.109	0.0206	1.17201e-07	27.9973
90001784	IS	rs79318212	6	1365244	G	0.1324	0.1044	0.0225	3.292e-06	21.5295
90001784	IS	rs8007739	14	69171652	G	0.3064	-0.0761	0.0164	3.51399e-06	21.5317
90001785	IS	rs10034909	4	155453429	T	0.7333	-0.0916	0.017	7.03299e-08	29.0329
90001785	IS	rs10886430	10	121010256	G	0.09517	0.1325	0.0261	3.98401e-07	25.772
90001785	IS	rs111940949	22	18624822	G	0.01933	0.3403	0.0558	1.07701e-09	37.1923
90001785	IS	rs11666925	19	11175851	G	0.229	-0.0818	0.0179	4.86194e-06	20.8833
90001785	IS	rs117689591	1	156449975	T	0.01368	-0.3249	0.0664	9.96805e-07	23.942
90001785	IS	rs12811752	12	20577805	C	0.4763	0.0867	0.0151	9.38599e-09	32.9672
90001785	IS	rs2465140	1	943687	C	0.4369	0.0716	0.0153	3.03298e-06	21.8998
90001785	IS	rs2526381	17	56393633	C	0.1581	0.1038	0.0207	5.49705e-07	25.145
90001785	IS	rs41285004	1	57169794	C	0.01094	0.3443	0.0734	2.72703e-06	22.0029
90001785	IS	rs4132949	13	111042840	T	0.1733	-0.0958	0.02	1.69001e-06	22.944
90001785	IS	rs561434	18	3569937	T	0.1165	0.1103	0.0236	3.01801e-06	21.8436
90001785	IS	rs62435690	7	12240945	C	0.2766	0.0822	0.0169	1.085e-06	23.6574
90001785	IS	rs7383287	6	32783086	G	0.1798	0.109	0.0206	1.17201e-07	27.9973
90001785	IS	rs79318212	6	1365244	G	0.1324	0.1044	0.0225	3.292e-06	21.5295
90001785	IS	rs8007739	14	69171652	G	0.3064	-0.0761	0.0164	3.51399e-06	21.5317
90001786	IS	rs10034909	4	155453429	T	0.7333	-0.0916	0.017	7.03299e-08	29.0329
90001786	IS	rs10886430	10	121010256	G	0.09517	0.1325	0.0261	3.98401e-07	25.772
90001786	IS	rs111940949	22	18624822	G	0.01933	0.3403	0.0558	1.07701e-09	37.1923
90001786	IS	rs11666925	19	11175851	G	0.229	-0.0818	0.0179	4.86194e-06	20.8833
90001786	IS	rs117689591	1	156449975	T	0.01368	-0.3249	0.0664	9.96805e-07	23.942
90001786	IS	rs12811752	12	20577805	C	0.4763	0.0867	0.0151	9.38599e-09	32.9672
90001786	IS	rs2465140	1	943687	C	0.4369	0.0716	0.0153	3.03298e-06	21.8998
90001786	IS	rs2526381	17	56393633	C	0.1581	0.1038	0.0207	5.49705e-07	25.145
90001786	IS	rs41285004	1	57169794	C	0.01094	0.3443	0.0734	2.72703e-06	22.0029
90001786	IS	rs4132949	13	111042840	T	0.1733	-0.0958	0.02	1.69001e-06	22.944
90001786	IS	rs561434	18	3569937	T	0.1165	0.1103	0.0236	3.01801e-06	21.8436
90001786	IS	rs62435690	7	12240945	C	0.2766	0.0822	0.0169	1.085e-06	23.6574
90001786	IS	rs7383287	6	32783086	G	0.1798	0.109	0.0206	1.17201e-07	27.9973
90001786	IS	rs79318212	6	1365244	G	0.1324	0.1044	0.0225	3.292e-06	21.5295
90001786	IS	rs8007739	14	69171652	G	0.3064	-0.0761	0.0164	3.51399e-06	21.5317
90001787	IS	rs10034909	4	155453429	T	0.7333	-0.0916	0.017	7.03299e-08	29.0329
90001787	IS	rs10886430	10	121010256	G	0.09517	0.1325	0.0261	3.98401e-07	25.772
90001787	IS	rs111940949	22	18624822	G	0.01933	0.3403	0.0558	1.07701e-09	37.1923
90001787	IS	rs11666925	19	11175851	G	0.229	-0.0818	0.0179	4.86194e-06	20.8833
90001787	IS	rs117689591	1	156449975	T	0.01368	-0.3249	0.0664	9.96805e-07	23.942
90001787	IS	rs12811752	12	20577805	C	0.4763	0.0867	0.0151	9.38599e-09	32.9672
90001787	IS	rs2465140	1	943687	C	0.4369	0.0716	0.0153	3.03298e-06	21.8998
90001787	IS	rs2526381	17	56393633	C	0.1581	0.1038	0.0207	5.49705e-07	25.145
90001787	IS	rs41285004	1	57169794	C	0.01094	0.3443	0.0734	2.72703e-06	22.0029
90001787	IS	rs4132949	13	111042840	T	0.1733	-0.0958	0.02	1.69001e-06	22.944
90001787	IS	rs561434	18	3569937	T	0.1165	0.1103	0.0236	3.01801e-06	21.8436
90001787	IS	rs62435690	7	12240945	C	0.2766	0.0822	0.0169	1.085e-06	23.6574
90001787	IS	rs7383287	6	32783086	G	0.1798	0.109	0.0206	1.17201e-07	27.9973
90001787	IS	rs79318212	6	1365244	G	0.1324	0.1044	0.0225	3.292e-06	21.5295
90001787	IS	rs8007739	14	69171652	G	0.3064	-0.0761	0.0164	3.51399e-06	21.5317
90001788	IS	rs10034909	4	155453429	T	0.7333	-0.0916	0.017	7.03299e-08	29.0329
90001788	IS	rs10886430	10	121010256	G	0.09517	0.1325	0.0261	3.98401e-07	25.772
90001788	IS	rs111940949	22	18624822	G	0.01933	0.3403	0.0558	1.07701e-09	37.1923
90001788	IS	rs11666925	19	11175851	G	0.229	-0.0818	0.0179	4.86194e-06	20.8833
90001788	IS	rs117689591	1	156449975	T	0.01368	-0.3249	0.0664	9.96805e-07	23.942
90001788	IS	rs12811752	12	20577805	C	0.4763	0.0867	0.0151	9.38599e-09	32.9672
90001788	IS	rs2465140	1	943687	C	0.4369	0.0716	0.0153	3.03298e-06	21.8998
90001788	IS	rs2526381	17	56393633	C	0.1581	0.1038	0.0207	5.49705e-07	25.145
90001788	IS	rs41285004	1	57169794	C	0.01094	0.3443	0.0734	2.72703e-06	22.0029
90001788	IS	rs4132949	13	111042840	T	0.1733	-0.0958	0.02	1.69001e-06	22.944
90001788	IS	rs561434	18	3569937	T	0.1165	0.1103	0.0236	3.01801e-06	21.8436
90001788	IS	rs62435690	7	12240945	C	0.2766	0.0822	0.0169	1.085e-06	23.6574
90001788	IS	rs7383287	6	32783086	G	0.1798	0.109	0.0206	1.17201e-07	27.9973
90001788	IS	rs79318212	6	1365244	G	0.1324	0.1044	0.0225	3.292e-06	21.5295
90001788	IS	rs8007739	14	69171652	G	0.3064	-0.0761	0.0164	3.51399e-06	21.5317
90001789	IS	rs10034909	4	155453429	T	0.7333	-0.0916	0.017	7.03299e-08	29.0329
90001789	IS	rs10886430	10	121010256	G	0.09517	0.1325	0.0261	3.98401e-07	25.772
90001789	IS	rs111940949	22	18624822	G	0.01933	0.3403	0.0558	1.07701e-09	37.1923
90001789	IS	rs11666925	19	11175851	G	0.229	-0.0818	0.0179	4.86194e-06	20.8833
90001789	IS	rs117689591	1	156449975	T	0.01368	-0.3249	0.0664	9.96805e-07	23.942
90001789	IS	rs12811752	12	20577805	C	0.4763	0.0867	0.0151	9.38599e-09	32.9672
90001789	IS	rs2465140	1	943687	C	0.4369	0.0716	0.0153	3.03298e-06	21.8998
90001789	IS	rs2526381	17	56393633	C	0.1581	0.1038	0.0207	5.49705e-07	25.145
90001789	IS	rs41285004	1	57169794	C	0.01094	0.3443	0.0734	2.72703e-06	22.0029
90001789	IS	rs4132949	13	111042840	T	0.1733	-0.0958	0.02	1.69001e-06	22.944
90001789	IS	rs561434	18	3569937	T	0.1165	0.1103	0.0236	3.01801e-06	21.8436
90001789	IS	rs62435690	7	12240945	C	0.2766	0.0822	0.0169	1.085e-06	23.6574
90001789	IS	rs7383287	6	32783086	G	0.1798	0.109	0.0206	1.17201e-07	27.9973
90001789	IS	rs79318212	6	1365244	G	0.1324	0.1044	0.0225	3.292e-06	21.5295
90001789	IS	rs8007739	14	69171652	G	0.3064	-0.0761	0.0164	3.51399e-06	21.5317
90001790	IS	rs10034909	4	155453429	T	0.7333	-0.0916	0.017	7.03299e-08	29.0329
90001790	IS	rs10886430	10	121010256	G	0.09517	0.1325	0.0261	3.98401e-07	25.772
90001790	IS	rs111940949	22	18624822	G	0.01933	0.3403	0.0558	1.07701e-09	37.1923
90001790	IS	rs11666925	19	11175851	G	0.229	-0.0818	0.0179	4.86194e-06	20.8833
90001790	IS	rs117689591	1	156449975	T	0.01368	-0.3249	0.0664	9.96805e-07	23.942
90001790	IS	rs12811752	12	20577805	C	0.4763	0.0867	0.0151	9.38599e-09	32.9672
90001790	IS	rs2465140	1	943687	C	0.4369	0.0716	0.0153	3.03298e-06	21.8998
90001790	IS	rs2526381	17	56393633	C	0.1581	0.1038	0.0207	5.49705e-07	25.145
90001790	IS	rs41285004	1	57169794	C	0.01094	0.3443	0.0734	2.72703e-06	22.0029
90001790	IS	rs4132949	13	111042840	T	0.1733	-0.0958	0.02	1.69001e-06	22.944
90001790	IS	rs561434	18	3569937	T	0.1165	0.1103	0.0236	3.01801e-06	21.8436
90001790	IS	rs62435690	7	12240945	C	0.2766	0.0822	0.0169	1.085e-06	23.6574
90001790	IS	rs7383287	6	32783086	G	0.1798	0.109	0.0206	1.17201e-07	27.9973
90001790	IS	rs79318212	6	1365244	G	0.1324	0.1044	0.0225	3.292e-06	21.5295
90001790	IS	rs8007739	14	69171652	G	0.3064	-0.0761	0.0164	3.51399e-06	21.5317
90001791	IS	rs10034909	4	155453429	T	0.7333	-0.0916	0.017	7.03299e-08	29.0329
90001791	IS	rs10886430	10	121010256	G	0.09517	0.1325	0.0261	3.98401e-07	25.772
90001791	IS	rs111940949	22	18624822	G	0.01933	0.3403	0.0558	1.07701e-09	37.1923
90001791	IS	rs11666925	19	11175851	G	0.229	-0.0818	0.0179	4.86194e-06	20.8833
90001791	IS	rs117689591	1	156449975	T	0.01368	-0.3249	0.0664	9.96805e-07	23.942
90001791	IS	rs12811752	12	20577805	C	0.4763	0.0867	0.0151	9.38599e-09	32.9672
90001791	IS	rs2465140	1	943687	C	0.4369	0.0716	0.0153	3.03298e-06	21.8998
90001791	IS	rs2526381	17	56393633	C	0.1581	0.1038	0.0207	5.49705e-07	25.145
90001791	IS	rs41285004	1	57169794	C	0.01094	0.3443	0.0734	2.72703e-06	22.0029
90001791	IS	rs4132949	13	111042840	T	0.1733	-0.0958	0.02	1.69001e-06	22.944
90001791	IS	rs561434	18	3569937	T	0.1165	0.1103	0.0236	3.01801e-06	21.8436
90001791	IS	rs62435690	7	12240945	C	0.2766	0.0822	0.0169	1.085e-06	23.6574
90001791	IS	rs7383287	6	32783086	G	0.1798	0.109	0.0206	1.17201e-07	27.9973
90001791	IS	rs79318212	6	1365244	G	0.1324	0.1044	0.0225	3.292e-06	21.5295
90001791	IS	rs8007739	14	69171652	G	0.3064	-0.0761	0.0164	3.51399e-06	21.5317
90001792	IS	rs10034909	4	155453429	T	0.7333	-0.0916	0.017	7.03299e-08	29.0329
90001792	IS	rs10886430	10	121010256	G	0.09517	0.1325	0.0261	3.98401e-07	25.772
90001792	IS	rs111940949	22	18624822	G	0.01933	0.3403	0.0558	1.07701e-09	37.1923
90001792	IS	rs11666925	19	11175851	G	0.229	-0.0818	0.0179	4.86194e-06	20.8833
90001792	IS	rs117689591	1	156449975	T	0.01368	-0.3249	0.0664	9.96805e-07	23.942
90001792	IS	rs12811752	12	20577805	C	0.4763	0.0867	0.0151	9.38599e-09	32.9672
90001792	IS	rs2465140	1	943687	C	0.4369	0.0716	0.0153	3.03298e-06	21.8998
90001792	IS	rs2526381	17	56393633	C	0.1581	0.1038	0.0207	5.49705e-07	25.145
90001792	IS	rs41285004	1	57169794	C	0.01094	0.3443	0.0734	2.72703e-06	22.0029
90001792	IS	rs4132949	13	111042840	T	0.1733	-0.0958	0.02	1.69001e-06	22.944
90001792	IS	rs561434	18	3569937	T	0.1165	0.1103	0.0236	3.01801e-06	21.8436
90001792	IS	rs62435690	7	12240945	C	0.2766	0.0822	0.0169	1.085e-06	23.6574
90001792	IS	rs7383287	6	32783086	G	0.1798	0.109	0.0206	1.17201e-07	27.9973
90001792	IS	rs79318212	6	1365244	G	0.1324	0.1044	0.0225	3.292e-06	21.5295
90001792	IS	rs8007739	14	69171652	G	0.3064	-0.0761	0.0164	3.51399e-06	21.5317
90001793	IS	rs10034909	4	155453429	T	0.7333	-0.0916	0.017	7.03299e-08	29.0329
90001793	IS	rs10886430	10	121010256	G	0.09517	0.1325	0.0261	3.98401e-07	25.772
90001793	IS	rs111940949	22	18624822	G	0.01933	0.3403	0.0558	1.07701e-09	37.1923
90001793	IS	rs11666925	19	11175851	G	0.229	-0.0818	0.0179	4.86194e-06	20.8833
90001793	IS	rs117689591	1	156449975	T	0.01368	-0.3249	0.0664	9.96805e-07	23.942
90001793	IS	rs12811752	12	20577805	C	0.4763	0.0867	0.0151	9.38599e-09	32.9672
90001793	IS	rs2465140	1	943687	C	0.4369	0.0716	0.0153	3.03298e-06	21.8998
90001793	IS	rs2526381	17	56393633	C	0.1581	0.1038	0.0207	5.49705e-07	25.145
90001793	IS	rs41285004	1	57169794	C	0.01094	0.3443	0.0734	2.72703e-06	22.0029
90001793	IS	rs4132949	13	111042840	T	0.1733	-0.0958	0.02	1.69001e-06	22.944
90001793	IS	rs561434	18	3569937	T	0.1165	0.1103	0.0236	3.01801e-06	21.8436
90001793	IS	rs62435690	7	12240945	C	0.2766	0.0822	0.0169	1.085e-06	23.6574
90001793	IS	rs7383287	6	32783086	G	0.1798	0.109	0.0206	1.17201e-07	27.9973
90001793	IS	rs79318212	6	1365244	G	0.1324	0.1044	0.0225	3.292e-06	21.5295
90001793	IS	rs8007739	14	69171652	G	0.3064	-0.0761	0.0164	3.51399e-06	21.5317
90001794	IS	rs10034909	4	155453429	T	0.7333	-0.0916	0.017	7.03299e-08	29.0329
90001794	IS	rs10886430	10	121010256	G	0.09517	0.1325	0.0261	3.98401e-07	25.772
90001794	IS	rs111940949	22	18624822	G	0.01933	0.3403	0.0558	1.07701e-09	37.1923
90001794	IS	rs11666925	19	11175851	G	0.229	-0.0818	0.0179	4.86194e-06	20.8833
90001794	IS	rs117689591	1	156449975	T	0.01368	-0.3249	0.0664	9.96805e-07	23.942
90001794	IS	rs12811752	12	20577805	C	0.4763	0.0867	0.0151	9.38599e-09	32.9672
90001794	IS	rs2465140	1	943687	C	0.4369	0.0716	0.0153	3.03298e-06	21.8998
90001794	IS	rs2526381	17	56393633	C	0.1581	0.1038	0.0207	5.49705e-07	25.145
90001794	IS	rs41285004	1	57169794	C	0.01094	0.3443	0.0734	2.72703e-06	22.0029
90001794	IS	rs4132949	13	111042840	T	0.1733	-0.0958	0.02	1.69001e-06	22.944
90001794	IS	rs561434	18	3569937	T	0.1165	0.1103	0.0236	3.01801e-06	21.8436
90001794	IS	rs62435690	7	12240945	C	0.2766	0.0822	0.0169	1.085e-06	23.6574
90001794	IS	rs7383287	6	32783086	G	0.1798	0.109	0.0206	1.17201e-07	27.9973
90001794	IS	rs79318212	6	1365244	G	0.1324	0.1044	0.0225	3.292e-06	21.5295
90001794	IS	rs8007739	14	69171652	G	0.3064	-0.0761	0.0164	3.51399e-06	21.5317
90001795	IS	rs10034909	4	155453429	T	0.7333	-0.0916	0.017	7.03299e-08	29.0329
90001795	IS	rs10886430	10	121010256	G	0.09517	0.1325	0.0261	3.98401e-07	25.772
90001795	IS	rs111940949	22	18624822	G	0.01933	0.3403	0.0558	1.07701e-09	37.1923
90001795	IS	rs11666925	19	11175851	G	0.229	-0.0818	0.0179	4.86194e-06	20.8833
90001795	IS	rs117689591	1	156449975	T	0.01368	-0.3249	0.0664	9.96805e-07	23.942
90001795	IS	rs12811752	12	20577805	C	0.4763	0.0867	0.0151	9.38599e-09	32.9672
90001795	IS	rs2465140	1	943687	C	0.4369	0.0716	0.0153	3.03298e-06	21.8998
90001795	IS	rs2526381	17	56393633	C	0.1581	0.1038	0.0207	5.49705e-07	25.145
90001795	IS	rs41285004	1	57169794	C	0.01094	0.3443	0.0734	2.72703e-06	22.0029
90001795	IS	rs4132949	13	111042840	T	0.1733	-0.0958	0.02	1.69001e-06	22.944
90001795	IS	rs561434	18	3569937	T	0.1165	0.1103	0.0236	3.01801e-06	21.8436
90001795	IS	rs62435690	7	12240945	C	0.2766	0.0822	0.0169	1.085e-06	23.6574
90001795	IS	rs7383287	6	32783086	G	0.1798	0.109	0.0206	1.17201e-07	27.9973
90001795	IS	rs79318212	6	1365244	G	0.1324	0.1044	0.0225	3.292e-06	21.5295
90001795	IS	rs8007739	14	69171652	G	0.3064	-0.0761	0.0164	3.51399e-06	21.5317
90001796	IS	rs10034909	4	155453429	T	0.7333	-0.0916	0.017	7.03299e-08	29.0329
90001796	IS	rs10886430	10	121010256	G	0.09517	0.1325	0.0261	3.98401e-07	25.772
90001796	IS	rs111940949	22	18624822	G	0.01933	0.3403	0.0558	1.07701e-09	37.1923
90001796	IS	rs11666925	19	11175851	G	0.229	-0.0818	0.0179	4.86194e-06	20.8833
90001796	IS	rs117689591	1	156449975	T	0.01368	-0.3249	0.0664	9.96805e-07	23.942
90001796	IS	rs12811752	12	20577805	C	0.4763	0.0867	0.0151	9.38599e-09	32.9672
90001796	IS	rs2465140	1	943687	C	0.4369	0.0716	0.0153	3.03298e-06	21.8998
90001796	IS	rs2526381	17	56393633	C	0.1581	0.1038	0.0207	5.49705e-07	25.145
90001796	IS	rs41285004	1	57169794	C	0.01094	0.3443	0.0734	2.72703e-06	22.0029
90001796	IS	rs4132949	13	111042840	T	0.1733	-0.0958	0.02	1.69001e-06	22.944
90001796	IS	rs561434	18	3569937	T	0.1165	0.1103	0.0236	3.01801e-06	21.8436
90001796	IS	rs62435690	7	12240945	C	0.2766	0.0822	0.0169	1.085e-06	23.6574
90001796	IS	rs7383287	6	32783086	G	0.1798	0.109	0.0206	1.17201e-07	27.9973
90001796	IS	rs79318212	6	1365244	G	0.1324	0.1044	0.0225	3.292e-06	21.5295
90001796	IS	rs8007739	14	69171652	G	0.3064	-0.0761	0.0164	3.51399e-06	21.5317
90001797	IS	rs10034909	4	155453429	T	0.7333	-0.0916	0.017	7.03299e-08	29.0329
90001797	IS	rs10886430	10	121010256	G	0.09517	0.1325	0.0261	3.98401e-07	25.772
90001797	IS	rs111940949	22	18624822	G	0.01933	0.3403	0.0558	1.07701e-09	37.1923
90001797	IS	rs11666925	19	11175851	G	0.229	-0.0818	0.0179	4.86194e-06	20.8833
90001797	IS	rs117689591	1	156449975	T	0.01368	-0.3249	0.0664	9.96805e-07	23.942
90001797	IS	rs12811752	12	20577805	C	0.4763	0.0867	0.0151	9.38599e-09	32.9672
90001797	IS	rs2465140	1	943687	C	0.4369	0.0716	0.0153	3.03298e-06	21.8998
90001797	IS	rs2526381	17	56393633	C	0.1581	0.1038	0.0207	5.49705e-07	25.145
90001797	IS	rs41285004	1	57169794	C	0.01094	0.3443	0.0734	2.72703e-06	22.0029
90001797	IS	rs4132949	13	111042840	T	0.1733	-0.0958	0.02	1.69001e-06	22.944
90001797	IS	rs561434	18	3569937	T	0.1165	0.1103	0.0236	3.01801e-06	21.8436
90001797	IS	rs62435690	7	12240945	C	0.2766	0.0822	0.0169	1.085e-06	23.6574
90001797	IS	rs7383287	6	32783086	G	0.1798	0.109	0.0206	1.17201e-07	27.9973
90001797	IS	rs79318212	6	1365244	G	0.1324	0.1044	0.0225	3.292e-06	21.5295
90001797	IS	rs8007739	14	69171652	G	0.3064	-0.0761	0.0164	3.51399e-06	21.5317
90001798	IS	rs10034909	4	155453429	T	0.7333	-0.0916	0.017	7.03299e-08	29.0329
90001798	IS	rs10886430	10	121010256	G	0.09517	0.1325	0.0261	3.98401e-07	25.772
90001798	IS	rs111940949	22	18624822	G	0.01933	0.3403	0.0558	1.07701e-09	37.1923
90001798	IS	rs11666925	19	11175851	G	0.229	-0.0818	0.0179	4.86194e-06	20.8833
90001798	IS	rs117689591	1	156449975	T	0.01368	-0.3249	0.0664	9.96805e-07	23.942
90001798	IS	rs12811752	12	20577805	C	0.4763	0.0867	0.0151	9.38599e-09	32.9672
90001798	IS	rs2465140	1	943687	C	0.4369	0.0716	0.0153	3.03298e-06	21.8998
90001798	IS	rs2526381	17	56393633	C	0.1581	0.1038	0.0207	5.49705e-07	25.145
90001798	IS	rs41285004	1	57169794	C	0.01094	0.3443	0.0734	2.72703e-06	22.0029
90001798	IS	rs4132949	13	111042840	T	0.1733	-0.0958	0.02	1.69001e-06	22.944
90001798	IS	rs561434	18	3569937	T	0.1165	0.1103	0.0236	3.01801e-06	21.8436
90001798	IS	rs62435690	7	12240945	C	0.2766	0.0822	0.0169	1.085e-06	23.6574
90001798	IS	rs7383287	6	32783086	G	0.1798	0.109	0.0206	1.17201e-07	27.9973
90001798	IS	rs79318212	6	1365244	G	0.1324	0.1044	0.0225	3.292e-06	21.5295
90001798	IS	rs8007739	14	69171652	G	0.3064	-0.0761	0.0164	3.51399e-06	21.5317
90001799	IS	rs10034909	4	155453429	T	0.7333	-0.0916	0.017	7.03299e-08	29.0329
90001799	IS	rs10886430	10	121010256	G	0.09517	0.1325	0.0261	3.98401e-07	25.772
90001799	IS	rs111940949	22	18624822	G	0.01933	0.3403	0.0558	1.07701e-09	37.1923
90001799	IS	rs11666925	19	11175851	G	0.229	-0.0818	0.0179	4.86194e-06	20.8833
90001799	IS	rs117689591	1	156449975	T	0.01368	-0.3249	0.0664	9.96805e-07	23.942
90001799	IS	rs12811752	12	20577805	C	0.4763	0.0867	0.0151	9.38599e-09	32.9672
90001799	IS	rs2465140	1	943687	C	0.4369	0.0716	0.0153	3.03298e-06	21.8998
90001799	IS	rs2526381	17	56393633	C	0.1581	0.1038	0.0207	5.49705e-07	25.145
90001799	IS	rs41285004	1	57169794	C	0.01094	0.3443	0.0734	2.72703e-06	22.0029
90001799	IS	rs4132949	13	111042840	T	0.1733	-0.0958	0.02	1.69001e-06	22.944
90001799	IS	rs561434	18	3569937	T	0.1165	0.1103	0.0236	3.01801e-06	21.8436
90001799	IS	rs62435690	7	12240945	C	0.2766	0.0822	0.0169	1.085e-06	23.6574
90001799	IS	rs7383287	6	32783086	G	0.1798	0.109	0.0206	1.17201e-07	27.9973
90001799	IS	rs79318212	6	1365244	G	0.1324	0.1044	0.0225	3.292e-06	21.5295
90001799	IS	rs8007739	14	69171652	G	0.3064	-0.0761	0.0164	3.51399e-06	21.5317
90001800	IS	rs10034909	4	155453429	T	0.7333	-0.0916	0.017	7.03299e-08	29.0329
90001800	IS	rs10886430	10	121010256	G	0.09517	0.1325	0.0261	3.98401e-07	25.772
90001800	IS	rs111940949	22	18624822	G	0.01933	0.3403	0.0558	1.07701e-09	37.1923
90001800	IS	rs11666925	19	11175851	G	0.229	-0.0818	0.0179	4.86194e-06	20.8833
90001800	IS	rs117689591	1	156449975	T	0.01368	-0.3249	0.0664	9.96805e-07	23.942
90001800	IS	rs12811752	12	20577805	C	0.4763	0.0867	0.0151	9.38599e-09	32.9672
90001800	IS	rs2465140	1	943687	C	0.4369	0.0716	0.0153	3.03298e-06	21.8998
90001800	IS	rs2526381	17	56393633	C	0.1581	0.1038	0.0207	5.49705e-07	25.145
90001800	IS	rs41285004	1	57169794	C	0.01094	0.3443	0.0734	2.72703e-06	22.0029
90001800	IS	rs4132949	13	111042840	T	0.1733	-0.0958	0.02	1.69001e-06	22.944
90001800	IS	rs561434	18	3569937	T	0.1165	0.1103	0.0236	3.01801e-06	21.8436
90001800	IS	rs62435690	7	12240945	C	0.2766	0.0822	0.0169	1.085e-06	23.6574
90001800	IS	rs7383287	6	32783086	G	0.1798	0.109	0.0206	1.17201e-07	27.9973
90001800	IS	rs79318212	6	1365244	G	0.1324	0.1044	0.0225	3.292e-06	21.5295
90001800	IS	rs8007739	14	69171652	G	0.3064	-0.0761	0.0164	3.51399e-06	21.5317
90001801	IS	rs10034909	4	155453429	T	0.7333	-0.0916	0.017	7.03299e-08	29.0329
90001801	IS	rs10886430	10	121010256	G	0.09517	0.1325	0.0261	3.98401e-07	25.772
90001801	IS	rs111940949	22	18624822	G	0.01933	0.3403	0.0558	1.07701e-09	37.1923
90001801	IS	rs11666925	19	11175851	G	0.229	-0.0818	0.0179	4.86194e-06	20.8833
90001801	IS	rs117689591	1	156449975	T	0.01368	-0.3249	0.0664	9.96805e-07	23.942
90001801	IS	rs12811752	12	20577805	C	0.4763	0.0867	0.0151	9.38599e-09	32.9672
90001801	IS	rs2465140	1	943687	C	0.4369	0.0716	0.0153	3.03298e-06	21.8998
90001801	IS	rs2526381	17	56393633	C	0.1581	0.1038	0.0207	5.49705e-07	25.145
90001801	IS	rs41285004	1	57169794	C	0.01094	0.3443	0.0734	2.72703e-06	22.0029
90001801	IS	rs4132949	13	111042840	T	0.1733	-0.0958	0.02	1.69001e-06	22.944
90001801	IS	rs561434	18	3569937	T	0.1165	0.1103	0.0236	3.01801e-06	21.8436
90001801	IS	rs62435690	7	12240945	C	0.2766	0.0822	0.0169	1.085e-06	23.6574
90001801	IS	rs7383287	6	32783086	G	0.1798	0.109	0.0206	1.17201e-07	27.9973
90001801	IS	rs79318212	6	1365244	G	0.1324	0.1044	0.0225	3.292e-06	21.5295
90001801	IS	rs8007739	14	69171652	G	0.3064	-0.0761	0.0164	3.51399e-06	21.5317
90001802	IS	rs10034909	4	155453429	T	0.7333	-0.0916	0.017	7.03299e-08	29.0329
90001802	IS	rs10886430	10	121010256	G	0.09517	0.1325	0.0261	3.98401e-07	25.772
90001802	IS	rs111940949	22	18624822	G	0.01933	0.3403	0.0558	1.07701e-09	37.1923
90001802	IS	rs11666925	19	11175851	G	0.229	-0.0818	0.0179	4.86194e-06	20.8833
90001802	IS	rs117689591	1	156449975	T	0.01368	-0.3249	0.0664	9.96805e-07	23.942
90001802	IS	rs12811752	12	20577805	C	0.4763	0.0867	0.0151	9.38599e-09	32.9672
90001802	IS	rs2465140	1	943687	C	0.4369	0.0716	0.0153	3.03298e-06	21.8998
90001802	IS	rs2526381	17	56393633	C	0.1581	0.1038	0.0207	5.49705e-07	25.145
90001802	IS	rs41285004	1	57169794	C	0.01094	0.3443	0.0734	2.72703e-06	22.0029
90001802	IS	rs4132949	13	111042840	T	0.1733	-0.0958	0.02	1.69001e-06	22.944
90001802	IS	rs561434	18	3569937	T	0.1165	0.1103	0.0236	3.01801e-06	21.8436
90001802	IS	rs62435690	7	12240945	C	0.2766	0.0822	0.0169	1.085e-06	23.6574
90001802	IS	rs7383287	6	32783086	G	0.1798	0.109	0.0206	1.17201e-07	27.9973
90001802	IS	rs79318212	6	1365244	G	0.1324	0.1044	0.0225	3.292e-06	21.5295
90001802	IS	rs8007739	14	69171652	G	0.3064	-0.0761	0.0164	3.51399e-06	21.5317
90001803	IS	rs10034909	4	155453429	T	0.7333	-0.0916	0.017	7.03299e-08	29.0329
90001803	IS	rs10886430	10	121010256	G	0.09517	0.1325	0.0261	3.98401e-07	25.772
90001803	IS	rs111940949	22	18624822	G	0.01933	0.3403	0.0558	1.07701e-09	37.1923
90001803	IS	rs11666925	19	11175851	G	0.229	-0.0818	0.0179	4.86194e-06	20.8833
90001803	IS	rs117689591	1	156449975	T	0.01368	-0.3249	0.0664	9.96805e-07	23.942
90001803	IS	rs12811752	12	20577805	C	0.4763	0.0867	0.0151	9.38599e-09	32.9672
90001803	IS	rs2465140	1	943687	C	0.4369	0.0716	0.0153	3.03298e-06	21.8998
90001803	IS	rs2526381	17	56393633	C	0.1581	0.1038	0.0207	5.49705e-07	25.145
90001803	IS	rs41285004	1	57169794	C	0.01094	0.3443	0.0734	2.72703e-06	22.0029
90001803	IS	rs4132949	13	111042840	T	0.1733	-0.0958	0.02	1.69001e-06	22.944
90001803	IS	rs561434	18	3569937	T	0.1165	0.1103	0.0236	3.01801e-06	21.8436
90001803	IS	rs62435690	7	12240945	C	0.2766	0.0822	0.0169	1.085e-06	23.6574
90001803	IS	rs7383287	6	32783086	G	0.1798	0.109	0.0206	1.17201e-07	27.9973
90001803	IS	rs79318212	6	1365244	G	0.1324	0.1044	0.0225	3.292e-06	21.5295
90001803	IS	rs8007739	14	69171652	G	0.3064	-0.0761	0.0164	3.51399e-06	21.5317
90001804	IS	rs10034909	4	155453429	T	0.7333	-0.0916	0.017	7.03299e-08	29.0329
90001804	IS	rs10886430	10	121010256	G	0.09517	0.1325	0.0261	3.98401e-07	25.772
90001804	IS	rs111940949	22	18624822	G	0.01933	0.3403	0.0558	1.07701e-09	37.1923
90001804	IS	rs11666925	19	11175851	G	0.229	-0.0818	0.0179	4.86194e-06	20.8833
90001804	IS	rs117689591	1	156449975	T	0.01368	-0.3249	0.0664	9.96805e-07	23.942
90001804	IS	rs12811752	12	20577805	C	0.4763	0.0867	0.0151	9.38599e-09	32.9672
90001804	IS	rs2465140	1	943687	C	0.4369	0.0716	0.0153	3.03298e-06	21.8998
90001804	IS	rs2526381	17	56393633	C	0.1581	0.1038	0.0207	5.49705e-07	25.145
90001804	IS	rs41285004	1	57169794	C	0.01094	0.3443	0.0734	2.72703e-06	22.0029
90001804	IS	rs4132949	13	111042840	T	0.1733	-0.0958	0.02	1.69001e-06	22.944
90001804	IS	rs561434	18	3569937	T	0.1165	0.1103	0.0236	3.01801e-06	21.8436
90001804	IS	rs62435690	7	12240945	C	0.2766	0.0822	0.0169	1.085e-06	23.6574
90001804	IS	rs7383287	6	32783086	G	0.1798	0.109	0.0206	1.17201e-07	27.9973
90001804	IS	rs79318212	6	1365244	G	0.1324	0.1044	0.0225	3.292e-06	21.5295
90001804	IS	rs8007739	14	69171652	G	0.3064	-0.0761	0.0164	3.51399e-06	21.5317
90001805	IS	rs10034909	4	155453429	T	0.7333	-0.0916	0.017	7.03299e-08	29.0329
90001805	IS	rs10886430	10	121010256	G	0.09517	0.1325	0.0261	3.98401e-07	25.772
90001805	IS	rs111940949	22	18624822	G	0.01933	0.3403	0.0558	1.07701e-09	37.1923
90001805	IS	rs11666925	19	11175851	G	0.229	-0.0818	0.0179	4.86194e-06	20.8833
90001805	IS	rs117689591	1	156449975	T	0.01368	-0.3249	0.0664	9.96805e-07	23.942
90001805	IS	rs12811752	12	20577805	C	0.4763	0.0867	0.0151	9.38599e-09	32.9672
90001805	IS	rs2465140	1	943687	C	0.4369	0.0716	0.0153	3.03298e-06	21.8998
90001805	IS	rs2526381	17	56393633	C	0.1581	0.1038	0.0207	5.49705e-07	25.145
90001805	IS	rs41285004	1	57169794	C	0.01094	0.3443	0.0734	2.72703e-06	22.0029
90001805	IS	rs4132949	13	111042840	T	0.1733	-0.0958	0.02	1.69001e-06	22.944
90001805	IS	rs561434	18	3569937	T	0.1165	0.1103	0.0236	3.01801e-06	21.8436
90001805	IS	rs62435690	7	12240945	C	0.2766	0.0822	0.0169	1.085e-06	23.6574
90001805	IS	rs7383287	6	32783086	G	0.1798	0.109	0.0206	1.17201e-07	27.9973
90001805	IS	rs79318212	6	1365244	G	0.1324	0.1044	0.0225	3.292e-06	21.5295
90001805	IS	rs8007739	14	69171652	G	0.3064	-0.0761	0.0164	3.51399e-06	21.5317
90001806	IS	rs10034909	4	155453429	T	0.7333	-0.0916	0.017	7.03299e-08	29.0329
90001806	IS	rs10886430	10	121010256	G	0.09517	0.1325	0.0261	3.98401e-07	25.772
90001806	IS	rs111940949	22	18624822	G	0.01933	0.3403	0.0558	1.07701e-09	37.1923
90001806	IS	rs11666925	19	11175851	G	0.229	-0.0818	0.0179	4.86194e-06	20.8833
90001806	IS	rs117689591	1	156449975	T	0.01368	-0.3249	0.0664	9.96805e-07	23.942
90001806	IS	rs12811752	12	20577805	C	0.4763	0.0867	0.0151	9.38599e-09	32.9672
90001806	IS	rs2465140	1	943687	C	0.4369	0.0716	0.0153	3.03298e-06	21.8998
90001806	IS	rs2526381	17	56393633	C	0.1581	0.1038	0.0207	5.49705e-07	25.145
90001806	IS	rs41285004	1	57169794	C	0.01094	0.3443	0.0734	2.72703e-06	22.0029
90001806	IS	rs4132949	13	111042840	T	0.1733	-0.0958	0.02	1.69001e-06	22.944
90001806	IS	rs561434	18	3569937	T	0.1165	0.1103	0.0236	3.01801e-06	21.8436
90001806	IS	rs62435690	7	12240945	C	0.2766	0.0822	0.0169	1.085e-06	23.6574
90001806	IS	rs7383287	6	32783086	G	0.1798	0.109	0.0206	1.17201e-07	27.9973
90001806	IS	rs79318212	6	1365244	G	0.1324	0.1044	0.0225	3.292e-06	21.5295
90001806	IS	rs8007739	14	69171652	G	0.3064	-0.0761	0.0164	3.51399e-06	21.5317
90001807	IS	rs10034909	4	155453429	T	0.7333	-0.0916	0.017	7.03299e-08	29.0329
90001807	IS	rs10886430	10	121010256	G	0.09517	0.1325	0.0261	3.98401e-07	25.772
90001807	IS	rs111940949	22	18624822	G	0.01933	0.3403	0.0558	1.07701e-09	37.1923
90001807	IS	rs11666925	19	11175851	G	0.229	-0.0818	0.0179	4.86194e-06	20.8833
90001807	IS	rs117689591	1	156449975	T	0.01368	-0.3249	0.0664	9.96805e-07	23.942
90001807	IS	rs12811752	12	20577805	C	0.4763	0.0867	0.0151	9.38599e-09	32.9672
90001807	IS	rs2465140	1	943687	C	0.4369	0.0716	0.0153	3.03298e-06	21.8998
90001807	IS	rs2526381	17	56393633	C	0.1581	0.1038	0.0207	5.49705e-07	25.145
90001807	IS	rs41285004	1	57169794	C	0.01094	0.3443	0.0734	2.72703e-06	22.0029
90001807	IS	rs4132949	13	111042840	T	0.1733	-0.0958	0.02	1.69001e-06	22.944
90001807	IS	rs561434	18	3569937	T	0.1165	0.1103	0.0236	3.01801e-06	21.8436
90001807	IS	rs62435690	7	12240945	C	0.2766	0.0822	0.0169	1.085e-06	23.6574
90001807	IS	rs7383287	6	32783086	G	0.1798	0.109	0.0206	1.17201e-07	27.9973
90001807	IS	rs79318212	6	1365244	G	0.1324	0.1044	0.0225	3.292e-06	21.5295
90001807	IS	rs8007739	14	69171652	G	0.3064	-0.0761	0.0164	3.51399e-06	21.5317
90001808	IS	rs10034909	4	155453429	T	0.7333	-0.0916	0.017	7.03299e-08	29.0329
90001808	IS	rs10886430	10	121010256	G	0.09517	0.1325	0.0261	3.98401e-07	25.772
90001808	IS	rs111940949	22	18624822	G	0.01933	0.3403	0.0558	1.07701e-09	37.1923
90001808	IS	rs11666925	19	11175851	G	0.229	-0.0818	0.0179	4.86194e-06	20.8833
90001808	IS	rs117689591	1	156449975	T	0.01368	-0.3249	0.0664	9.96805e-07	23.942
90001808	IS	rs12811752	12	20577805	C	0.4763	0.0867	0.0151	9.38599e-09	32.9672
90001808	IS	rs2465140	1	943687	C	0.4369	0.0716	0.0153	3.03298e-06	21.8998
90001808	IS	rs2526381	17	56393633	C	0.1581	0.1038	0.0207	5.49705e-07	25.145
90001808	IS	rs41285004	1	57169794	C	0.01094	0.3443	0.0734	2.72703e-06	22.0029
90001808	IS	rs4132949	13	111042840	T	0.1733	-0.0958	0.02	1.69001e-06	22.944
90001808	IS	rs561434	18	3569937	T	0.1165	0.1103	0.0236	3.01801e-06	21.8436
90001808	IS	rs62435690	7	12240945	C	0.2766	0.0822	0.0169	1.085e-06	23.6574
90001808	IS	rs7383287	6	32783086	G	0.1798	0.109	0.0206	1.17201e-07	27.9973
90001808	IS	rs79318212	6	1365244	G	0.1324	0.1044	0.0225	3.292e-06	21.5295
90001808	IS	rs8007739	14	69171652	G	0.3064	-0.0761	0.0164	3.51399e-06	21.5317
90001809	IS	rs10034909	4	155453429	T	0.7333	-0.0916	0.017	7.03299e-08	29.0329
90001809	IS	rs10886430	10	121010256	G	0.09517	0.1325	0.0261	3.98401e-07	25.772
90001809	IS	rs111940949	22	18624822	G	0.01933	0.3403	0.0558	1.07701e-09	37.1923
90001809	IS	rs11666925	19	11175851	G	0.229	-0.0818	0.0179	4.86194e-06	20.8833
90001809	IS	rs117689591	1	156449975	T	0.01368	-0.3249	0.0664	9.96805e-07	23.942
90001809	IS	rs12811752	12	20577805	C	0.4763	0.0867	0.0151	9.38599e-09	32.9672
90001809	IS	rs2465140	1	943687	C	0.4369	0.0716	0.0153	3.03298e-06	21.8998
90001809	IS	rs2526381	17	56393633	C	0.1581	0.1038	0.0207	5.49705e-07	25.145
90001809	IS	rs41285004	1	57169794	C	0.01094	0.3443	0.0734	2.72703e-06	22.0029
90001809	IS	rs4132949	13	111042840	T	0.1733	-0.0958	0.02	1.69001e-06	22.944
90001809	IS	rs561434	18	3569937	T	0.1165	0.1103	0.0236	3.01801e-06	21.8436
90001809	IS	rs62435690	7	12240945	C	0.2766	0.0822	0.0169	1.085e-06	23.6574
90001809	IS	rs7383287	6	32783086	G	0.1798	0.109	0.0206	1.17201e-07	27.9973
90001809	IS	rs79318212	6	1365244	G	0.1324	0.1044	0.0225	3.292e-06	21.5295
90001809	IS	rs8007739	14	69171652	G	0.3064	-0.0761	0.0164	3.51399e-06	21.5317
90001810	IS	rs10034909	4	155453429	T	0.7333	-0.0916	0.017	7.03299e-08	29.0329
90001810	IS	rs10886430	10	121010256	G	0.09517	0.1325	0.0261	3.98401e-07	25.772
90001810	IS	rs111940949	22	18624822	G	0.01933	0.3403	0.0558	1.07701e-09	37.1923
90001810	IS	rs11666925	19	11175851	G	0.229	-0.0818	0.0179	4.86194e-06	20.8833
90001810	IS	rs117689591	1	156449975	T	0.01368	-0.3249	0.0664	9.96805e-07	23.942
90001810	IS	rs12811752	12	20577805	C	0.4763	0.0867	0.0151	9.38599e-09	32.9672
90001810	IS	rs2465140	1	943687	C	0.4369	0.0716	0.0153	3.03298e-06	21.8998
90001810	IS	rs2526381	17	56393633	C	0.1581	0.1038	0.0207	5.49705e-07	25.145
90001810	IS	rs41285004	1	57169794	C	0.01094	0.3443	0.0734	2.72703e-06	22.0029
90001810	IS	rs4132949	13	111042840	T	0.1733	-0.0958	0.02	1.69001e-06	22.944
90001810	IS	rs561434	18	3569937	T	0.1165	0.1103	0.0236	3.01801e-06	21.8436
90001810	IS	rs62435690	7	12240945	C	0.2766	0.0822	0.0169	1.085e-06	23.6574
90001810	IS	rs7383287	6	32783086	G	0.1798	0.109	0.0206	1.17201e-07	27.9973
90001810	IS	rs79318212	6	1365244	G	0.1324	0.1044	0.0225	3.292e-06	21.5295
90001810	IS	rs8007739	14	69171652	G	0.3064	-0.0761	0.0164	3.51399e-06	21.5317
90001811	IS	rs10034909	4	155453429	T	0.7333	-0.0916	0.017	7.03299e-08	29.0329
90001811	IS	rs10886430	10	121010256	G	0.09517	0.1325	0.0261	3.98401e-07	25.772
90001811	IS	rs111940949	22	18624822	G	0.01933	0.3403	0.0558	1.07701e-09	37.1923
90001811	IS	rs11666925	19	11175851	G	0.229	-0.0818	0.0179	4.86194e-06	20.8833
90001811	IS	rs117689591	1	156449975	T	0.01368	-0.3249	0.0664	9.96805e-07	23.942
90001811	IS	rs12811752	12	20577805	C	0.4763	0.0867	0.0151	9.38599e-09	32.9672
90001811	IS	rs2465140	1	943687	C	0.4369	0.0716	0.0153	3.03298e-06	21.8998
90001811	IS	rs2526381	17	56393633	C	0.1581	0.1038	0.0207	5.49705e-07	25.145
90001811	IS	rs41285004	1	57169794	C	0.01094	0.3443	0.0734	2.72703e-06	22.0029
90001811	IS	rs4132949	13	111042840	T	0.1733	-0.0958	0.02	1.69001e-06	22.944
90001811	IS	rs561434	18	3569937	T	0.1165	0.1103	0.0236	3.01801e-06	21.8436
90001811	IS	rs62435690	7	12240945	C	0.2766	0.0822	0.0169	1.085e-06	23.6574
90001811	IS	rs7383287	6	32783086	G	0.1798	0.109	0.0206	1.17201e-07	27.9973
90001811	IS	rs79318212	6	1365244	G	0.1324	0.1044	0.0225	3.292e-06	21.5295
90001811	IS	rs8007739	14	69171652	G	0.3064	-0.0761	0.0164	3.51399e-06	21.5317
90001812	IS	rs10034909	4	155453429	T	0.7333	-0.0916	0.017	7.03299e-08	29.0329
90001812	IS	rs10886430	10	121010256	G	0.09517	0.1325	0.0261	3.98401e-07	25.772
90001812	IS	rs111940949	22	18624822	G	0.01933	0.3403	0.0558	1.07701e-09	37.1923
90001812	IS	rs11666925	19	11175851	G	0.229	-0.0818	0.0179	4.86194e-06	20.8833
90001812	IS	rs117689591	1	156449975	T	0.01368	-0.3249	0.0664	9.96805e-07	23.942
90001812	IS	rs12811752	12	20577805	C	0.4763	0.0867	0.0151	9.38599e-09	32.9672
90001812	IS	rs2465140	1	943687	C	0.4369	0.0716	0.0153	3.03298e-06	21.8998
90001812	IS	rs2526381	17	56393633	C	0.1581	0.1038	0.0207	5.49705e-07	25.145
90001812	IS	rs41285004	1	57169794	C	0.01094	0.3443	0.0734	2.72703e-06	22.0029
90001812	IS	rs4132949	13	111042840	T	0.1733	-0.0958	0.02	1.69001e-06	22.944
90001812	IS	rs561434	18	3569937	T	0.1165	0.1103	0.0236	3.01801e-06	21.8436
90001812	IS	rs62435690	7	12240945	C	0.2766	0.0822	0.0169	1.085e-06	23.6574
90001812	IS	rs7383287	6	32783086	G	0.1798	0.109	0.0206	1.17201e-07	27.9973
90001812	IS	rs79318212	6	1365244	G	0.1324	0.1044	0.0225	3.292e-06	21.5295
90001812	IS	rs8007739	14	69171652	G	0.3064	-0.0761	0.0164	3.51399e-06	21.5317
90001813	IS	rs10034909	4	155453429	T	0.7333	-0.0916	0.017	7.03299e-08	29.0329
90001813	IS	rs10886430	10	121010256	G	0.09517	0.1325	0.0261	3.98401e-07	25.772
90001813	IS	rs111940949	22	18624822	G	0.01933	0.3403	0.0558	1.07701e-09	37.1923
90001813	IS	rs11666925	19	11175851	G	0.229	-0.0818	0.0179	4.86194e-06	20.8833
90001813	IS	rs117689591	1	156449975	T	0.01368	-0.3249	0.0664	9.96805e-07	23.942
90001813	IS	rs12811752	12	20577805	C	0.4763	0.0867	0.0151	9.38599e-09	32.9672
90001813	IS	rs2465140	1	943687	C	0.4369	0.0716	0.0153	3.03298e-06	21.8998
90001813	IS	rs2526381	17	56393633	C	0.1581	0.1038	0.0207	5.49705e-07	25.145
90001813	IS	rs41285004	1	57169794	C	0.01094	0.3443	0.0734	2.72703e-06	22.0029
90001813	IS	rs4132949	13	111042840	T	0.1733	-0.0958	0.02	1.69001e-06	22.944
90001813	IS	rs561434	18	3569937	T	0.1165	0.1103	0.0236	3.01801e-06	21.8436
90001813	IS	rs62435690	7	12240945	C	0.2766	0.0822	0.0169	1.085e-06	23.6574
90001813	IS	rs7383287	6	32783086	G	0.1798	0.109	0.0206	1.17201e-07	27.9973
90001813	IS	rs79318212	6	1365244	G	0.1324	0.1044	0.0225	3.292e-06	21.5295
90001813	IS	rs8007739	14	69171652	G	0.3064	-0.0761	0.0164	3.51399e-06	21.5317
90001814	IS	rs10034909	4	155453429	T	0.7333	-0.0916	0.017	7.03299e-08	29.0329
90001814	IS	rs10886430	10	121010256	G	0.09517	0.1325	0.0261	3.98401e-07	25.772
90001814	IS	rs111940949	22	18624822	G	0.01933	0.3403	0.0558	1.07701e-09	37.1923
90001814	IS	rs11666925	19	11175851	G	0.229	-0.0818	0.0179	4.86194e-06	20.8833
90001814	IS	rs117689591	1	156449975	T	0.01368	-0.3249	0.0664	9.96805e-07	23.942
90001814	IS	rs12811752	12	20577805	C	0.4763	0.0867	0.0151	9.38599e-09	32.9672
90001814	IS	rs2465140	1	943687	C	0.4369	0.0716	0.0153	3.03298e-06	21.8998
90001814	IS	rs2526381	17	56393633	C	0.1581	0.1038	0.0207	5.49705e-07	25.145
90001814	IS	rs41285004	1	57169794	C	0.01094	0.3443	0.0734	2.72703e-06	22.0029
90001814	IS	rs4132949	13	111042840	T	0.1733	-0.0958	0.02	1.69001e-06	22.944
90001814	IS	rs561434	18	3569937	T	0.1165	0.1103	0.0236	3.01801e-06	21.8436
90001814	IS	rs62435690	7	12240945	C	0.2766	0.0822	0.0169	1.085e-06	23.6574
90001814	IS	rs7383287	6	32783086	G	0.1798	0.109	0.0206	1.17201e-07	27.9973
90001814	IS	rs79318212	6	1365244	G	0.1324	0.1044	0.0225	3.292e-06	21.5295
90001814	IS	rs8007739	14	69171652	G	0.3064	-0.0761	0.0164	3.51399e-06	21.5317
90001815	IS	rs10034909	4	155453429	T	0.7333	-0.0916	0.017	7.03299e-08	29.0329
90001815	IS	rs10886430	10	121010256	G	0.09517	0.1325	0.0261	3.98401e-07	25.772
90001815	IS	rs111940949	22	18624822	G	0.01933	0.3403	0.0558	1.07701e-09	37.1923
90001815	IS	rs11666925	19	11175851	G	0.229	-0.0818	0.0179	4.86194e-06	20.8833
90001815	IS	rs117689591	1	156449975	T	0.01368	-0.3249	0.0664	9.96805e-07	23.942
90001815	IS	rs12811752	12	20577805	C	0.4763	0.0867	0.0151	9.38599e-09	32.9672
90001815	IS	rs2465140	1	943687	C	0.4369	0.0716	0.0153	3.03298e-06	21.8998
90001815	IS	rs2526381	17	56393633	C	0.1581	0.1038	0.0207	5.49705e-07	25.145
90001815	IS	rs41285004	1	57169794	C	0.01094	0.3443	0.0734	2.72703e-06	22.0029
90001815	IS	rs4132949	13	111042840	T	0.1733	-0.0958	0.02	1.69001e-06	22.944
90001815	IS	rs561434	18	3569937	T	0.1165	0.1103	0.0236	3.01801e-06	21.8436
90001815	IS	rs62435690	7	12240945	C	0.2766	0.0822	0.0169	1.085e-06	23.6574
90001815	IS	rs7383287	6	32783086	G	0.1798	0.109	0.0206	1.17201e-07	27.9973
90001815	IS	rs79318212	6	1365244	G	0.1324	0.1044	0.0225	3.292e-06	21.5295
90001815	IS	rs8007739	14	69171652	G	0.3064	-0.0761	0.0164	3.51399e-06	21.5317
90001816	IS	rs10034909	4	155453429	T	0.7333	-0.0916	0.017	7.03299e-08	29.0329
90001816	IS	rs10886430	10	121010256	G	0.09517	0.1325	0.0261	3.98401e-07	25.772
90001816	IS	rs111940949	22	18624822	G	0.01933	0.3403	0.0558	1.07701e-09	37.1923
90001816	IS	rs11666925	19	11175851	G	0.229	-0.0818	0.0179	4.86194e-06	20.8833
90001816	IS	rs117689591	1	156449975	T	0.01368	-0.3249	0.0664	9.96805e-07	23.942
90001816	IS	rs12811752	12	20577805	C	0.4763	0.0867	0.0151	9.38599e-09	32.9672
90001816	IS	rs2465140	1	943687	C	0.4369	0.0716	0.0153	3.03298e-06	21.8998
90001816	IS	rs2526381	17	56393633	C	0.1581	0.1038	0.0207	5.49705e-07	25.145
90001816	IS	rs41285004	1	57169794	C	0.01094	0.3443	0.0734	2.72703e-06	22.0029
90001816	IS	rs4132949	13	111042840	T	0.1733	-0.0958	0.02	1.69001e-06	22.944
90001816	IS	rs561434	18	3569937	T	0.1165	0.1103	0.0236	3.01801e-06	21.8436
90001816	IS	rs62435690	7	12240945	C	0.2766	0.0822	0.0169	1.085e-06	23.6574
90001816	IS	rs7383287	6	32783086	G	0.1798	0.109	0.0206	1.17201e-07	27.9973
90001816	IS	rs79318212	6	1365244	G	0.1324	0.1044	0.0225	3.292e-06	21.5295
90001816	IS	rs8007739	14	69171652	G	0.3064	-0.0761	0.0164	3.51399e-06	21.5317
90001817	IS	rs10034909	4	155453429	T	0.7333	-0.0916	0.017	7.03299e-08	29.0329
90001817	IS	rs10886430	10	121010256	G	0.09517	0.1325	0.0261	3.98401e-07	25.772
90001817	IS	rs111940949	22	18624822	G	0.01933	0.3403	0.0558	1.07701e-09	37.1923
90001817	IS	rs11666925	19	11175851	G	0.229	-0.0818	0.0179	4.86194e-06	20.8833
90001817	IS	rs117689591	1	156449975	T	0.01368	-0.3249	0.0664	9.96805e-07	23.942
90001817	IS	rs12811752	12	20577805	C	0.4763	0.0867	0.0151	9.38599e-09	32.9672
90001817	IS	rs2465140	1	943687	C	0.4369	0.0716	0.0153	3.03298e-06	21.8998
90001817	IS	rs2526381	17	56393633	C	0.1581	0.1038	0.0207	5.49705e-07	25.145
90001817	IS	rs41285004	1	57169794	C	0.01094	0.3443	0.0734	2.72703e-06	22.0029
90001817	IS	rs4132949	13	111042840	T	0.1733	-0.0958	0.02	1.69001e-06	22.944
90001817	IS	rs561434	18	3569937	T	0.1165	0.1103	0.0236	3.01801e-06	21.8436
90001817	IS	rs62435690	7	12240945	C	0.2766	0.0822	0.0169	1.085e-06	23.6574
90001817	IS	rs7383287	6	32783086	G	0.1798	0.109	0.0206	1.17201e-07	27.9973
90001817	IS	rs79318212	6	1365244	G	0.1324	0.1044	0.0225	3.292e-06	21.5295
90001817	IS	rs8007739	14	69171652	G	0.3064	-0.0761	0.0164	3.51399e-06	21.5317
90001818	IS	rs10034909	4	155453429	T	0.7333	-0.0916	0.017	7.03299e-08	29.0329
90001818	IS	rs10886430	10	121010256	G	0.09517	0.1325	0.0261	3.98401e-07	25.772
90001818	IS	rs111940949	22	18624822	G	0.01933	0.3403	0.0558	1.07701e-09	37.1923
90001818	IS	rs11666925	19	11175851	G	0.229	-0.0818	0.0179	4.86194e-06	20.8833
90001818	IS	rs117689591	1	156449975	T	0.01368	-0.3249	0.0664	9.96805e-07	23.942
90001818	IS	rs12811752	12	20577805	C	0.4763	0.0867	0.0151	9.38599e-09	32.9672
90001818	IS	rs2465140	1	943687	C	0.4369	0.0716	0.0153	3.03298e-06	21.8998
90001818	IS	rs2526381	17	56393633	C	0.1581	0.1038	0.0207	5.49705e-07	25.145
90001818	IS	rs41285004	1	57169794	C	0.01094	0.3443	0.0734	2.72703e-06	22.0029
90001818	IS	rs4132949	13	111042840	T	0.1733	-0.0958	0.02	1.69001e-06	22.944
90001818	IS	rs561434	18	3569937	T	0.1165	0.1103	0.0236	3.01801e-06	21.8436
90001818	IS	rs62435690	7	12240945	C	0.2766	0.0822	0.0169	1.085e-06	23.6574
90001818	IS	rs7383287	6	32783086	G	0.1798	0.109	0.0206	1.17201e-07	27.9973
90001818	IS	rs79318212	6	1365244	G	0.1324	0.1044	0.0225	3.292e-06	21.5295
90001818	IS	rs8007739	14	69171652	G	0.3064	-0.0761	0.0164	3.51399e-06	21.5317
90001819	IS	rs10034909	4	155453429	T	0.7333	-0.0916	0.017	7.03299e-08	29.0329
90001819	IS	rs10886430	10	121010256	G	0.09517	0.1325	0.0261	3.98401e-07	25.772
90001819	IS	rs111940949	22	18624822	G	0.01933	0.3403	0.0558	1.07701e-09	37.1923
90001819	IS	rs11666925	19	11175851	G	0.229	-0.0818	0.0179	4.86194e-06	20.8833
90001819	IS	rs117689591	1	156449975	T	0.01368	-0.3249	0.0664	9.96805e-07	23.942
90001819	IS	rs12811752	12	20577805	C	0.4763	0.0867	0.0151	9.38599e-09	32.9672
90001819	IS	rs2465140	1	943687	C	0.4369	0.0716	0.0153	3.03298e-06	21.8998
90001819	IS	rs2526381	17	56393633	C	0.1581	0.1038	0.0207	5.49705e-07	25.145
90001819	IS	rs41285004	1	57169794	C	0.01094	0.3443	0.0734	2.72703e-06	22.0029
90001819	IS	rs4132949	13	111042840	T	0.1733	-0.0958	0.02	1.69001e-06	22.944
90001819	IS	rs561434	18	3569937	T	0.1165	0.1103	0.0236	3.01801e-06	21.8436
90001819	IS	rs62435690	7	12240945	C	0.2766	0.0822	0.0169	1.085e-06	23.6574
90001819	IS	rs7383287	6	32783086	G	0.1798	0.109	0.0206	1.17201e-07	27.9973
90001819	IS	rs79318212	6	1365244	G	0.1324	0.1044	0.0225	3.292e-06	21.5295
90001819	IS	rs8007739	14	69171652	G	0.3064	-0.0761	0.0164	3.51399e-06	21.5317
90001820	IS	rs10034909	4	155453429	T	0.7333	-0.0916	0.017	7.03299e-08	29.0329
90001820	IS	rs10886430	10	121010256	G	0.09517	0.1325	0.0261	3.98401e-07	25.772
90001820	IS	rs111940949	22	18624822	G	0.01933	0.3403	0.0558	1.07701e-09	37.1923
90001820	IS	rs11666925	19	11175851	G	0.229	-0.0818	0.0179	4.86194e-06	20.8833
90001820	IS	rs117689591	1	156449975	T	0.01368	-0.3249	0.0664	9.96805e-07	23.942
90001820	IS	rs12811752	12	20577805	C	0.4763	0.0867	0.0151	9.38599e-09	32.9672
90001820	IS	rs2465140	1	943687	C	0.4369	0.0716	0.0153	3.03298e-06	21.8998
90001820	IS	rs2526381	17	56393633	C	0.1581	0.1038	0.0207	5.49705e-07	25.145
90001820	IS	rs41285004	1	57169794	C	0.01094	0.3443	0.0734	2.72703e-06	22.0029
90001820	IS	rs4132949	13	111042840	T	0.1733	-0.0958	0.02	1.69001e-06	22.944
90001820	IS	rs561434	18	3569937	T	0.1165	0.1103	0.0236	3.01801e-06	21.8436
90001820	IS	rs62435690	7	12240945	C	0.2766	0.0822	0.0169	1.085e-06	23.6574
90001820	IS	rs7383287	6	32783086	G	0.1798	0.109	0.0206	1.17201e-07	27.9973
90001820	IS	rs79318212	6	1365244	G	0.1324	0.1044	0.0225	3.292e-06	21.5295
90001820	IS	rs8007739	14	69171652	G	0.3064	-0.0761	0.0164	3.51399e-06	21.5317
90001821	IS	rs10034909	4	155453429	T	0.7333	-0.0916	0.017	7.03299e-08	29.0329
90001821	IS	rs10886430	10	121010256	G	0.09517	0.1325	0.0261	3.98401e-07	25.772
90001821	IS	rs111940949	22	18624822	G	0.01933	0.3403	0.0558	1.07701e-09	37.1923
90001821	IS	rs11666925	19	11175851	G	0.229	-0.0818	0.0179	4.86194e-06	20.8833
90001821	IS	rs117689591	1	156449975	T	0.01368	-0.3249	0.0664	9.96805e-07	23.942
90001821	IS	rs12811752	12	20577805	C	0.4763	0.0867	0.0151	9.38599e-09	32.9672
90001821	IS	rs2465140	1	943687	C	0.4369	0.0716	0.0153	3.03298e-06	21.8998
90001821	IS	rs2526381	17	56393633	C	0.1581	0.1038	0.0207	5.49705e-07	25.145
90001821	IS	rs41285004	1	57169794	C	0.01094	0.3443	0.0734	2.72703e-06	22.0029
90001821	IS	rs4132949	13	111042840	T	0.1733	-0.0958	0.02	1.69001e-06	22.944
90001821	IS	rs561434	18	3569937	T	0.1165	0.1103	0.0236	3.01801e-06	21.8436
90001821	IS	rs62435690	7	12240945	C	0.2766	0.0822	0.0169	1.085e-06	23.6574
90001821	IS	rs7383287	6	32783086	G	0.1798	0.109	0.0206	1.17201e-07	27.9973
90001821	IS	rs79318212	6	1365244	G	0.1324	0.1044	0.0225	3.292e-06	21.5295
90001821	IS	rs8007739	14	69171652	G	0.3064	-0.0761	0.0164	3.51399e-06	21.5317
90001822	IS	rs10034909	4	155453429	T	0.7333	-0.0916	0.017	7.03299e-08	29.0329
90001822	IS	rs10886430	10	121010256	G	0.09517	0.1325	0.0261	3.98401e-07	25.772
90001822	IS	rs111940949	22	18624822	G	0.01933	0.3403	0.0558	1.07701e-09	37.1923
90001822	IS	rs11666925	19	11175851	G	0.229	-0.0818	0.0179	4.86194e-06	20.8833
90001822	IS	rs117689591	1	156449975	T	0.01368	-0.3249	0.0664	9.96805e-07	23.942
90001822	IS	rs12811752	12	20577805	C	0.4763	0.0867	0.0151	9.38599e-09	32.9672
90001822	IS	rs2465140	1	943687	C	0.4369	0.0716	0.0153	3.03298e-06	21.8998
90001822	IS	rs2526381	17	56393633	C	0.1581	0.1038	0.0207	5.49705e-07	25.145
90001822	IS	rs41285004	1	57169794	C	0.01094	0.3443	0.0734	2.72703e-06	22.0029
90001822	IS	rs4132949	13	111042840	T	0.1733	-0.0958	0.02	1.69001e-06	22.944
90001822	IS	rs561434	18	3569937	T	0.1165	0.1103	0.0236	3.01801e-06	21.8436
90001822	IS	rs62435690	7	12240945	C	0.2766	0.0822	0.0169	1.085e-06	23.6574
90001822	IS	rs7383287	6	32783086	G	0.1798	0.109	0.0206	1.17201e-07	27.9973
90001822	IS	rs79318212	6	1365244	G	0.1324	0.1044	0.0225	3.292e-06	21.5295
90001822	IS	rs8007739	14	69171652	G	0.3064	-0.0761	0.0164	3.51399e-06	21.5317
90001823	IS	rs10034909	4	155453429	T	0.7333	-0.0916	0.017	7.03299e-08	29.0329
90001823	IS	rs10886430	10	121010256	G	0.09517	0.1325	0.0261	3.98401e-07	25.772
90001823	IS	rs111940949	22	18624822	G	0.01933	0.3403	0.0558	1.07701e-09	37.1923
90001823	IS	rs11666925	19	11175851	G	0.229	-0.0818	0.0179	4.86194e-06	20.8833
90001823	IS	rs117689591	1	156449975	T	0.01368	-0.3249	0.0664	9.96805e-07	23.942
90001823	IS	rs12811752	12	20577805	C	0.4763	0.0867	0.0151	9.38599e-09	32.9672
90001823	IS	rs2465140	1	943687	C	0.4369	0.0716	0.0153	3.03298e-06	21.8998
90001823	IS	rs2526381	17	56393633	C	0.1581	0.1038	0.0207	5.49705e-07	25.145
90001823	IS	rs41285004	1	57169794	C	0.01094	0.3443	0.0734	2.72703e-06	22.0029
90001823	IS	rs4132949	13	111042840	T	0.1733	-0.0958	0.02	1.69001e-06	22.944
90001823	IS	rs561434	18	3569937	T	0.1165	0.1103	0.0236	3.01801e-06	21.8436
90001823	IS	rs62435690	7	12240945	C	0.2766	0.0822	0.0169	1.085e-06	23.6574
90001823	IS	rs7383287	6	32783086	G	0.1798	0.109	0.0206	1.17201e-07	27.9973
90001823	IS	rs79318212	6	1365244	G	0.1324	0.1044	0.0225	3.292e-06	21.5295
90001823	IS	rs8007739	14	69171652	G	0.3064	-0.0761	0.0164	3.51399e-06	21.5317
90001824	IS	rs10034909	4	155453429	T	0.7333	-0.0916	0.017	7.03299e-08	29.0329
90001824	IS	rs10886430	10	121010256	G	0.09517	0.1325	0.0261	3.98401e-07	25.772
90001824	IS	rs111940949	22	18624822	G	0.01933	0.3403	0.0558	1.07701e-09	37.1923
90001824	IS	rs11666925	19	11175851	G	0.229	-0.0818	0.0179	4.86194e-06	20.8833
90001824	IS	rs117689591	1	156449975	T	0.01368	-0.3249	0.0664	9.96805e-07	23.942
90001824	IS	rs12811752	12	20577805	C	0.4763	0.0867	0.0151	9.38599e-09	32.9672
90001824	IS	rs2465140	1	943687	C	0.4369	0.0716	0.0153	3.03298e-06	21.8998
90001824	IS	rs2526381	17	56393633	C	0.1581	0.1038	0.0207	5.49705e-07	25.145
90001824	IS	rs41285004	1	57169794	C	0.01094	0.3443	0.0734	2.72703e-06	22.0029
90001824	IS	rs4132949	13	111042840	T	0.1733	-0.0958	0.02	1.69001e-06	22.944
90001824	IS	rs561434	18	3569937	T	0.1165	0.1103	0.0236	3.01801e-06	21.8436
90001824	IS	rs62435690	7	12240945	C	0.2766	0.0822	0.0169	1.085e-06	23.6574
90001824	IS	rs7383287	6	32783086	G	0.1798	0.109	0.0206	1.17201e-07	27.9973
90001824	IS	rs79318212	6	1365244	G	0.1324	0.1044	0.0225	3.292e-06	21.5295
90001824	IS	rs8007739	14	69171652	G	0.3064	-0.0761	0.0164	3.51399e-06	21.5317
90001825	IS	rs10034909	4	155453429	T	0.7333	-0.0916	0.017	7.03299e-08	29.0329
90001825	IS	rs10886430	10	121010256	G	0.09517	0.1325	0.0261	3.98401e-07	25.772
90001825	IS	rs111940949	22	18624822	G	0.01933	0.3403	0.0558	1.07701e-09	37.1923
90001825	IS	rs11666925	19	11175851	G	0.229	-0.0818	0.0179	4.86194e-06	20.8833
90001825	IS	rs117689591	1	156449975	T	0.01368	-0.3249	0.0664	9.96805e-07	23.942
90001825	IS	rs12811752	12	20577805	C	0.4763	0.0867	0.0151	9.38599e-09	32.9672
90001825	IS	rs2465140	1	943687	C	0.4369	0.0716	0.0153	3.03298e-06	21.8998
90001825	IS	rs2526381	17	56393633	C	0.1581	0.1038	0.0207	5.49705e-07	25.145
90001825	IS	rs41285004	1	57169794	C	0.01094	0.3443	0.0734	2.72703e-06	22.0029
90001825	IS	rs4132949	13	111042840	T	0.1733	-0.0958	0.02	1.69001e-06	22.944
90001825	IS	rs561434	18	3569937	T	0.1165	0.1103	0.0236	3.01801e-06	21.8436
90001825	IS	rs62435690	7	12240945	C	0.2766	0.0822	0.0169	1.085e-06	23.6574
90001825	IS	rs7383287	6	32783086	G	0.1798	0.109	0.0206	1.17201e-07	27.9973
90001825	IS	rs79318212	6	1365244	G	0.1324	0.1044	0.0225	3.292e-06	21.5295
90001825	IS	rs8007739	14	69171652	G	0.3064	-0.0761	0.0164	3.51399e-06	21.5317
90001826	IS	rs10034909	4	155453429	T	0.7333	-0.0916	0.017	7.03299e-08	29.0329
90001826	IS	rs10886430	10	121010256	G	0.09517	0.1325	0.0261	3.98401e-07	25.772
90001826	IS	rs111940949	22	18624822	G	0.01933	0.3403	0.0558	1.07701e-09	37.1923
90001826	IS	rs11666925	19	11175851	G	0.229	-0.0818	0.0179	4.86194e-06	20.8833
90001826	IS	rs117689591	1	156449975	T	0.01368	-0.3249	0.0664	9.96805e-07	23.942
90001826	IS	rs12811752	12	20577805	C	0.4763	0.0867	0.0151	9.38599e-09	32.9672
90001826	IS	rs2465140	1	943687	C	0.4369	0.0716	0.0153	3.03298e-06	21.8998
90001826	IS	rs2526381	17	56393633	C	0.1581	0.1038	0.0207	5.49705e-07	25.145
90001826	IS	rs41285004	1	57169794	C	0.01094	0.3443	0.0734	2.72703e-06	22.0029
90001826	IS	rs4132949	13	111042840	T	0.1733	-0.0958	0.02	1.69001e-06	22.944
90001826	IS	rs561434	18	3569937	T	0.1165	0.1103	0.0236	3.01801e-06	21.8436
90001826	IS	rs62435690	7	12240945	C	0.2766	0.0822	0.0169	1.085e-06	23.6574
90001826	IS	rs7383287	6	32783086	G	0.1798	0.109	0.0206	1.17201e-07	27.9973
90001826	IS	rs79318212	6	1365244	G	0.1324	0.1044	0.0225	3.292e-06	21.5295
90001826	IS	rs8007739	14	69171652	G	0.3064	-0.0761	0.0164	3.51399e-06	21.5317
90001827	IS	rs10034909	4	155453429	T	0.7333	-0.0916	0.017	7.03299e-08	29.0329
90001827	IS	rs10886430	10	121010256	G	0.09517	0.1325	0.0261	3.98401e-07	25.772
90001827	IS	rs111940949	22	18624822	G	0.01933	0.3403	0.0558	1.07701e-09	37.1923
90001827	IS	rs11666925	19	11175851	G	0.229	-0.0818	0.0179	4.86194e-06	20.8833
90001827	IS	rs117689591	1	156449975	T	0.01368	-0.3249	0.0664	9.96805e-07	23.942
90001827	IS	rs12811752	12	20577805	C	0.4763	0.0867	0.0151	9.38599e-09	32.9672
90001827	IS	rs2465140	1	943687	C	0.4369	0.0716	0.0153	3.03298e-06	21.8998
90001827	IS	rs2526381	17	56393633	C	0.1581	0.1038	0.0207	5.49705e-07	25.145
90001827	IS	rs41285004	1	57169794	C	0.01094	0.3443	0.0734	2.72703e-06	22.0029
90001827	IS	rs4132949	13	111042840	T	0.1733	-0.0958	0.02	1.69001e-06	22.944
90001827	IS	rs561434	18	3569937	T	0.1165	0.1103	0.0236	3.01801e-06	21.8436
90001827	IS	rs62435690	7	12240945	C	0.2766	0.0822	0.0169	1.085e-06	23.6574
90001827	IS	rs7383287	6	32783086	G	0.1798	0.109	0.0206	1.17201e-07	27.9973
90001827	IS	rs79318212	6	1365244	G	0.1324	0.1044	0.0225	3.292e-06	21.5295
90001827	IS	rs8007739	14	69171652	G	0.3064	-0.0761	0.0164	3.51399e-06	21.5317
90001828	IS	rs10034909	4	155453429	T	0.7333	-0.0916	0.017	7.03299e-08	29.0329
90001828	IS	rs10886430	10	121010256	G	0.09517	0.1325	0.0261	3.98401e-07	25.772
90001828	IS	rs111940949	22	18624822	G	0.01933	0.3403	0.0558	1.07701e-09	37.1923
90001828	IS	rs11666925	19	11175851	G	0.229	-0.0818	0.0179	4.86194e-06	20.8833
90001828	IS	rs117689591	1	156449975	T	0.01368	-0.3249	0.0664	9.96805e-07	23.942
90001828	IS	rs12811752	12	20577805	C	0.4763	0.0867	0.0151	9.38599e-09	32.9672
90001828	IS	rs2465140	1	943687	C	0.4369	0.0716	0.0153	3.03298e-06	21.8998
90001828	IS	rs2526381	17	56393633	C	0.1581	0.1038	0.0207	5.49705e-07	25.145
90001828	IS	rs41285004	1	57169794	C	0.01094	0.3443	0.0734	2.72703e-06	22.0029
90001828	IS	rs4132949	13	111042840	T	0.1733	-0.0958	0.02	1.69001e-06	22.944
90001828	IS	rs561434	18	3569937	T	0.1165	0.1103	0.0236	3.01801e-06	21.8436
90001828	IS	rs62435690	7	12240945	C	0.2766	0.0822	0.0169	1.085e-06	23.6574
90001828	IS	rs7383287	6	32783086	G	0.1798	0.109	0.0206	1.17201e-07	27.9973
90001828	IS	rs79318212	6	1365244	G	0.1324	0.1044	0.0225	3.292e-06	21.5295
90001828	IS	rs8007739	14	69171652	G	0.3064	-0.0761	0.0164	3.51399e-06	21.5317
90001829	IS	rs10034909	4	155453429	T	0.7333	-0.0916	0.017	7.03299e-08	29.0329
90001829	IS	rs10886430	10	121010256	G	0.09517	0.1325	0.0261	3.98401e-07	25.772
90001829	IS	rs111940949	22	18624822	G	0.01933	0.3403	0.0558	1.07701e-09	37.1923
90001829	IS	rs11666925	19	11175851	G	0.229	-0.0818	0.0179	4.86194e-06	20.8833
90001829	IS	rs117689591	1	156449975	T	0.01368	-0.3249	0.0664	9.96805e-07	23.942
90001829	IS	rs12811752	12	20577805	C	0.4763	0.0867	0.0151	9.38599e-09	32.9672
90001829	IS	rs2465140	1	943687	C	0.4369	0.0716	0.0153	3.03298e-06	21.8998
90001829	IS	rs2526381	17	56393633	C	0.1581	0.1038	0.0207	5.49705e-07	25.145
90001829	IS	rs41285004	1	57169794	C	0.01094	0.3443	0.0734	2.72703e-06	22.0029
90001829	IS	rs4132949	13	111042840	T	0.1733	-0.0958	0.02	1.69001e-06	22.944
90001829	IS	rs561434	18	3569937	T	0.1165	0.1103	0.0236	3.01801e-06	21.8436
90001829	IS	rs62435690	7	12240945	C	0.2766	0.0822	0.0169	1.085e-06	23.6574
90001829	IS	rs7383287	6	32783086	G	0.1798	0.109	0.0206	1.17201e-07	27.9973
90001829	IS	rs79318212	6	1365244	G	0.1324	0.1044	0.0225	3.292e-06	21.5295
90001829	IS	rs8007739	14	69171652	G	0.3064	-0.0761	0.0164	3.51399e-06	21.5317
90001830	IS	rs10034909	4	155453429	T	0.7333	-0.0916	0.017	7.03299e-08	29.0329
90001830	IS	rs10886430	10	121010256	G	0.09517	0.1325	0.0261	3.98401e-07	25.772
90001830	IS	rs111940949	22	18624822	G	0.01933	0.3403	0.0558	1.07701e-09	37.1923
90001830	IS	rs11666925	19	11175851	G	0.229	-0.0818	0.0179	4.86194e-06	20.8833
90001830	IS	rs117689591	1	156449975	T	0.01368	-0.3249	0.0664	9.96805e-07	23.942
90001830	IS	rs12811752	12	20577805	C	0.4763	0.0867	0.0151	9.38599e-09	32.9672
90001830	IS	rs2465140	1	943687	C	0.4369	0.0716	0.0153	3.03298e-06	21.8998
90001830	IS	rs2526381	17	56393633	C	0.1581	0.1038	0.0207	5.49705e-07	25.145
90001830	IS	rs41285004	1	57169794	C	0.01094	0.3443	0.0734	2.72703e-06	22.0029
90001830	IS	rs4132949	13	111042840	T	0.1733	-0.0958	0.02	1.69001e-06	22.944
90001830	IS	rs561434	18	3569937	T	0.1165	0.1103	0.0236	3.01801e-06	21.8436
90001830	IS	rs62435690	7	12240945	C	0.2766	0.0822	0.0169	1.085e-06	23.6574
90001830	IS	rs7383287	6	32783086	G	0.1798	0.109	0.0206	1.17201e-07	27.9973
90001830	IS	rs79318212	6	1365244	G	0.1324	0.1044	0.0225	3.292e-06	21.5295
90001830	IS	rs8007739	14	69171652	G	0.3064	-0.0761	0.0164	3.51399e-06	21.5317
90001831	IS	rs10034909	4	155453429	T	0.7333	-0.0916	0.017	7.03299e-08	29.0329
90001831	IS	rs10886430	10	121010256	G	0.09517	0.1325	0.0261	3.98401e-07	25.772
90001831	IS	rs111940949	22	18624822	G	0.01933	0.3403	0.0558	1.07701e-09	37.1923
90001831	IS	rs11666925	19	11175851	G	0.229	-0.0818	0.0179	4.86194e-06	20.8833
90001831	IS	rs117689591	1	156449975	T	0.01368	-0.3249	0.0664	9.96805e-07	23.942
90001831	IS	rs12811752	12	20577805	C	0.4763	0.0867	0.0151	9.38599e-09	32.9672
90001831	IS	rs2465140	1	943687	C	0.4369	0.0716	0.0153	3.03298e-06	21.8998
90001831	IS	rs2526381	17	56393633	C	0.1581	0.1038	0.0207	5.49705e-07	25.145
90001831	IS	rs41285004	1	57169794	C	0.01094	0.3443	0.0734	2.72703e-06	22.0029
90001831	IS	rs4132949	13	111042840	T	0.1733	-0.0958	0.02	1.69001e-06	22.944
90001831	IS	rs561434	18	3569937	T	0.1165	0.1103	0.0236	3.01801e-06	21.8436
90001831	IS	rs62435690	7	12240945	C	0.2766	0.0822	0.0169	1.085e-06	23.6574
90001831	IS	rs7383287	6	32783086	G	0.1798	0.109	0.0206	1.17201e-07	27.9973
90001831	IS	rs79318212	6	1365244	G	0.1324	0.1044	0.0225	3.292e-06	21.5295
90001831	IS	rs8007739	14	69171652	G	0.3064	-0.0761	0.0164	3.51399e-06	21.5317
90001832	IS	rs10034909	4	155453429	T	0.7333	-0.0916	0.017	7.03299e-08	29.0329
90001832	IS	rs10886430	10	121010256	G	0.09517	0.1325	0.0261	3.98401e-07	25.772
90001832	IS	rs111940949	22	18624822	G	0.01933	0.3403	0.0558	1.07701e-09	37.1923
90001832	IS	rs11666925	19	11175851	G	0.229	-0.0818	0.0179	4.86194e-06	20.8833
90001832	IS	rs117689591	1	156449975	T	0.01368	-0.3249	0.0664	9.96805e-07	23.942
90001832	IS	rs12811752	12	20577805	C	0.4763	0.0867	0.0151	9.38599e-09	32.9672
90001832	IS	rs2465140	1	943687	C	0.4369	0.0716	0.0153	3.03298e-06	21.8998
90001832	IS	rs2526381	17	56393633	C	0.1581	0.1038	0.0207	5.49705e-07	25.145
90001832	IS	rs41285004	1	57169794	C	0.01094	0.3443	0.0734	2.72703e-06	22.0029
90001832	IS	rs4132949	13	111042840	T	0.1733	-0.0958	0.02	1.69001e-06	22.944
90001832	IS	rs561434	18	3569937	T	0.1165	0.1103	0.0236	3.01801e-06	21.8436
90001832	IS	rs62435690	7	12240945	C	0.2766	0.0822	0.0169	1.085e-06	23.6574
90001832	IS	rs7383287	6	32783086	G	0.1798	0.109	0.0206	1.17201e-07	27.9973
90001832	IS	rs79318212	6	1365244	G	0.1324	0.1044	0.0225	3.292e-06	21.5295
90001832	IS	rs8007739	14	69171652	G	0.3064	-0.0761	0.0164	3.51399e-06	21.5317
90001833	IS	rs10034909	4	155453429	T	0.7333	-0.0916	0.017	7.03299e-08	29.0329
90001833	IS	rs10886430	10	121010256	G	0.09517	0.1325	0.0261	3.98401e-07	25.772
90001833	IS	rs111940949	22	18624822	G	0.01933	0.3403	0.0558	1.07701e-09	37.1923
90001833	IS	rs11666925	19	11175851	G	0.229	-0.0818	0.0179	4.86194e-06	20.8833
90001833	IS	rs117689591	1	156449975	T	0.01368	-0.3249	0.0664	9.96805e-07	23.942
90001833	IS	rs12811752	12	20577805	C	0.4763	0.0867	0.0151	9.38599e-09	32.9672
90001833	IS	rs2465140	1	943687	C	0.4369	0.0716	0.0153	3.03298e-06	21.8998
90001833	IS	rs2526381	17	56393633	C	0.1581	0.1038	0.0207	5.49705e-07	25.145
90001833	IS	rs41285004	1	57169794	C	0.01094	0.3443	0.0734	2.72703e-06	22.0029
90001833	IS	rs4132949	13	111042840	T	0.1733	-0.0958	0.02	1.69001e-06	22.944
90001833	IS	rs561434	18	3569937	T	0.1165	0.1103	0.0236	3.01801e-06	21.8436
90001833	IS	rs62435690	7	12240945	C	0.2766	0.0822	0.0169	1.085e-06	23.6574
90001833	IS	rs7383287	6	32783086	G	0.1798	0.109	0.0206	1.17201e-07	27.9973
90001833	IS	rs79318212	6	1365244	G	0.1324	0.1044	0.0225	3.292e-06	21.5295
90001833	IS	rs8007739	14	69171652	G	0.3064	-0.0761	0.0164	3.51399e-06	21.5317
90001834	IS	rs10034909	4	155453429	T	0.7333	-0.0916	0.017	7.03299e-08	29.0329
90001834	IS	rs10886430	10	121010256	G	0.09517	0.1325	0.0261	3.98401e-07	25.772
90001834	IS	rs111940949	22	18624822	G	0.01933	0.3403	0.0558	1.07701e-09	37.1923
90001834	IS	rs11666925	19	11175851	G	0.229	-0.0818	0.0179	4.86194e-06	20.8833
90001834	IS	rs117689591	1	156449975	T	0.01368	-0.3249	0.0664	9.96805e-07	23.942
90001834	IS	rs12811752	12	20577805	C	0.4763	0.0867	0.0151	9.38599e-09	32.9672
90001834	IS	rs2465140	1	943687	C	0.4369	0.0716	0.0153	3.03298e-06	21.8998
90001834	IS	rs2526381	17	56393633	C	0.1581	0.1038	0.0207	5.49705e-07	25.145
90001834	IS	rs41285004	1	57169794	C	0.01094	0.3443	0.0734	2.72703e-06	22.0029
90001834	IS	rs4132949	13	111042840	T	0.1733	-0.0958	0.02	1.69001e-06	22.944
90001834	IS	rs561434	18	3569937	T	0.1165	0.1103	0.0236	3.01801e-06	21.8436
90001834	IS	rs62435690	7	12240945	C	0.2766	0.0822	0.0169	1.085e-06	23.6574
90001834	IS	rs7383287	6	32783086	G	0.1798	0.109	0.0206	1.17201e-07	27.9973
90001834	IS	rs79318212	6	1365244	G	0.1324	0.1044	0.0225	3.292e-06	21.5295
90001834	IS	rs8007739	14	69171652	G	0.3064	-0.0761	0.0164	3.51399e-06	21.5317
90001835	IS	rs10034909	4	155453429	T	0.7333	-0.0916	0.017	7.03299e-08	29.0329
90001835	IS	rs10886430	10	121010256	G	0.09517	0.1325	0.0261	3.98401e-07	25.772
90001835	IS	rs111940949	22	18624822	G	0.01933	0.3403	0.0558	1.07701e-09	37.1923
90001835	IS	rs11666925	19	11175851	G	0.229	-0.0818	0.0179	4.86194e-06	20.8833
90001835	IS	rs117689591	1	156449975	T	0.01368	-0.3249	0.0664	9.96805e-07	23.942
90001835	IS	rs12811752	12	20577805	C	0.4763	0.0867	0.0151	9.38599e-09	32.9672
90001835	IS	rs2465140	1	943687	C	0.4369	0.0716	0.0153	3.03298e-06	21.8998
90001835	IS	rs2526381	17	56393633	C	0.1581	0.1038	0.0207	5.49705e-07	25.145
90001835	IS	rs41285004	1	57169794	C	0.01094	0.3443	0.0734	2.72703e-06	22.0029
90001835	IS	rs4132949	13	111042840	T	0.1733	-0.0958	0.02	1.69001e-06	22.944
90001835	IS	rs561434	18	3569937	T	0.1165	0.1103	0.0236	3.01801e-06	21.8436
90001835	IS	rs62435690	7	12240945	C	0.2766	0.0822	0.0169	1.085e-06	23.6574
90001835	IS	rs7383287	6	32783086	G	0.1798	0.109	0.0206	1.17201e-07	27.9973
90001835	IS	rs79318212	6	1365244	G	0.1324	0.1044	0.0225	3.292e-06	21.5295
90001835	IS	rs8007739	14	69171652	G	0.3064	-0.0761	0.0164	3.51399e-06	21.5317
90001836	IS	rs10034909	4	155453429	T	0.7333	-0.0916	0.017	7.03299e-08	29.0329
90001836	IS	rs10886430	10	121010256	G	0.09517	0.1325	0.0261	3.98401e-07	25.772
90001836	IS	rs111940949	22	18624822	G	0.01933	0.3403	0.0558	1.07701e-09	37.1923
90001836	IS	rs11666925	19	11175851	G	0.229	-0.0818	0.0179	4.86194e-06	20.8833
90001836	IS	rs117689591	1	156449975	T	0.01368	-0.3249	0.0664	9.96805e-07	23.942
90001836	IS	rs12811752	12	20577805	C	0.4763	0.0867	0.0151	9.38599e-09	32.9672
90001836	IS	rs2465140	1	943687	C	0.4369	0.0716	0.0153	3.03298e-06	21.8998
90001836	IS	rs2526381	17	56393633	C	0.1581	0.1038	0.0207	5.49705e-07	25.145
90001836	IS	rs41285004	1	57169794	C	0.01094	0.3443	0.0734	2.72703e-06	22.0029
90001836	IS	rs4132949	13	111042840	T	0.1733	-0.0958	0.02	1.69001e-06	22.944
[truncated: 4,189 more rows]
