# Supplementary material for: Genetic insights into the relationship between immune cell characteristics and ischemic stroke: A bidirectional Mendelian randomization study
Source: Eur J Neurol. 2024 Feb 7;31(5):e16226. doi: 10.1111/ene.16226 (PMC11236043; doi:10.1111/ene.16226)
Supplement: Supplementary file 7 — Table S6 [file ENE-31-e16226-s005.xlsx]

## Sheet: data1
Causal effects of IS on immune cells
Traits	Methods	β	Low	Up	P	Heterogeneity and
						pleiotropy test
						Heterogeneity Q-pvalue	P value of pleiotropy
BAFF-R on CD24+ CD27+ B cell	IVW	0.189953	0.0391884	0.340718	0.0135315	0.36
BAFF-R on CD24+ CD27+ B cell	MR Egger	0.257109	-0.0656108	0.579829	0.144375		0.65
BAFF-R on CD24+ CD27+ B cell	WM	0.0804315	-0.136149	0.297011	0.466683
BAFF-R on IgD+ CD24+ B cell	IVW	0.192007	0.0475258	0.336488	0.00919481	0.5
BAFF-R on IgD+ CD24+ B cell	MR Egger	0.286862	-0.0129458	0.586669	0.0852762		0.49
BAFF-R on IgD+ CD24+ B cell	WM	0.117602	-0.0954974	0.330702	0.279405
BAFF-R on IgD+ CD24- B cell	IVW	0.182011	0.00481672	0.359206	0.0440853	0.11
BAFF-R on IgD+ CD24- B cell	MR Egger	0.379895	0.0191615	0.740628	0.0613235		0.24
BAFF-R on IgD+ CD24- B cell	WM	0.140408	-0.0799069	0.360722	0.211622
BAFF-R on IgD+ CD38- B cell	IVW	0.184397	0.0264363	0.342359	0.0221361	0.27
BAFF-R on IgD+ CD38- B cell	MR Egger	0.319727	-0.010167	0.649621	0.0817816		0.38
BAFF-R on IgD+ CD38- B cell	WM	0.1039	-0.118772	0.326572	0.360428
BAFF-R on IgD+ CD38- naive B cell	IVW	0.254443	0.0194368	0.48945	0.0338288	0.16
BAFF-R on IgD+ CD38- naive B cell	MR Egger	0.415165	-0.090759	0.92109	0.133726		0.49
BAFF-R on IgD+ CD38- naive B cell	WM	0.193546	-0.0888079	0.4759	0.179101
BAFF-R on IgD+ CD38- unswitched memory B cell	IVW	0.260823	0.0201485	0.501497	0.033663	0.13
BAFF-R on IgD+ CD38- unswitched memory B cell	MR Egger	0.356279	-0.168946	0.881504	0.208392		0.69
BAFF-R on IgD+ CD38- unswitched memory B cell	WM	0.0917874	-0.193537	0.377112	0.528353
BAFF-R on IgD+ CD38+ B cell	IVW	0.20619	0.0560922	0.356288	0.00709271	0.37
BAFF-R on IgD+ CD38+ B cell	MR Egger	0.323074	0.0076979	0.638451	0.0677166		0.42
BAFF-R on IgD+ CD38+ B cell	WM	0.165772	-0.0563573	0.387902	0.143543
BAFF-R on IgD+ CD38dim B cell	IVW	0.188478	0.0218546	0.355101	0.0266178	0.19
BAFF-R on IgD+ CD38dim B cell	MR Egger	0.349697	0.00519708	0.694196	0.0699222		0.32
BAFF-R on IgD+ CD38dim B cell	WM	0.142497	-0.0846022	0.369596	0.21876
BAFF-R on IgD- CD24- B cell	IVW	0.210369	0.066274	0.354464	0.00421685	0.49
BAFF-R on IgD- CD24- B cell	MR Egger	0.393975	0.0950596	0.69289	0.0239513		0.19
BAFF-R on IgD- CD24- B cell	WM	0.162443	-0.0505469	0.375434	0.134953
BAFF-R on IgD- CD27- B cell	IVW	0.192943	0.048082	0.337805	0.00903947	0.43
BAFF-R on IgD- CD27- B cell	MR Egger	0.376742	0.0784517	0.675033	0.0291984		0.19
BAFF-R on IgD- CD27- B cell	WM	0.140124	-0.0806136	0.360862	0.213423
BAFF-R on IgD- CD38- B cell	IVW	0.175398	0.0312277	0.319569	0.0171004	0.48
BAFF-R on IgD- CD38- B cell	MR Egger	0.297881	-0.00113196	0.596893	0.0745916		0.38
BAFF-R on IgD- CD38- B cell	WM	0.0993063	-0.109162	0.307775	0.350476
BAFF-R on IgD- CD38dim B cell	IVW	0.646472	0.297493	0.995451	0.000282505	0.57
BAFF-R on IgD- CD38dim B cell	MR Egger	0.781263	0.158454	1.40407	0.24592		0.7
BAFF-R on IgD- CD38dim B cell	WM	0.642241	0.188459	1.09602	0.00553709
BAFF-R on memory B cell	IVW	0.177406	0.0286334	0.326178	0.0194272	0.39
BAFF-R on memory B cell	MR Egger	0.282532	-0.0314997	0.596563	0.103254		0.47
BAFF-R on memory B cell	WM	0.0894713	-0.129732	0.308674	0.423707
BAFF-R on naive-mature B cell	IVW	0.196053	0.0134026	0.378704	0.035394	0.08
BAFF-R on naive-mature B cell	MR Egger	0.40199	0.0306478	0.773333	0.0553609		0.24
BAFF-R on naive-mature B cell	WM	0.143355	-0.0738556	0.360565	0.195816
BAFF-R on unswitched memory B cell	IVW	0.190876	0.0424775	0.339275	0.0117013	0.39
BAFF-R on unswitched memory B cell	MR Egger	0.256214	-0.0614885	0.573916	0.139941		0.65
BAFF-R on unswitched memory B cell	WM	0.0879557	-0.122152	0.298063	0.411932
BAFF-R on switched memory B cell	IVW	0.182684	0.0368453	0.328523	0.0140813	0.43
BAFF-R on switched memory B cell	MR Egger	0.283957	-0.0240849	0.591999	0.0959223		0.48
BAFF-R on switched memory B cell	WM	0.101119	-0.117028	0.319265	0.363598
BAFF-R on IgD+ B cell	IVW	0.18733	0.0152779	0.359382	0.0328392	0.14
BAFF-R on IgD+ B cell	MR Egger	0.370978	0.0187477	0.723209	0.0613006		0.27
BAFF-R on IgD+ B cell	WM	0.140729	-0.0781652	0.359623	0.207633
BAFF-R on transitional B cell	IVW	0.239148	0.0916276	0.386668	0.00148606	0.41
BAFF-R on transitional B cell	MR Egger	0.337288	0.0247767	0.649799	0.0559919		0.5
BAFF-R on transitional B cell	WM	0.205383	-0.0174295	0.428195	0.0708123
CD19 on IgD+ CD24- B cell	IVW	0.148092	0.00501463	0.29117	0.0424894	0.42
CD19 on IgD+ CD24- B cell	MR Egger	0.0570993	-0.247075	0.361273	0.719334		0.52
CD19 on IgD+ CD24- B cell	WM	-0.0113634	-0.21267	0.189943	0.911903
CD19 on IgD+ CD38- naive B cell	IVW	0.231855	0.0360422	0.427667	0.0202994	0.6
CD19 on IgD+ CD38- naive B cell	MR Egger	0.34217	-0.0712892	0.755629	0.130753		0.56
CD19 on IgD+ CD38- naive B cell	WM	0.161731	-0.129192	0.452655	0.275885
CD19 on naive-mature B cell	IVW	0.176426	0.0269701	0.325882	0.0206847	0.33
CD19 on naive-mature B cell	MR Egger	0.125062	-0.196848	0.446973	0.461085		0.73
CD19 on naive-mature B cell	WM	0.0463731	-0.160059	0.252805	0.659723
CD19 on transitional B cell	IVW	0.155121	0.0122926	0.29795	0.0332801	0.61
CD19 on transitional B cell	MR Egger	-0.0216339	-0.318682	0.275414	0.88886		0.21
CD19 on transitional B cell	WM	0.178333	-0.0210778	0.377745	0.0796316
CD25 on IgD+ CD38+ B cell	IVW	0.185062	0.0310255	0.339099	0.0185339	0.27
CD25 on IgD+ CD38+ B cell	MR Egger	0.0737133	-0.251913	0.399339	0.665159		0.46
CD25 on IgD+ CD38+ B cell	WM	0.221104	0.0222718	0.419936	0.0292911
CD25 on transitional B cell	IVW	0.190838	0.0337142	0.347962	0.0172864	0.25
CD25 on transitional B cell	MR Egger	0.00254254	-0.315394	0.320479	0.987752		0.21
CD25 on transitional B cell	WM	0.206892	-0.0062385	0.420023	0.0570889
CD38 on transitional B cell	IVW	-0.150067	-0.29785	-0.00228498	0.0465573	0.37
CD38 on transitional B cell	MR Egger	-0.143887	-0.464251	0.176476	0.39598		0.97
CD38 on transitional B cell	WM	-0.16049	-0.354844	0.0338645	0.105558
BAFF-R on B cell	IVW	0.195726	0.0237415	0.367711	0.0257098	0.14
BAFF-R on B cell	MR Egger	0.375919	0.023224	0.728613	0.058673		0.28
BAFF-R on B cell	WM	0.144192	-0.0796987	0.368084	0.206842
CD3 on Effector Memory CD4+ T cell	IVW	-0.164021	-0.327976	-6.49754e-05	0.0499051	0.37
CD3 on Effector Memory CD4+ T cell	MR Egger	-0.234342	-0.584319	0.115635	0.213933		0.66
CD3 on Effector Memory CD4+ T cell	WM	-0.147768	-0.380848	0.085312	0.214015
CCR7 on naive CD8+ T cell	IVW	0.16585	0.00241841	0.329282	0.0467008	0.37
CCR7 on naive CD8+ T cell	MR Egger	0.0704455	-0.276137	0.417028	0.697344		0.55
CCR7 on naive CD8+ T cell	WM	0.199507	-0.0135875	0.412601	0.066502
CD25 on CD45RA- CD4 not regulatory T cell	IVW	0.167473	0.0206042	0.314342	0.0254194	0.7
CD25 on CD45RA- CD4 not regulatory T cell	MR Egger	0.15146	-0.153231	0.456151	0.349139		0.91
CD25 on CD45RA- CD4 not regulatory T cell	WM	0.13673	-0.0666694	0.34013	0.187651
CD45 on CD33dim HLA DR-	IVW	-0.300778	-0.512385	-0.0891709	0.00533727	0.52
CD45 on CD33dim HLA DR-	MR Egger	-0.191015	-0.627887	0.245857	0.408245		0.58
CD45 on CD33dim HLA DR-	WM	-0.261402	-0.557511	0.0347073	0.0835827
SSC-A on HLA DR+ CD8+ T cell	IVW	0.181175	0.0287352	0.333614	0.0198345	0.48
SSC-A on HLA DR+ CD8+ T cell	MR Egger	0.000274467	-0.316448	0.316997	0.998673		0.23
SSC-A on HLA DR+ CD8+ T cell	WM	0.158272	-0.0589373	0.375481	0.153241
CD45RA on naive CD4+ T cell	IVW	-0.201062	-0.350489	-0.0516344	0.00835748	0.47
CD45RA on naive CD4+ T cell	MR Egger	-0.334316	-0.64399	-0.0246427	0.0559346		0.35
CD45RA on naive CD4+ T cell	WM	-0.239088	-0.457539	-0.0206375	0.0319396
CD45RA on naive CD8+ T cell	IVW	-0.193284	-0.346855	-0.0397134	0.0136306	0.52
CD45RA on naive CD8+ T cell	MR Egger	-0.287665	-0.605477	0.0301465	0.101402		0.52
CD45RA on naive CD8+ T cell	WM	-0.217	-0.434299	0.000298829	0.0503117
CD40 on CD14+ CD16- monocyte	IVW	0.158606	0.0154116	0.3018	0.029935	0.51
CD40 on CD14+ CD16- monocyte	MR Egger	0.156297	-0.143947	0.456541	0.327712		0.99
CD40 on CD14+ CD16- monocyte	WM	0.129184	-0.0763711	0.33474	0.218027
CD80 on granulocyte	IVW	0.178983	0.0187997	0.339166	0.0285218	0.92
CD80 on granulocyte	MR Egger	0.0736387	-0.258296	0.405574	0.67141		0.49
CD80 on granulocyte	WM	0.0835585	-0.134566	0.301683	0.452755
CD45 on basophil	IVW	-0.324983	-0.556524	-0.0934413	0.00594169	0.27
CD45 on basophil	MR Egger	-0.191915	-0.68204	0.298211	0.457642		0.55
CD45 on basophil	WM	-0.231622	-0.537892	0.0746478	0.138264
CD11c on granulocyte	IVW	-0.221254	-0.382806	-0.0597027	0.00726746	0.54
CD11c on granulocyte	MR Egger	-0.23254	-0.567503	0.102422	0.198622		0.94
CD11c on granulocyte	WM	-0.116716	-0.348834	0.115403	0.324358

## Sheet: Data 2 Keep two decimal places
Causal effects of IS on immune cells
Traits	Methods	β	Low	Up	P	Heterogeneity and
						pleiotropy test
						Heterogeneity Q-pvalue	P value of pleiotropy
BAFF-R on CD24+ CD27+ B cell	IVW	0.19	0.04	0.34	0.01	0.36
BAFF-R on CD24+ CD27+ B cell	MR Egger	0.26	-0.07	0.58	0.14		0.65
BAFF-R on CD24+ CD27+ B cell	WM	0.08	-0.14	0.3	0.47
BAFF-R on IgD+ CD24+ B cell	IVW	0.19	0.05	0.34	0.01	0.5
BAFF-R on IgD+ CD24+ B cell	MR Egger	0.29	-0.01	0.59	0.09		0.49
BAFF-R on IgD+ CD24+ B cell	WM	0.12	-0.1	0.33	0.28
BAFF-R on IgD+ CD24- B cell	IVW	0.18	0	0.36	0.04	0.11
BAFF-R on IgD+ CD24- B cell	MR Egger	0.38	0.02	0.74	0.06		0.24
BAFF-R on IgD+ CD24- B cell	WM	0.14	-0.08	0.36	0.21
BAFF-R on IgD+ CD38- B cell	IVW	0.18	0.03	0.34	0.02	0.27
BAFF-R on IgD+ CD38- B cell	MR Egger	0.32	-0.01	0.65	0.08		0.38
BAFF-R on IgD+ CD38- B cell	WM	0.1	-0.12	0.33	0.36
BAFF-R on IgD+ CD38- naive B cell	IVW	0.25	0.02	0.49	0.03	0.16
BAFF-R on IgD+ CD38- naive B cell	MR Egger	0.42	-0.09	0.92	0.13		0.49
BAFF-R on IgD+ CD38- naive B cell	WM	0.19	-0.09	0.48	0.18
BAFF-R on IgD+ CD38- unswitched memory B cell	IVW	0.26	0.02	0.5	0.03	0.13
BAFF-R on IgD+ CD38- unswitched memory B cell	MR Egger	0.36	-0.17	0.88	0.21		0.69
BAFF-R on IgD+ CD38- unswitched memory B cell	WM	0.09	-0.19	0.38	0.53
BAFF-R on IgD+ CD38+ B cell	IVW	0.21	0.06	0.36	0.01	0.37
BAFF-R on IgD+ CD38+ B cell	MR Egger	0.32	0.01	0.64	0.07		0.42
BAFF-R on IgD+ CD38+ B cell	WM	0.17	-0.06	0.39	0.14
BAFF-R on IgD+ CD38dim B cell	IVW	0.19	0.02	0.36	0.03	0.19
BAFF-R on IgD+ CD38dim B cell	MR Egger	0.35	0.01	0.69	0.07		0.32
BAFF-R on IgD+ CD38dim B cell	WM	0.14	-0.08	0.37	0.22
BAFF-R on IgD- CD24- B cell	IVW	0.21	0.07	0.35	0	0.49
BAFF-R on IgD- CD24- B cell	MR Egger	0.39	0.1	0.69	0.02		0.19
BAFF-R on IgD- CD24- B cell	WM	0.16	-0.05	0.38	0.13
BAFF-R on IgD- CD27- B cell	IVW	0.19	0.05	0.34	0.01	0.43
BAFF-R on IgD- CD27- B cell	MR Egger	0.38	0.08	0.68	0.03		0.19
BAFF-R on IgD- CD27- B cell	WM	0.14	-0.08	0.36	0.21
BAFF-R on IgD- CD38- B cell	IVW	0.18	0.03	0.32	0.02	0.48
BAFF-R on IgD- CD38- B cell	MR Egger	0.3	0	0.6	0.07		0.38
BAFF-R on IgD- CD38- B cell	WM	0.1	-0.11	0.31	0.35
BAFF-R on IgD- CD38dim B cell	IVW	0.65	0.3	1	0	0.57
BAFF-R on IgD- CD38dim B cell	MR Egger	0.78	0.16	1.4	0.25		0.7
BAFF-R on IgD- CD38dim B cell	WM	0.64	0.19	1.1	0.01
BAFF-R on memory B cell	IVW	0.18	0.03	0.33	0.02	0.39
BAFF-R on memory B cell	MR Egger	0.28	-0.03	0.6	0.1		0.47
BAFF-R on memory B cell	WM	0.09	-0.13	0.31	0.42
BAFF-R on naive-mature B cell	IVW	0.2	0.01	0.38	0.04	0.08
BAFF-R on naive-mature B cell	MR Egger	0.4	0.03	0.77	0.06		0.24
BAFF-R on naive-mature B cell	WM	0.14	-0.07	0.36	0.2
BAFF-R on unswitched memory B cell	IVW	0.19	0.04	0.34	0.01	0.39
BAFF-R on unswitched memory B cell	MR Egger	0.26	-0.06	0.57	0.14		0.65
BAFF-R on unswitched memory B cell	WM	0.09	-0.12	0.3	0.41
BAFF-R on switched memory B cell	IVW	0.18	0.04	0.33	0.01	0.43
BAFF-R on switched memory B cell	MR Egger	0.28	-0.02	0.59	0.1		0.48
BAFF-R on switched memory B cell	WM	0.1	-0.12	0.32	0.36
BAFF-R on IgD+ B cell	IVW	0.19	0.02	0.36	0.03	0.14
BAFF-R on IgD+ B cell	MR Egger	0.37	0.02	0.72	0.06		0.27
BAFF-R on IgD+ B cell	WM	0.14	-0.08	0.36	0.21
BAFF-R on transitional B cell	IVW	0.24	0.09	0.39	0	0.41
BAFF-R on transitional B cell	MR Egger	0.34	0.02	0.65	0.06		0.5
BAFF-R on transitional B cell	WM	0.21	-0.02	0.43	0.07
CD19 on IgD+ CD24- B cell	IVW	0.15	0.01	0.29	0.04	0.42
CD19 on IgD+ CD24- B cell	MR Egger	0.06	-0.25	0.36	0.72		0.52
CD19 on IgD+ CD24- B cell	WM	-0.01	-0.21	0.19	0.91
CD19 on IgD+ CD38- naive B cell	IVW	0.23	0.04	0.43	0.02	0.6
CD19 on IgD+ CD38- naive B cell	MR Egger	0.34	-0.07	0.76	0.13		0.56
CD19 on IgD+ CD38- naive B cell	WM	0.16	-0.13	0.45	0.28
CD19 on naive-mature B cell	IVW	0.18	0.03	0.33	0.02	0.33
CD19 on naive-mature B cell	MR Egger	0.13	-0.2	0.45	0.46		0.73
CD19 on naive-mature B cell	WM	0.05	-0.16	0.25	0.66
CD19 on transitional B cell	IVW	0.16	0.01	0.3	0.03	0.61
CD19 on transitional B cell	MR Egger	-0.02	-0.32	0.28	0.89		0.21
CD19 on transitional B cell	WM	0.18	-0.02	0.38	0.08
CD25 on IgD+ CD38+ B cell	IVW	0.19	0.03	0.34	0.02	0.27
CD25 on IgD+ CD38+ B cell	MR Egger	0.07	-0.25	0.4	0.67		0.46
CD25 on IgD+ CD38+ B cell	WM	0.22	0.02	0.42	0.03
CD25 on transitional B cell	IVW	0.19	0.03	0.35	0.02	0.25
CD25 on transitional B cell	MR Egger	0	-0.32	0.32	0.99		0.21
CD25 on transitional B cell	WM	0.21	-0.01	0.42	0.06
CD38 on transitional B cell	IVW	-0.15	-0.3	0	0.05	0.37
CD38 on transitional B cell	MR Egger	-0.14	-0.46	0.18	0.4		0.97
CD38 on transitional B cell	WM	-0.16	-0.35	0.03	0.11
BAFF-R on B cell	IVW	0.2	0.02	0.37	0.03	0.14
BAFF-R on B cell	MR Egger	0.38	0.02	0.73	0.06		0.28
BAFF-R on B cell	WM	0.14	-0.08	0.37	0.21
CD3 on Effector Memory CD4+ T cell	IVW	-0.16	-0.33	0	0.05	0.37
CD3 on Effector Memory CD4+ T cell	MR Egger	-0.23	-0.58	0.12	0.21		0.66
CD3 on Effector Memory CD4+ T cell	WM	-0.15	-0.38	0.09	0.21
CCR7 on naive CD8+ T cell	IVW	0.17	0	0.33	0.05	0.37
CCR7 on naive CD8+ T cell	MR Egger	0.07	-0.28	0.42	0.7		0.55
CCR7 on naive CD8+ T cell	WM	0.2	-0.01	0.41	0.07
CD25 on CD45RA- CD4 not regulatory T cell	IVW	0.17	0.02	0.31	0.03	0.7
CD25 on CD45RA- CD4 not regulatory T cell	MR Egger	0.15	-0.15	0.46	0.35		0.91
CD25 on CD45RA- CD4 not regulatory T cell	WM	0.14	-0.07	0.34	0.19
CD45 on CD33dim HLA DR-	IVW	-0.3	-0.51	-0.09	0.01	0.52
CD45 on CD33dim HLA DR-	MR Egger	-0.19	-0.63	0.25	0.41		0.58
CD45 on CD33dim HLA DR-	WM	-0.26	-0.56	0.03	0.08
SSC-A on HLA DR+ CD8+ T cell	IVW	0.18	0.03	0.33	0.02	0.48
SSC-A on HLA DR+ CD8+ T cell	MR Egger	0	-0.32	0.32	1		0.23
SSC-A on HLA DR+ CD8+ T cell	WM	0.16	-0.06	0.38	0.15
CD45RA on naive CD4+ T cell	IVW	-0.2	-0.35	-0.05	0.01	0.47
CD45RA on naive CD4+ T cell	MR Egger	-0.33	-0.64	-0.02	0.06		0.35
CD45RA on naive CD4+ T cell	WM	-0.24	-0.46	-0.02	0.03
CD45RA on naive CD8+ T cell	IVW	-0.19	-0.35	-0.04	0.01	0.52
CD45RA on naive CD8+ T cell	MR Egger	-0.29	-0.61	0.03	0.1		0.52
CD45RA on naive CD8+ T cell	WM	-0.22	-0.43	0	0.05
CD40 on CD14+ CD16- monocyte	IVW	0.16	0.02	0.3	0.03	0.51
CD40 on CD14+ CD16- monocyte	MR Egger	0.16	-0.14	0.46	0.33		0.99
CD40 on CD14+ CD16- monocyte	WM	0.13	-0.08	0.33	0.22
CD80 on granulocyte	IVW	0.18	0.02	0.34	0.03	0.92
CD80 on granulocyte	MR Egger	0.07	-0.26	0.41	0.67		0.49
CD80 on granulocyte	WM	0.08	-0.13	0.3	0.45
CD45 on basophil	IVW	-0.32	-0.56	-0.09	0.01	0.27
CD45 on basophil	MR Egger	-0.19	-0.68	0.3	0.46		0.55
CD45 on basophil	WM	-0.23	-0.54	0.07	0.14
CD11c on granulocyte	IVW	-0.22	-0.38	-0.06	0.01	0.54
CD11c on granulocyte	MR Egger	-0.23	-0.57	0.1	0.2		0.94
CD11c on granulocyte	WM	-0.12	-0.35	0.12	0.32
