# Supplementary material for: Genetic insights into the relationship between immune cell characteristics and ischemic stroke: A bidirectional Mendelian randomization study
Source: Eur J Neurol. 2024 Feb 7;31(5):e16226. doi: 10.1111/ene.16226 (PMC11236043; doi:10.1111/ene.16226)
Supplement: Supplementary file 8 — Table S7 [file ENE-31-e16226-s003.xlsx]

## Sheet: data1
Results of IVW of causal effects of immune cells on IS
Exposures	Outcomes	Trait	nSMP	β	UP	DOWM	SE	Pval
IS	90001701	BAFF-R on CD20- CD38- B cell	14	0.0868333	-0.0547333	0.2284	0.0722279	0.229281
IS	90001702	BAFF-R on CD24+ CD27+ B cell	14	0.189953	0.0391884	0.340718	0.0769208	0.0135315
IS	90001703	BAFF-R on IgD+ CD24+ B cell	14	0.192007	0.0475258	0.336488	0.0737149	0.00919481
IS	90001704	BAFF-R on IgD+ CD24- B cell	14	0.182011	0.00481672	0.359206	0.0904055	0.0440853
IS	90001705	BAFF-R on IgD+ CD38- B cell	14	0.184397	0.0264363	0.342359	0.0805924	0.0221361
IS	90001706	BAFF-R on IgD+ CD38- naive B cell	14	0.254443	0.0194368	0.48945	0.119901	0.0338288
IS	90001707	BAFF-R on IgD+ CD38- unswitched memory B cell	14	0.260823	0.0201485	0.501497	0.122793	0.033663
IS	90001708	BAFF-R on IgD+ CD38+ B cell	14	0.20619	0.0560922	0.356288	0.0765806	0.00709271
IS	90001709	BAFF-R on IgD+ CD38dim B cell	14	0.188478	0.0218546	0.355101	0.0850119	0.0266178
IS	90001710	BAFF-R on IgD- CD24- B cell	14	0.210369	0.066274	0.354464	0.0735179	0.00421685
IS	90001711	BAFF-R on IgD- CD27- B cell	14	0.192943	0.048082	0.337805	0.0739088	0.00903947
IS	90001712	BAFF-R on IgD- CD38- B cell	14	0.175398	0.0312277	0.319569	0.0735565	0.0171004
IS	90001713	BAFF-R on IgD- CD38+ B cell	14	0.115695	-0.026512	0.257901	0.0725544	0.110804
IS	90001714	BAFF-R on IgD- CD38dim B cell	3	0.646472	0.297493	0.995451	0.17805	0.000282505
IS	90001715	BAFF-R on memory B cell	14	0.177406	0.0286334	0.326178	0.0759043	0.0194272
IS	90001716	BAFF-R on naive-mature B cell	14	0.196053	0.0134026	0.378704	0.0931892	0.035394
IS	90001717	BAFF-R on unswitched memory B cell	14	0.190876	0.0424775	0.339275	0.0757137	0.0117013
IS	90001718	BAFF-R on switched memory B cell	14	0.182684	0.0368453	0.328523	0.0744077	0.0140813
IS	90001719	BAFF-R on IgD+ B cell	14	0.18733	0.0152779	0.359382	0.0877816	0.0328392
IS	90001720	BAFF-R on transitional B cell	14	0.239148	0.0916276	0.386668	0.0752655	0.00148606
IS	90001721	CD19 on CD20- B cell	14	0.0628313	-0.080432	0.206095	0.0730935	0.390009
IS	90001722	CD19 on CD20- CD38- B cell	14	0.0869	-0.053454	0.227254	0.0716092	0.224927
IS	90001723	CD19 on CD24+ CD27+ B cell	14	-0.0425639	-0.22827	0.143142	0.0947479	0.653263
IS	90001724	CD19 on IgD+ CD24+ B cell	14	0.00806794	-0.150129	0.166265	0.0807127	0.920377
IS	90001725	CD19 on IgD+ CD24- B cell	14	0.148092	0.00501463	0.29117	0.0729988	0.0424894
IS	90001726	CD19 on IgD+ CD38- B cell	14	0.128407	-0.0128735	0.269688	0.0720821	0.0748463
IS	90001727	CD19 on IgD+ CD38- naive B cell	14	0.231855	0.0360422	0.427667	0.0999043	0.0202994
IS	90001728	CD19 on IgD+ CD38- unswitched memory B cell	14	0.0436954	-0.188212	0.275603	0.11832	0.711905
IS	90001729	CD19 on IgD+ CD38+ B cell	14	0.130178	-0.0186831	0.279039	0.0759495	0.0865275
IS	90001730	CD19 on IgD+ CD38dim B cell	14	0.122799	-0.0223055	0.267904	0.0740331	0.0971744
IS	90001731	CD19 on IgD- CD24- B cell	14	0.0490535	-0.0926598	0.190767	0.0723027	0.497489
IS	90001732	CD19 on IgD- CD27- B cell	14	0.0190596	-0.122625	0.160744	0.0722881	0.79204
IS	90001733	CD19 on IgD- CD38- B cell	14	-0.00609649	-0.171335	0.159142	0.0843054	0.942352
IS	90001734	CD19 on IgD- CD38+ B cell	14	0.0822586	-0.0763912	0.240908	0.0809438	0.309513
IS	90001735	CD19 on IgD- CD38dim B cell	14	-0.0317559	-0.203069	0.139557	0.0874048	0.716366
IS	90001736	CD19 on memory B cell	14	-0.0103179	-0.170962	0.150326	0.0819613	0.899821
IS	90001737	CD19 on naive-mature B cell	14	0.176426	0.0269701	0.325882	0.0762531	0.0206847
IS	90001738	CD19 on unswitched memory B cell	14	0.0161539	-0.134123	0.16643	0.0766717	0.83313
IS	90001739	CD19 on Plasma Blast-Plasma Cell	14	0.0797821	-0.0713354	0.2309	0.0771008	0.300773
IS	90001740	CD19 on switched memory B cell	14	-0.0589069	-0.226673	0.108859	0.0855949	0.491323
IS	90001741	CD19 on IgD+ B cell	14	0.126178	-0.0151542	0.26751	0.0721082	0.0801457
IS	90001742	CD19 on transitional B cell	14	0.155121	0.0122926	0.29795	0.0728719	0.0332801
IS	90001743	CD20 on B cell	14	0.0436603	-0.114448	0.201769	0.0806676	0.588345
IS	90001744	CD20 on CD20- CD38- B cell	14	0.0681063	-0.0731038	0.209316	0.072046	0.344497
IS	90001745	CD20 on CD24+ CD27+ B cell	14	0.0152685	-0.126025	0.156562	0.0720885	0.832261
IS	90001746	CD20 on IgD+ CD24+ B cell	14	-0.00339277	-0.153578	0.146793	0.0766252	0.964683
IS	90001747	CD20 on IgD+ CD24- B cell	14	0.0426354	-0.101259	0.18653	0.0734154	0.561414
IS	90001748	CD20 on IgD+ CD38- B cell	14	0.0873455	-0.0536858	0.228377	0.0719547	0.224788
IS	90001749	CD20 on IgD+ CD38- naive B cell	14	0.118427	-0.0803954	0.31725	0.10144	0.243024
IS	90001750	CD20 on IgD+ CD38- unswitched memory B cell	14	0.0515519	-0.146197	0.249301	0.100892	0.609379
IS	90001751	CD20 on IgD+ CD38+ B cell	14	0.0220363	-0.131858	0.17593	0.0785173	0.778975
IS	90001752	CD20 on IgD+ CD38dim B cell	14	0.0163135	-0.146952	0.179579	0.0832986	0.844732
IS	90001753	CD20 on IgD- CD24- B cell	14	-0.00777585	-0.150197	0.134645	0.0726637	0.91478
IS	90001754	CD20 on IgD- CD27- B cell	11	-0.0320435	-0.184602	0.120515	0.0778359	0.680574
IS	90001755	CD20 on IgD- CD38- B cell	14	-0.0530063	-0.194687	0.0886745	0.0722861	0.463385
IS	90001756	CD20 on IgD- CD38+ B cell	14	0.066414	-0.0756291	0.208457	0.072471	0.359446
IS	90001757	CD20 on IgD- CD38dim B cell	14	-0.0245745	-0.165708	0.116559	0.0720068	0.732893
IS	90001758	CD20 on memory B cell	14	-0.00258767	-0.146501	0.141325	0.0734251	0.971887
IS	90001759	CD20 on naive-mature B cell	14	0.0428779	-0.106372	0.192127	0.0761477	0.573374
IS	90001760	CD20 on unswitched memory B cell	14	0.0218231	-0.119581	0.163227	0.072145	0.762279
IS	90001761	CD20 on switched memory B cell	14	-0.0687324	-0.210917	0.0734524	0.0725432	0.343401
IS	90001762	CD20 on IgD+ B cell	14	0.0422457	-0.0998234	0.184315	0.0724843	0.56001
IS	90001763	CD20 on transitional B cell	14	-0.0358449	-0.204123	0.132433	0.0858561	0.676313
IS	90001764	CD24 on CD24+ CD27+ B cell	2	-0.0282414	-0.781473	0.72499	0.384302	0.941418
IS	90001765	CD24 on IgD+ CD24+ B cell	14	-0.0495208	-0.190805	0.091763	0.0720836	0.492088
IS	90001766	CD24 on IgD+ CD38- B cell	14	0.0429676	-0.160158	0.246094	0.103636	0.678433
IS	90001767	CD24 on IgD+ CD38- unswitched memory B cell	14	0.0597171	-0.143038	0.262472	0.103446	0.563753
IS	90001768	CD24 on IgD+ CD38+ B cell	14	0.0527311	-0.0892825	0.194745	0.0724559	0.466755
IS	90001769	CD24 on IgD- CD38- B cell	14	-0.0735778	-0.231875	0.0847198	0.0807641	0.362284
IS	90001770	CD24 on IgD- CD38dim B cell	3	-0.17487	-1.01606	0.666316	0.429176	0.683674
IS	90001771	CD24 on memory B cell	14	-0.059687	-0.204101	0.0847271	0.0736807	0.417896
IS	90001772	CD24 on unswitched memory B cell	14	-0.0411352	-0.183153	0.100883	0.0724581	0.570232
IS	90001773	CD24 on switched memory B cell	14	-0.139879	-0.285645	0.0058881	0.0743708	0.0599953
IS	90001774	CD24 on transitional B cell	14	0.0710618	-0.0699746	0.212098	0.0719574	0.323371
IS	90001775	CD25 on B cell	14	0.0816128	-0.0915681	0.254794	0.0883576	0.355661
IS	90001776	CD25 on CD20- CD38- B cell	14	0.0865883	-0.0556908	0.228867	0.0725914	0.23294
IS	90001777	CD25 on CD24+ CD27+ B cell	14	0.0994371	-0.0406029	0.239477	0.0714489	0.164007
IS	90001778	CD25 on IgD+ CD24+ B cell	14	0.0728508	-0.0681448	0.213846	0.0719365	0.311199
IS	90001779	CD25 on IgD+ CD24- B cell	14	0.123272	-0.0418753	0.288418	0.0842586	0.143463
IS	90001780	CD25 on IgD+ CD38- B cell	14	0.0823862	-0.0991817	0.263954	0.0926367	0.373816
IS	90001781	CD25 on IgD+ CD38- naive B cell	14	0.1799	-0.088855	0.448654	0.13712	0.189524
IS	90001782	CD25 on IgD+ CD38- unswitched memory B cell	14	0.158529	-0.0815307	0.398588	0.122479	0.195551
IS	90001783	CD25 on IgD+ CD38+ B cell	14	0.185062	0.0310255	0.339099	0.0785901	0.0185339
IS	90001784	CD25 on IgD+ CD38dim B cell	14	0.107189	-0.0682526	0.282631	0.0895111	0.231114
IS	90001785	CD25 on IgD- CD24- B cell	14	0.110031	-0.0325593	0.252621	0.0727501	0.130419
IS	90001786	CD25 on IgD- CD27- B cell	14	0.088782	-0.0707526	0.248317	0.0813952	0.275382
IS	90001787	CD25 on IgD- CD38- B cell	14	0.0592456	-0.120601	0.239093	0.0917587	0.518495
IS	90001788	CD25 on IgD- CD38+ B cell	14	0.0768453	-0.0639919	0.217682	0.0718557	0.284872
IS	90001789	CD25 on IgD- CD38dim B cell	14	0.124542	-0.0179804	0.267065	0.0727157	0.0867621
IS	90001790	CD25 on memory B cell	14	0.0874683	-0.054683	0.22962	0.0725262	0.227808
IS	90001791	CD25 on naive-mature B cell	14	0.136306	-0.00731996	0.279932	0.0732785	0.0628703
IS	90001792	CD25 on unswitched memory B cell	14	0.0517252	-0.0887049	0.192155	0.071648	0.470334
IS	90001793	CD25 on switched memory B cell	14	0.102481	-0.046009	0.250972	0.0757605	0.17615
IS	90001794	CD25 on IgD+ B cell	14	0.0759302	-0.110999	0.26286	0.0953721	0.425947
IS	90001795	CD25 on transitional B cell	14	0.190838	0.0337142	0.347962	0.0801653	0.0172864
IS	90001796	CD27 on CD20- B cell	14	0.0421157	-0.160982	0.245213	0.103621	0.68442
IS	90001797	CD27 on CD20- CD38- B cell	14	-0.0176442	-0.156433	0.121145	0.0708106	0.803226
IS	90001798	CD27 on CD24+ CD27+ B cell	14	-0.0652	-0.253197	0.122797	0.0959166	0.496659
IS	90001799	CD27 on T cell	14	0.0260246	-0.160225	0.212274	0.0950252	0.784184
IS	90001800	CD27 on IgD+ CD24+ B cell	14	-0.0567136	-0.214864	0.101437	0.080689	0.482139
IS	90001801	CD27 on IgD+ CD38- unswitched memory B cell	14	-0.0361315	-0.234435	0.162172	0.101175	0.721004
IS	90001802	CD27 on IgD- CD38- B cell	14	-0.00420525	-0.16642	0.15801	0.0827628	0.959476
IS	90001803	CD27 on IgD- CD38+ B cell	14	-0.0566329	-0.238625	0.125359	0.0928529	0.541914
IS	90001804	CD27 on IgD- CD38dim B cell	14	-0.069748	-0.280143	0.140647	0.107344	0.515847
IS	90001805	CD27 on memory B cell	14	-0.0571912	-0.225571	0.111188	0.0859078	0.505585
IS	90001806	CD27 on unswitched memory B cell	14	-0.0245516	-0.187768	0.138664	0.0832734	0.768123
IS	90001807	CD27 on Plasma Blast-Plasma Cell	14	-0.035265	-0.175683	0.105153	0.0716419	0.62255
IS	90001808	CD27 on switched memory B cell	14	-0.0226081	-0.24805	0.202833	0.115021	0.844175
IS	90001809	CD38 on CD20- B cell	14	-0.0555913	-0.201167	0.089984	0.0742731	0.454176
IS	90001810	CD38 on CD3- CD19-	14	-0.100355	-0.297536	0.0968261	0.100602	0.318503
IS	90001811	CD38 on IgD+ CD24- B cell	14	-0.0531938	-0.196964	0.0905762	0.073352	0.468339
IS	90001812	CD38 on IgD+ CD38+ B cell	14	-0.0749573	-0.217191	0.0672768	0.0725684	0.301642
IS	90001813	CD38 on IgD+ CD38dim B cell	14	-0.0653404	-0.220392	0.0897108	0.0791077	0.408823
IS	90001814	CD38 on IgD- CD38+ B cell	14	-0.0374294	-0.177275	0.102416	0.0713497	0.599867
IS	90001815	CD38 on IgD- CD38dim B cell	14	-0.0786427	-0.218639	0.0613537	0.0714267	0.270885
IS	90001816	CD38 on naive-mature B cell	14	-0.0754189	-0.218246	0.067408	0.0728709	0.300685
IS	90001817	CD38 on Plasma Blast-Plasma Cell	14	-0.0246351	-0.162077	0.112807	0.0701236	0.725356
IS	90001818	CD38 on IgD+ B cell	14	-0.0278264	-0.201114	0.145461	0.0884119	0.752962
IS	90001819	CD38 on transitional B cell	14	-0.150067	-0.29785	-0.00228498	0.0753992	0.0465573
IS	90001820	IgD on IgD+ CD24+ B cell	14	0.0795532	-0.0793124	0.238419	0.0810539	0.326353
IS	90001821	IgD on IgD+ CD24- B cell	14	-0.0135116	-0.170525	0.143502	0.080109	0.86606
IS	90001822	IgD on IgD+ CD38- B cell	14	0.00410323	-0.170597	0.178803	0.0891326	0.963282
IS	90001823	IgD on IgD+ CD38- unswitched memory B cell	14	0.116284	-0.0826827	0.315251	0.101514	0.252001
IS	90001824	IgD on IgD+ CD38+ B cell	14	0.0669299	-0.0756158	0.209476	0.0727274	0.357424
IS	90001825	IgD on IgD+ CD38dim B cell	14	-0.0265734	-0.170933	0.117786	0.0736527	0.718254
IS	90001826	IgD on unswitched memory B cell	14	0.0205368	-0.143568	0.184642	0.0837271	0.806238
IS	90001827	IgD on IgD+ B cell	14	-0.0312308	-0.195211	0.132749	0.0836631	0.708931
IS	90001828	IgD on transitional B cell	14	-0.00530558	-0.150893	0.140282	0.0742794	0.943058
IS	90001829	BAFF-R on B cell	14	0.195726	0.0237415	0.367711	0.0877473	0.0257098
IS	90001830	BAFF-R on CD20- B cell	14	0.0610213	-0.0808409	0.202883	0.0723787	0.399181
IS	90001831	CD62L on CD62L+ myeloid Dendritic Cell	14	-0.0819865	-0.262769	0.0987959	0.0922359	0.374068
IS	90001832	CD62L on CD62L+ plasmacytoid Dendritic Cell	14	-0.0524753	-0.201729	0.0967789	0.0761501	0.490758
IS	90001833	CD62L on CD62L+ Dendritic Cell	14	-0.0758266	-0.225532	0.073879	0.0763804	0.320832
IS	90001834	CD62L on monocyte	14	-0.0673911	-0.235844	0.101061	0.0859452	0.432971
IS	90001835	CD62L on granulocyte	14	0.0734666	-0.0799558	0.226889	0.0782767	0.347962
IS	90001836	CD66b on CD66b++ myeloid cell	14	-0.081327	-0.296168	0.133514	0.109613	0.458119
IS	90001837	CD66b on Granulocytic Myeloid-Derived Suppressor Cells	14	-0.127599	-0.357139	0.101941	0.117112	0.275914
IS	90001838	CD3 on naive CD8+ T cell	14	-0.0527689	-0.228604	0.123066	0.0897119	0.556395
IS	90001839	CD3 on Effector Memory CD8+ T cell	14	-0.134639	-0.310381	0.0411035	0.0896644	0.133204
IS	90001840	CD3 on Terminally Differentiated CD8+ T cell	14	-0.180352	-0.398061	0.037357	0.111076	0.104444
IS	90001841	CD3 on Central Memory CD4+ T cell	13	-0.106192	-0.272786	0.0604023	0.084997	0.211534
IS	90001842	CD3 on Naive CD4+ T cell	14	-0.123382	-0.279719	0.0329549	0.0797637	0.121901
IS	90001843	CD3 on Effector Memory CD4+ T cell	14	-0.164021	-0.327976	-6.49754e-05	0.0836508	0.0499051
IS	90001844	CD3 on Terminally Differentiated CD4+ T cell	14	-0.100437	-0.257474	0.0565995	0.0801209	0.209997
IS	90001845	CD3 on CD45RA- CD4+ T cell	14	-0.124527	-0.284515	0.0354613	0.0816267	0.127118
IS	90001846	CD3 on Central Memory CD8+ T cell	14	-0.0290661	-0.18224	0.124108	0.0781501	0.709948
IS	90001847	CD3 on HLA DR+ T cell	14	-0.0857923	-0.270537	0.098952	0.0942573	0.362721
IS	90001848	CD3 on Natural Killer T	14	-0.00894175	-0.163729	0.145846	0.0789733	0.909852
IS	90001849	CD3 on HLA DR+ CD4+ T cell	14	-0.110548	-0.285961	0.0648661	0.0894968	0.216751
IS	90001850	CD3 on HLA DR+ CD8+ T cell	14	-0.0684733	-0.293679	0.156733	0.114901	0.55122
IS	90001851	CD3 on T cell	14	-0.0313513	-0.197973	0.135271	0.0850113	0.712284
IS	90001852	CD3 on CD39+ resting CD4 regulatory T cell	14	-0.0995385	-0.323256	0.124179	0.114142	0.383175
IS	90001853	CD3 on activated CD4 regulatory T cell	14	-0.0123665	-0.179771	0.155038	0.0854105	0.884877
IS	90001854	CD3 on CD39+ activated CD4 regulatory T cell	14	0.00119663	-0.168155	0.170548	0.0864037	0.98895
IS	90001855	CD3 on secreting CD4 regulatory T cell	14	0.00997798	-0.151292	0.171248	0.0822808	0.903479
IS	90001856	CD3 on CD39+ secreting CD4 regulatory T cell	14	0.0364466	-0.120231	0.193124	0.0799377	0.648435
IS	90001857	CD3 on activated & secreting CD4 regulatory T cell	14	0.00301053	-0.165093	0.171114	0.085767	0.971999
IS	90001858	CD3 on CD45RA+ CD4+ T cell	14	-0.010673	-0.201165	0.179819	0.09719	0.912556
IS	90001859	CD3 on CD8+ T cell	14	-0.0646244	-0.253313	0.124064	0.0962697	0.502039
IS	90001860	CD3 on CD39+ CD4+ T cell	14	-0.022208	-0.199006	0.15459	0.0902029	0.805527
IS	90001861	CD3 on CD28+ CD4+ T cell	14	-0.0245902	-0.179433	0.130253	0.0790016	0.755601
IS	90001862	CD3 on CD28+ CD4-CD8- T cell	14	0.113396	-0.0640413	0.290834	0.0905294	0.210355
IS	90001863	CD3 on CD28+ CD45RA- CD8+ T cell	14	0.0372197	-0.149571	0.224011	0.0953014	0.696132
IS	90001864	CD3 on CD28+ CD45RA+ CD8+ T cell	14	0.0081136	-0.148226	0.164453	0.0797649	0.91898
IS	90001865	CD3 on CD28- CD8+ T cell	14	-0.0959183	-0.334103	0.142266	0.121523	0.429934
IS	90001866	CD3 on CD39+ CD8+ T cell	14	0.0359491	-0.15597	0.227868	0.0979177	0.713518
IS	90001867	CD3 on CD4+ T cell	14	-0.0270007	-0.180954	0.126952	0.0785475	0.731034
IS	90001868	CD3 on CD4 regulatory T cell	3	0.0209779	-0.381922	0.423878	0.205561	0.918716
IS	90001869	CD3 on resting CD4 regulatory T cell	14	-0.114417	-0.286533	0.0576982	0.0878141	0.192592
IS	90001870	CD34 on Hematopoietic Stem Cell	14	-0.0323207	-0.237196	0.172555	0.104528	0.757165
IS	90001871	HVEM on T cell	14	0.092049	-0.138152	0.32225	0.11745	0.433197
IS	90001872	HVEM on naive CD8+ T cell	14	0.0907251	-0.134426	0.315877	0.114873	0.429654
IS	90001873	HVEM on Effector Memory CD8+ T cell	14	0.0929272	-0.137452	0.323307	0.117541	0.429179
IS	90001874	HVEM on Terminally Differentiated CD8+ T cell	14	0.0548992	-0.176885	0.286683	0.118257	0.642479
IS	90001875	HVEM on CD4+ T cell	14	0.136548	-0.0884377	0.361534	0.114789	0.234219
IS	90001876	HVEM on Central Memory CD4+ T cell	14	0.108237	-0.11597	0.332444	0.114391	0.344048
IS	90001877	HVEM on naive CD4+ T cell	14	0.12032	-0.100508	0.341149	0.112668	0.285556
IS	90001878	HVEM on Effector Memory CD4+ T cell	14	0.138813	-0.0895181	0.367145	0.116496	0.233428
IS	90001879	HVEM on Terminally Differentiated CD4+ T cell	14	0.217001	-0.0164843	0.450486	0.119125	0.0685124
IS	90001880	HVEM on CD45RA- CD4+ T cell	14	0.132591	-0.094616	0.359799	0.115922	0.252708
IS	90001881	HVEM on CD8+ T cell	14	0.0270867	-0.198832	0.253005	0.115264	0.814212
IS	90001882	HVEM on Central Memory CD8+ T cell	14	0.154712	-0.0705823	0.380007	0.114946	0.178318
IS	90001883	CD16-CD56 on Natural Killer T	14	-0.0531377	-0.211709	0.105433	0.0809035	0.511307
IS	90001884	CD16-CD56 on Natural Killer	14	-0.0695652	-0.238632	0.0995019	0.0862587	0.419971
IS	90001885	CD16-CD56 on HLA DR+ Natural Killer	14	-0.0526251	-0.215628	0.110377	0.0831645	0.526875
IS	90001886	CD28 on CD39+ activated CD4 regulatory T cell	14	0.0787348	-0.0717538	0.229223	0.0767799	0.305146
IS	90001887	CD28 on secreting CD4 regulatory T cell	14	0.0591221	-0.096282	0.214526	0.0792878	0.45587
IS	90001888	CD28 on CD39+ secreting CD4 regulatory T cell	14	0.0653125	-0.0883507	0.218976	0.0783996	0.404804
IS	90001889	CD28 on activated & secreting CD4 regulatory T cell	14	0.0467285	-0.112662	0.206119	0.0813216	0.565553
IS	90001890	CD28 on CD45RA+ CD4+ T cell	14	-0.0423657	-0.242105	0.157374	0.101908	0.677612
IS	90001891	CD28 on CD45RA- CD4 not regulatory T cell	14	0.00019814	-0.156147	0.156543	0.0797678	0.998018
IS	90001892	CD28 on CD39+ CD4+ T cell	14	0.0562786	-0.100129	0.212686	0.0798	0.480657
IS	90001893	CD28 on CD28+ CD45RA- CD8+ T cell	14	-0.00217163	-0.171511	0.167168	0.0863977	0.979947
IS	90001894	CD28 on CD28+ CD4+ T cell	14	0.00973847	-0.172643	0.19212	0.093052	0.916649
IS	90001895	CD28 on CD28+ CD4-CD8- T cell	2	0.366793	-0.0623809	0.795967	0.218966	0.0939123
IS	90001896	CD28 on CD28+ CD45RA+ CD8+ T cell	14	-0.0465676	-0.251241	0.158106	0.104425	0.655639
IS	90001897	CD28 on CD39+ CD8+ T cell	14	0.0978308	-0.0763227	0.271984	0.0888538	0.270883
IS	90001898	CD28 on CD4+ T cell	14	0.0198617	-0.169062	0.208786	0.0963897	0.836747
IS	90001899	CD28 on CD4 regulatory T cell	14	0.0263862	-0.121709	0.174482	0.0755588	0.726928
IS	90001900	CD28 on resting CD4 regulatory T cell	3	0.174414	-0.203983	0.552811	0.19306	0.366303
IS	90001901	CD28 on CD39+ resting CD4 regulatory T cell	14	0.0144448	-0.141473	0.170363	0.0795499	0.855911
IS	90001902	CD28 on activated CD4 regulatory T cell	14	0.017981	-0.137314	0.173276	0.0792322	0.82047
IS	90001903	CD86 on myeloid Dendritic Cell	14	-0.00361997	-0.163849	0.156609	0.0817496	0.96468
IS	90001904	CD86 on CD62L+ myeloid Dendritic Cell	14	0.0459408	-0.112329	0.20421	0.0807498	0.569406
IS	90001905	CD86 on monocyte	14	0.0422523	-0.116485	0.200989	0.0809881	0.601873
IS	90001906	CD86 on granulocyte	14	0.108954	-0.0728894	0.290797	0.0927771	0.240251
IS	90001907	CCR7 on naive CD4+ T cell	14	0.0357167	-0.143289	0.214722	0.0913295	0.695741
IS	90001908	CCR7 on naive CD8+ T cell	14	0.16585	0.00241841	0.329282	0.0833837	0.0467008
IS	90001909	CD45 on CD14+ monocyte	14	0.00727487	-0.146039	0.160589	0.0782212	0.925901
IS	90001910	CD45 on B cell	14	0.159799	-0.0133414	0.33294	0.088337	0.0704554
IS	90001911	CD45 on Natural Killer	14	-0.0631837	-0.248113	0.121745	0.0943514	0.503072
IS	90001912	CD45 on HLA DR+ Natural Killer	14	0.0424286	-0.111903	0.19676	0.0787407	0.589998
IS	90001913	CD45 on granulocyte	14	-0.104272	-0.292898	0.0843544	0.0962377	0.278596
IS	90001914	CD45 on lymphocyte	14	0.0253145	-0.125902	0.176531	0.0771512	0.742824
IS	90001915	CD45 on T cell	14	0.0314422	-0.117674	0.180558	0.0760796	0.679401
IS	90001916	CD45 on CD4+ T cell	14	-0.0178523	-0.18858	0.152876	0.0871061	0.837612
IS	90001917	CD45 on CD8+ T cell	14	0.0766537	-0.0667382	0.220046	0.0731591	0.294746
IS	90001918	CD45 on HLA DR+ T cell	14	0.00215062	-0.15206	0.156361	0.0786788	0.978193
IS	90001919	CD45 on Natural Killer T	14	0.0409696	-0.113619	0.195558	0.0788719	0.603451
IS	90001920	CD45 on HLA DR+ CD4+ T cell	14	-0.0406225	-0.193324	0.112079	0.077909	0.602082
IS	90001921	CD45 on HLA DR+ CD8+ T cell	14	0.0646996	-0.134865	0.264264	0.101819	0.525143
IS	90001922	CD127 on T cell	14	0.0740939	-0.0802449	0.228433	0.0787443	0.346734
IS	90001923	CD127 on CD45RA- CD4 not regulatory T cell	14	0.0797178	-0.0772902	0.236726	0.0801061	0.319662
IS	90001924	CD127 on CD28+ CD4+ T cell	14	0.0551992	-0.120363	0.230761	0.0895723	0.537728
IS	90001925	CD127 on CD28+ CD4-CD8- T cell	14	0.116416	-0.0352932	0.268125	0.0774026	0.132574
IS	90001926	CD127 on granulocyte	14	0.161543	-0.0785328	0.401619	0.122488	0.187219
IS	90001927	CD127 on CD8+ T cell	14	0.0756671	-0.0729344	0.224269	0.0758171	0.318269
IS	90001928	CD127 on CD28+ CD45RA- CD8+ T cell	14	0.0946971	-0.0680773	0.257472	0.0830482	0.254175
IS	90001929	CD127 on CD28+ CD45RA+ CD8+ T cell	14	0.0324264	-0.136532	0.201385	0.0862035	0.706797
IS	90001930	CD127 on CD28- CD8+ T cell	14	0.00205952	-0.155863	0.159982	0.0805729	0.979608
IS	90001931	CD127 on CD4+ T cell	3	0.361305	-0.0192939	0.741904	0.194183	0.0627949
IS	90001932	CD127 on CD45RA+ CD4+ T cell	14	0.0353821	-0.141658	0.212422	0.0903265	0.69527
IS	90001933	CD25 on CD45RA- CD4 not regulatory T cell	14	0.167473	0.0206042	0.314342	0.0749331	0.0254194
IS	90001934	CD25 on CD45RA+ CD4 not regulatory T cell	14	0.120953	-0.0276827	0.269589	0.0758346	0.110721
IS	90001935	CD25 on CD39+ CD4 regulatory T cell	14	0.028062	-0.144388	0.200512	0.0879849	0.749771
IS	90001936	CD25 on CD4 regulatory T cell	14	0.0951212	-0.0675866	0.257829	0.0830142	0.25186
IS	90001937	CD25 on resting CD4 regulatory T cell	14	0.122277	-0.0238624	0.268416	0.0745607	0.101013
IS	90001938	CD25 on CD39+ resting CD4 regulatory T cell	14	0.115032	-0.032167	0.262231	0.0751014	0.1256
IS	90001939	CD25 on activated CD4 regulatory T cell	14	0.0719122	-0.0732398	0.217064	0.0740571	0.33153
IS	90001940	CD25 on CD39+ activated CD4 regulatory T cell	14	0.0713616	-0.0829708	0.225694	0.078741	0.364786
IS	90001941	CD25 on secreting CD4 regulatory T cell	14	0.139559	-0.00661568	0.285734	0.0745791	0.0613045
IS	90001942	CD25 on CD39+ secreting CD4 regulatory T cell	14	0.131441	-0.0139518	0.276834	0.07418	0.076408
IS	90001943	CD25 on activated & secreting CD4 regulatory T cell	14	0.074143	-0.081624	0.22991	0.079473	0.350854
IS	90001944	CD123 on plasmacytoid Dendritic Cell	14	0.0458514	-0.11576	0.207463	0.0824549	0.578157
IS	90001945	CD123 on CD62L+ plasmacytoid Dendritic Cell	14	0.0463151	-0.115289	0.207919	0.082451	0.5743
IS	90001946	CD33 on CD14+ monocyte	14	-0.0772108	-0.284306	0.129885	0.105661	0.464937
IS	90001947	CD33 on CD33+ HLA DR+ CD14dim	14	-0.169204	-0.381334	0.0429261	0.10823	0.117963
IS	90001948	CD33 on CD33dim HLA DR+ CD11b+	14	-0.091113	-0.297482	0.115256	0.10529	0.386847
IS	90001949	CD33 on CD33dim HLA DR+ CD11b-	14	-0.14325	-0.34907	0.0625706	0.10501	0.172521
IS	90001950	CD33 on Granulocytic Myeloid-Derived Suppressor Cells	14	-0.224101	-0.461142	0.0129395	0.120939	0.0638812
IS	90001951	CD33 on CD66b++ myeloid cell	14	-0.0890393	-0.308622	0.130544	0.112032	0.426749
IS	90001952	CD33 on Monocytic Myeloid-Derived Suppressor Cells	14	-0.11252	-0.324905	0.0998641	0.108359	0.299084
IS	90001953	CD33 on CD33dim HLA DR-	14	-0.174328	-0.385869	0.0372131	0.107929	0.106266
IS	90001954	CD33 on basophil	14	-0.184391	-0.396136	0.0273543	0.108033	0.0878597
IS	90001955	CD33 on Immature Myeloid-Derived Suppressor Cells	14	-0.18036	-0.39237	0.0316491	0.108168	0.0954333
IS	90001956	CD33 on CD33+ HLA DR+	14	-0.176964	-0.38854	0.0346118	0.107947	0.101138
IS	90001957	CD33 on CD33+ HLA DR+ CD14-	14	-0.172438	-0.384191	0.0393146	0.108037	0.110466
IS	90001958	CD4 on monocyte	14	-0.0760137	-0.231706	0.0796784	0.0794347	0.338601
IS	90001959	CD4 on HLA DR+ CD4+ T cell	14	-0.0141547	-0.183914	0.155605	0.0866121	0.870182
IS	90001960	CD25 on CD4+ T cell	14	0.131715	-0.0225741	0.286005	0.078719	0.0942816
IS	90001961	CD25 on CD39+ CD4+ T cell	14	0.0513195	-0.10642	0.209059	0.0804795	0.523687
IS	90001962	CD25 on CD28+ CD4+ T cell	3	0.281429	-0.199386	0.762244	0.245314	0.251291
IS	90001963	FSC-A on myeloid Dendritic Cell	14	-0.0101686	-0.169494	0.149156	0.0812882	0.900449
IS	90001964	FSC-A on plasmacytoid Dendritic Cell	14	0.0578635	-0.0994668	0.215194	0.0802706	0.470998
IS	90001965	FSC-A on monocyte	14	-0.0489791	-0.208295	0.110336	0.0812834	0.546793
IS	90001966	FSC-A on granulocyte	14	0.156305	-0.011213	0.323823	0.0854684	0.0674289
IS	90001967	FSC-A on CD14+ monocyte	14	-0.0170088	-0.226106	0.192089	0.106683	0.873327
IS	90001968	FSC-A on B cell	14	0.0161878	-0.16042	0.192795	0.0901059	0.857425
IS	90001969	FSC-A on Natural Killer	14	-0.123399	-0.296879	0.0500807	0.0885102	0.163263
IS	90001970	FSC-A on HLA DR+ Natural Killer	14	0.00325565	-0.177333	0.183844	0.092137	0.971813
IS	90001971	FSC-A on lymphocyte	14	-0.0691396	-0.232509	0.0942299	0.0833518	0.406827
IS	90001972	FSC-A on T cell	14	-0.044225	-0.193976	0.105526	0.0764036	0.562701
IS	90001973	FSC-A on CD4+ T cell	14	-0.0770787	-0.244091	0.0899338	0.0852105	0.365694
IS	90001974	FSC-A on CD8+ T cell	14	-0.037266	-0.20704	0.132508	0.0866193	0.66703
IS	90001975	FSC-A on HLA DR+ T cell	14	-0.0271386	-0.208654	0.154376	0.0926097	0.769489
IS	90001976	FSC-A on Natural Killer T	14	-0.0440563	-0.19361	0.105498	0.0763031	0.563679
IS	90001977	FSC-A on HLA DR+ CD4+ T cell	14	-0.0506432	-0.240461	0.139175	0.0968458	0.601026
IS	90001978	FSC-A on HLA DR+ CD8+ T cell	14	0.0807621	-0.0774719	0.238996	0.0807316	0.317128
IS	90001979	CD16 on CD14- CD16+ monocyte	14	-0.0198319	-0.174354	0.13469	0.0788379	0.801387
IS	90001980	CD40 on CD14+ CD16- monocyte	14	0.158606	0.0154116	0.3018	0.0730583	0.029935
IS	90001981	CD40 on CD14+ CD16+ monocyte	14	0.0446489	-0.110312	0.19961	0.0790618	0.572255
IS	90001982	CCR2 on CD14- CD16+ monocyte	14	-0.126126	-0.289414	0.0371609	0.0833098	0.13004
IS	90001983	CD14 on CD14+ CD16+ monocyte	14	0.0156018	-0.127584	0.158788	0.073054	0.830886
IS	90001984	HLA DR on CD14- CD16+ monocyte	14	0.0516262	-0.0908287	0.194081	0.0726811	0.477511
IS	90001985	CD40 on monocytes	14	0.171661	-0.00112496	0.344447	0.0881561	0.0515061
IS	90001986	CD14 on CD14+ CD16- monocyte	14	0.0454992	-0.106863	0.197862	0.077736	0.558344
IS	90001987	CD64 on CD14+ CD16- monocyte	14	0.0638969	-0.0793979	0.207192	0.0731095	0.382125
IS	90001988	HLA DR on CD14+ CD16- monocyte	14	0.121686	-0.0228054	0.266177	0.07372	0.0988105
IS	90001989	CD40 on CD14- CD16+ monocyte	14	0.0883339	-0.0924803	0.269148	0.0922522	0.338301
IS	90001990	CD64 on CD14- CD16+ monocyte	14	0.0545621	-0.0917759	0.2009	0.0746623	0.46491
IS	90001991	HLA DR on CD14+ monocyte	14	0.132686	-0.0120775	0.277449	0.0738587	0.0724184
IS	90001992	CCR2 on CD14+ CD16+ monocyte	14	-0.0905217	-0.263804	0.0827606	0.0884093	0.305886
IS	90001993	PDL-1 on CD14+ CD16- monocyte	14	0.0883752	-0.0542974	0.231048	0.0727921	0.224719
IS	90001994	CX3CR1 on CD14- CD16-	14	-0.089758	-0.231941	0.0524248	0.0725422	0.215968
IS	90001995	CX3CR1 on monocyte	14	-0.0925335	-0.272199	0.0871324	0.0916663	0.312754
IS	90001996	CX3CR1 on CD14+ CD16+ monocyte	14	-0.140968	-0.331385	0.0494492	0.0971516	0.146777
IS	90001997	CX3CR1 on CD14+ CD16- monocyte	14	-0.113249	-0.294653	0.0681555	0.0925532	0.221101
IS	90001998	PDL-1 on CD14+ CD16+ monocyte	14	0.0215638	-0.137534	0.180662	0.0811723	0.790505
IS	90001999	PDL-1 on CD14- CD16+ monocyte	14	0.0166233	-0.12775	0.160997	0.0736601	0.821453
IS	90002000	PDL-1 on CD14- CD16-	14	0.11376	-0.0255547	0.253074	0.0710787	0.109494
IS	90002001	CD64 on CD14- CD16-	14	0.136838	-0.0180194	0.291696	0.079009	0.0832856
IS	90002002	PDL-1 on monocyte	14	0.0548075	-0.0874935	0.197109	0.0726026	0.45031
IS	90002003	CCR2 on CD14- CD16-	14	0.0779696	-0.0936014	0.249541	0.0875362	0.373083
IS	90002004	CCR2 on CD14+ CD16- monocyte	14	0.12578	-0.0225572	0.274117	0.0756821	0.0965233
IS	90002005	CD16 on CD14+ CD16+ monocyte	14	0.00345145	-0.152081	0.158984	0.0793535	0.965307
IS	90002006	CD64 on monocyte	14	0.0508875	-0.0932689	0.195044	0.0735492	0.48901
IS	90002007	HLA DR on CD14+ CD16+ monocyte	14	0.103442	-0.0406404	0.247523	0.0735112	0.159382
IS	90002008	CCR2 on monocyte	14	0.0953067	-0.052155	0.242768	0.0752356	0.205235
IS	90002009	HLA DR on CD14- CD16-	14	0.101817	-0.0817305	0.285365	0.0936468	0.276927
IS	90002010	HLA DR on monocyte	14	0.132951	-0.0114049	0.277306	0.0736508	0.0710513
IS	90002011	CD64 on CD14+ CD16+ monocyte	13	0.0649377	-0.0875718	0.217447	0.077811	0.403967
IS	90002012	CX3CR1 on CD14- CD16+ monocyte	14	-0.0926186	-0.2468	0.0615632	0.0786642	0.239039
IS	90002013	CCR2 on myeloid Dendritic Cell	14	0.038911	-0.120663	0.198485	0.0814152	0.632698
IS	90002014	CCR2 on CD62L+ myeloid Dendritic Cell	14	0.0328737	-0.127406	0.193153	0.0817753	0.687684
IS	90002015	CCR2 on plasmacytoid Dendritic Cell	14	0.0306319	-0.128887	0.190151	0.0813871	0.706639
IS	90002016	CCR2 on CD62L+ plasmacytoid Dendritic Cell	14	0.0276257	-0.131645	0.186896	0.0812604	0.733883
IS	90002017	CCR2 on monocyte	14	0.0110332	-0.154651	0.176717	0.0845327	0.896155
IS	90002018	CCR2 on granulocyte	14	-0.040356	-0.204582	0.12387	0.0837888	0.630062
IS	90002019	CD14 on Monocytic Myeloid-Derived Suppressor Cells	14	-0.104064	-0.310941	0.102813	0.105549	0.324169
IS	90002020	CD14 on CD33+ HLA DR+ CD14dim	14	0.0840673	-0.123906	0.292041	0.106109	0.428201
IS	90002021	CD14 on CD33dim HLA DR+ CD11b+	14	-0.0574224	-0.262286	0.147441	0.104522	0.582744
IS	90002022	CD4 on CD4+ T cell	14	-0.0475174	-0.206607	0.111573	0.0811684	0.558267
IS	90002023	CD4 on Central Memory CD4+ T cell	14	-0.0181838	-0.176846	0.140478	0.0809499	0.822266
IS	90002024	CD4 on naive CD4+ T cell	14	-0.0646271	-0.223795	0.0945412	0.0812083	0.426137
IS	90002025	CD4 on Effector Memory CD4+ T cell	14	-0.0164332	-0.17354	0.140674	0.0801567	0.837562
IS	90002026	CD4 on Terminally Differentiated CD4+ T cell	14	0.0371205	-0.118854	0.193095	0.0795789	0.640886
IS	90002027	CD4 on CD45RA+ CD4+ T cell	14	-0.0335352	-0.192273	0.125203	0.0809887	0.678821
IS	90002028	CD19 on B cell	14	0.0889698	-0.0953021	0.273242	0.0940163	0.343984
IS	90002029	CD39 on CD39+ CD8+ T cell	14	0.0122721	-0.143083	0.167628	0.079263	0.876957
IS	90002030	CD39 on CD39+ activated CD4 regulatory T cell	14	-0.0146724	-0.193722	0.164377	0.0913517	0.872397
IS	90002031	CD39 on CD39+ secreting CD4 regulatory T cell	14	-0.0318786	-0.200217	0.13646	0.0858871	0.710512
IS	90002032	CD39 on CD39+ CD4+ T cell	14	-0.0287196	-0.210977	0.153538	0.0929885	0.757435
IS	90002033	CD39 on granulocyte	14	-0.0653822	-0.248871	0.118107	0.0936169	0.484926
IS	90002034	CD39 on monocyte	14	0.012782	-0.161885	0.187449	0.0891157	0.88595
IS	90002035	CD80 on myeloid Dendritic Cell	14	0.0120805	-0.145992	0.170153	0.0806494	0.88093
IS	90002036	CD80 on CD62L+ myeloid Dendritic Cell	14	0.0314919	-0.126865	0.189849	0.0807944	0.696701
IS	90002037	CD80 on plasmacytoid Dendritic Cell	14	-3.34826e-05	-0.161067	0.161	0.0821599	0.999675
IS	90002038	CD80 on CD62L+ plasmacytoid Dendritic Cell	14	-0.0014238	-0.162459	0.159611	0.0821607	0.986174
IS	90002039	CD80 on monocyte	14	-0.117356	-0.275515	0.0408023	0.0806931	0.145849
IS	90002040	CD80 on granulocyte	14	0.178983	0.0187997	0.339166	0.0817261	0.0285218
IS	90002041	CD45 on lymphocyte	14	-0.0275734	-0.247091	0.191944	0.111999	0.805533
IS	90002042	CD45 on CD33+ HLA DR+ CD14-	14	-0.120178	-0.330636	0.0902797	0.107377	0.263045
IS	90002043	CD45 on CD33+ HLA DR+ CD14dim	14	-0.0331037	-0.265345	0.199138	0.118491	0.779955
IS	90002044	CD45 on CD33dim HLA DR+ CD11b-	14	-0.0998485	-0.306484	0.106787	0.105426	0.343591
IS	90002045	CD45 on CD33- HLA DR-	14	-0.0964065	-0.303479	0.110666	0.105649	0.361497
IS	90002046	CD45 on CD33- HLA DR+	14	-0.112168	-0.318101	0.0937644	0.105068	0.285709
IS	90002047	CD45 on Granulocytic Myeloid-Derived Suppressor Cells	14	-0.199616	-0.429999	0.0307665	0.117542	0.0894602
IS	90002048	CD45 on CD66b++ myelod cell	14	-0.0961722	-0.30702	0.114676	0.107575	0.371323
IS	90002049	CD45 on Monocytic Myeloid-Derived Suppressor Cells	14	-0.0561749	-0.264546	0.152196	0.106312	0.597223
IS	90002050	CD45 on CD33dim HLA DR-	14	-0.300778	-0.512385	-0.0891709	0.107963	0.00533727
IS	90002051	CD45 on basophil	14	-0.324983	-0.556524	-0.0934413	0.118133	0.00594169
IS	90002052	CD45 on Immature Myeloid-Derived Suppressor Cells	14	-0.110302	-0.367907	0.147303	0.131431	0.401335
IS	90002053	CD45 on CD33+ HLA DR+	14	-0.0910675	-0.304072	0.121937	0.108676	0.402044
IS	90002054	CD8 on Central Memory CD8+ T cell	14	0.0417916	-0.129783	0.213366	0.0875378	0.633069
IS	90002055	CD8 on naive CD8+ T cell	14	0.0347584	-0.150785	0.220302	0.0946652	0.713491
IS	90002056	CD8 on Effector Memory CD8+ T cell	14	0.0149047	-0.14276	0.172569	0.0804412	0.853004
IS	90002057	CD8 on Terminally Differentiated CD8+ T cell	14	-0.00749164	-0.176145	0.161162	0.0860477	0.930621
IS	90002058	CD8 on CD8+ T cell	14	-0.0763718	-0.22884	0.0760967	0.0777901	0.326214
IS	90002059	CD8 on Natural Killer T	14	-0.100603	-0.251922	0.0507155	0.0772035	0.192543
IS	90002060	CD8 on HLA DR+ CD8+ T cell	14	-0.110049	-0.262389	0.042291	0.0777245	0.156809
IS	90002061	CD4 on CD39+ CD4+ T cell	14	-0.0213502	-0.180264	0.137563	0.0810783	0.792298
IS	90002062	CD4 on CD28+ CD4+ T cell	14	-0.0601588	-0.2227	0.102382	0.082929	0.468191
IS	90002063	CD4 on CD4 regulatory T cell	14	-0.0613762	-0.221447	0.0986947	0.0816688	0.452337
IS	90002064	CD4 on resting CD4 regulatory T cell	14	-0.0921297	-0.245347	0.0610874	0.078172	0.238577
IS	90002065	CD4 on CD39+ resting CD4 regulatory T cell	14	-0.0520311	-0.209285	0.105222	0.0802313	0.516653
IS	90002066	CD4 on activated CD4 regulatory T cell	14	-0.0471747	-0.211837	0.117488	0.0840114	0.574438
IS	90002067	CD4 on CD39+ activated CD4 regulatory T cell	14	0.00776177	-0.172651	0.188174	0.0920472	0.932799
IS	90002068	CD4 on secreting CD4 regulatory T cell	14	-0.0175839	-0.192336	0.157168	0.0891592	0.843656
IS	90002069	CD4 on CD39+ secreting CD4 regulatory T cell	14	-0.0315865	-0.188074	0.124901	0.0798405	0.692385
IS	90002070	CD4 on activated & secreting CD4 regulatory T cell	14	-0.04033	-0.205189	0.124529	0.084112	0.631597
IS	90002071	SSC-A on myeloid Dendritic Cell	14	0.097979	-0.0633041	0.259262	0.0822873	0.233774
IS	90002072	SSC-A on plasmacytoid Dendritic Cell	14	0.0883494	-0.0932587	0.269957	0.0926572	0.340333
IS	90002073	SSC-A on monocyte	14	-0.00185147	-0.178403	0.1747	0.0900772	0.983601
IS	90002074	SSC-A on CD14+ monocyte	14	0.000642125	-0.212197	0.213481	0.108591	0.995282
IS	90002075	SSC-A on B cell	14	0.123412	-0.0384497	0.285273	0.0825824	0.135069
IS	90002076	SSC-A on Natural Killer	14	0.0228111	-0.132363	0.177985	0.0791704	0.77325
IS	90002077	SSC-A on HLA DR+ Natural Killer	14	0.0491311	-0.105839	0.204101	0.0790663	0.534342
IS	90002078	SSC-A on granulocyte	14	-0.013593	-0.210769	0.183583	0.1006	0.892518
IS	90002079	SSC-A on lymphocyte	14	0.0055566	-0.138213	0.149326	0.073352	0.939616
IS	90002080	SSC-A on T cell	14	0.00726101	-0.139674	0.154196	0.0749669	0.922841
IS	90002081	SSC-A on CD4+ T cell	14	-0.0505161	-0.199492	0.09846	0.0760082	0.506297
IS	90002082	SSC-A on CD8+ T cell	14	0.0240468	-0.137677	0.185771	0.0825122	0.77072
IS	90002083	SSC-A on HLA DR+ T cell	14	0.0887874	-0.065008	0.242583	0.0784671	0.257834
IS	90002084	SSC-A on Natural Killer T	14	0.0367755	-0.117036	0.190587	0.0784753	0.639337
IS	90002085	SSC-A on HLA DR+ CD4+ T cell	14	0.0276566	-0.123124	0.178437	0.0769288	0.719214
IS	90002086	SSC-A on HLA DR+ CD8+ T cell	14	0.181175	0.0287352	0.333614	0.0777752	0.0198345
IS	90002087	CD11c on myeloid Dendritic Cell	14	0.071581	-0.0963534	0.239515	0.0856808	0.403471
IS	90002088	CD11c on CD62L+ myeloid Dendritic Cell	14	0.0658219	-0.0879567	0.219601	0.0784585	0.401503
IS	90002089	CD11c on monocyte	14	-0.00912116	-0.168689	0.150447	0.0814122	0.910794
IS	90002090	CD11c on granulocyte	14	-0.221254	-0.382806	-0.0597027	0.0824244	0.00726746
IS	90002091	CD11b on CD14+ monocyte	14	0.102788	-0.130439	0.336016	0.118994	0.387691
IS	90002092	CD11b on Granulocytic Myeloid-Derived Suppressor Cells	3	-0.10379	-0.683169	0.475589	0.295601	0.725502
IS	90002093	CD11b on CD66b++ myeloid cell	14	-0.056695	-0.267612	0.154221	0.10761	0.598295
IS	90002094	CD11b on Monocytic Myeloid-Derived Suppressor Cells	14	0.095286	-0.167493	0.358065	0.134071	0.477261
IS	90002095	CD11b on CD33dim HLA DR-	14	-0.101243	-0.367691	0.165206	0.135943	0.456427
IS	90002096	CD11b on basophil	14	-0.104131	-0.354801	0.146539	0.127893	0.415529
IS	90002097	CD11b on CD33+ HLA DR+ CD14dim	14	0.160548	-0.0699421	0.391039	0.117597	0.172178
IS	90002098	CD45RA on naive CD4+ T cell	14	-0.201062	-0.350489	-0.0516344	0.0762384	0.00835748
IS	90002099	CD4RA on Terminally Differentiated CD4+ T cell	14	-0.0463978	-0.202057	0.109262	0.0794182	0.559072
IS	90002100	CD45RA on naive CD8+ T cell	14	-0.193284	-0.346855	-0.0397134	0.0783525	0.0136306
IS	90002101	CD45RA on Terminally Differentiated CD8+ T cell	14	-0.0385799	-0.209942	0.132782	0.0874295	0.659018
IS	90002102	CD45RA on resting CD4 regulatory T cell	14	-0.0794524	-0.241809	0.0829039	0.0828348	0.337475
IS	90002103	CD45RA on CD39+ resting CD4 regulatory T cell	3	-0.00436831	-0.861858	0.853121	0.437495	0.992033
IS	90002104	HLA DR on myeloid Dendritic Cell	14	-0.0653258	-0.246099	0.115447	0.0922312	0.478769
IS	90002105	HLA DR on plasmacytoid Dendritic Cell	14	0.104883	-0.204525	0.41429	0.157861	0.506435
IS	90002106	HLA DR on Dendritic Cell	14	0.0337582	-0.130297	0.197814	0.0837017	0.686716
IS	90002107	HLA DR on Hematopoietic Stem Cell	3	0.460607	-0.0406228	0.961837	0.25573	0.0716793
IS	90002108	HLA DR on CD33+ HLA DR+ CD14-	14	-0.151496	-0.360466	0.057474	0.106617	0.155337
IS	90002109	HLA DR on CD33+ HLA DR+ CD14dim	14	-0.0945882	-0.303464	0.114287	0.106569	0.374769
IS	90002110	HLA DR on CD33dim HLA DR+ CD11b+	14	0.0489076	-0.171275	0.26909	0.112338	0.6633
IS	90002111	HLA DR on CD33dim HLA DR+ CD11b-	14	0.0352401	-0.188066	0.258546	0.113932	0.757087
IS	90002112	HLA DR on CD33- HLA DR+	14	0.0733081	-0.239444	0.38606	0.159567	0.645934
IS	90002113	HLA DR on HLA DR+ T cell	14	-0.146885	-0.29962	0.00585001	0.077926	0.0594395
IS	90002114	HLA DR on HLA DR+ CD4+ T cell	14	0.034087	-0.114242	0.182416	0.075678	0.652406
IS	90002115	HLA DR on HLA DR+ CD8+ T cell	14	-0.122774	-0.269898	0.0243501	0.0750633	0.101922
IS	90002116	HLA DR on B cell	14	-0.158841	-0.474396	0.156714	0.160997	0.323836
IS	90002117	HLA DR on HLA DR+ Natural Killer	14	0.0592179	-0.108257	0.226693	0.0854466	0.488284
IS	90002118	CD8 on CD28+ CD45RA- CD8+ T cell	14	0.0524773	-0.104184	0.209139	0.0799294	0.511473
IS	90002119	CD8 on CD28+ CD45RA+ CD8+ T cell	14	0.0227456	-0.131134	0.176625	0.0785101	0.772034
IS	90002120	CD8 on CD28- CD8+ T cell	14	-0.0302169	-0.209915	0.149481	0.0916828	0.741717
IS	90002121	CD8 on CD39+ CD8+ T cell	14	0.00280544	-0.154255	0.159866	0.0801328	0.972072

## Sheet: Data 2 Keep two decimal places
Results of IVW of causal effects of immune cells on IS
Exposures	Outcomes	Trait	nSMP	β	UP	DOWM	SE	Pval
IS	90001701	BAFF-R on CD20- CD38- B cell	14	0.09	-0.05	0.23	0.07	0.23
IS	90001702	BAFF-R on CD24+ CD27+ B cell	14	0.19	0.04	0.34	0.08	0.01
IS	90001703	BAFF-R on IgD+ CD24+ B cell	14	0.19	0.05	0.34	0.07	0.01
IS	90001704	BAFF-R on IgD+ CD24- B cell	14	0.18	0	0.36	0.09	0.04
IS	90001705	BAFF-R on IgD+ CD38- B cell	14	0.18	0.03	0.34	0.08	0.02
IS	90001706	BAFF-R on IgD+ CD38- naive B cell	14	0.25	0.02	0.49	0.12	0.03
IS	90001707	BAFF-R on IgD+ CD38- unswitched memory B cell	14	0.26	0.02	0.5	0.12	0.03
IS	90001708	BAFF-R on IgD+ CD38+ B cell	14	0.21	0.06	0.36	0.08	0.01
IS	90001709	BAFF-R on IgD+ CD38dim B cell	14	0.19	0.02	0.36	0.09	0.03
IS	90001710	BAFF-R on IgD- CD24- B cell	14	0.21	0.07	0.35	0.07	0
IS	90001711	BAFF-R on IgD- CD27- B cell	14	0.19	0.05	0.34	0.07	0.01
IS	90001712	BAFF-R on IgD- CD38- B cell	14	0.18	0.03	0.32	0.07	0.02
IS	90001713	BAFF-R on IgD- CD38+ B cell	14	0.12	-0.03	0.26	0.07	0.11
IS	90001714	BAFF-R on IgD- CD38dim B cell	3	0.65	0.3	1	0.18	0
IS	90001715	BAFF-R on memory B cell	14	0.18	0.03	0.33	0.08	0.02
IS	90001716	BAFF-R on naive-mature B cell	14	0.2	0.01	0.38	0.09	0.04
IS	90001717	BAFF-R on unswitched memory B cell	14	0.19	0.04	0.34	0.08	0.01
IS	90001718	BAFF-R on switched memory B cell	14	0.18	0.04	0.33	0.07	0.01
IS	90001719	BAFF-R on IgD+ B cell	14	0.19	0.02	0.36	0.09	0.03
IS	90001720	BAFF-R on transitional B cell	14	0.24	0.09	0.39	0.08	0
IS	90001721	CD19 on CD20- B cell	14	0.06	-0.08	0.21	0.07	0.39
IS	90001722	CD19 on CD20- CD38- B cell	14	0.09	-0.05	0.23	0.07	0.22
IS	90001723	CD19 on CD24+ CD27+ B cell	14	-0.04	-0.23	0.14	0.09	0.65
IS	90001724	CD19 on IgD+ CD24+ B cell	14	0.01	-0.15	0.17	0.08	0.92
IS	90001725	CD19 on IgD+ CD24- B cell	14	0.15	0.01	0.29	0.07	0.04
IS	90001726	CD19 on IgD+ CD38- B cell	14	0.13	-0.01	0.27	0.07	0.07
IS	90001727	CD19 on IgD+ CD38- naive B cell	14	0.23	0.04	0.43	0.1	0.02
IS	90001728	CD19 on IgD+ CD38- unswitched memory B cell	14	0.04	-0.19	0.28	0.12	0.71
IS	90001729	CD19 on IgD+ CD38+ B cell	14	0.13	-0.02	0.28	0.08	0.09
IS	90001730	CD19 on IgD+ CD38dim B cell	14	0.12	-0.02	0.27	0.07	0.1
IS	90001731	CD19 on IgD- CD24- B cell	14	0.05	-0.09	0.19	0.07	0.5
IS	90001732	CD19 on IgD- CD27- B cell	14	0.02	-0.12	0.16	0.07	0.79
IS	90001733	CD19 on IgD- CD38- B cell	14	-0.01	-0.17	0.16	0.08	0.94
IS	90001734	CD19 on IgD- CD38+ B cell	14	0.08	-0.08	0.24	0.08	0.31
IS	90001735	CD19 on IgD- CD38dim B cell	14	-0.03	-0.2	0.14	0.09	0.72
IS	90001736	CD19 on memory B cell	14	-0.01	-0.17	0.15	0.08	0.9
IS	90001737	CD19 on naive-mature B cell	14	0.18	0.03	0.33	0.08	0.02
IS	90001738	CD19 on unswitched memory B cell	14	0.02	-0.13	0.17	0.08	0.83
IS	90001739	CD19 on Plasma Blast-Plasma Cell	14	0.08	-0.07	0.23	0.08	0.3
IS	90001740	CD19 on switched memory B cell	14	-0.06	-0.23	0.11	0.09	0.49
IS	90001741	CD19 on IgD+ B cell	14	0.13	-0.02	0.27	0.07	0.08
IS	90001742	CD19 on transitional B cell	14	0.16	0.01	0.3	0.07	0.03
IS	90001743	CD20 on B cell	14	0.04	-0.11	0.2	0.08	0.59
IS	90001744	CD20 on CD20- CD38- B cell	14	0.07	-0.07	0.21	0.07	0.34
IS	90001745	CD20 on CD24+ CD27+ B cell	14	0.02	-0.13	0.16	0.07	0.83
IS	90001746	CD20 on IgD+ CD24+ B cell	14	0	-0.15	0.15	0.08	0.96
IS	90001747	CD20 on IgD+ CD24- B cell	14	0.04	-0.1	0.19	0.07	0.56
IS	90001748	CD20 on IgD+ CD38- B cell	14	0.09	-0.05	0.23	0.07	0.22
IS	90001749	CD20 on IgD+ CD38- naive B cell	14	0.12	-0.08	0.32	0.1	0.24
IS	90001750	CD20 on IgD+ CD38- unswitched memory B cell	14	0.05	-0.15	0.25	0.1	0.61
IS	90001751	CD20 on IgD+ CD38+ B cell	14	0.02	-0.13	0.18	0.08	0.78
IS	90001752	CD20 on IgD+ CD38dim B cell	14	0.02	-0.15	0.18	0.08	0.84
IS	90001753	CD20 on IgD- CD24- B cell	14	-0.01	-0.15	0.13	0.07	0.91
IS	90001754	CD20 on IgD- CD27- B cell	11	-0.03	-0.18	0.12	0.08	0.68
IS	90001755	CD20 on IgD- CD38- B cell	14	-0.05	-0.19	0.09	0.07	0.46
IS	90001756	CD20 on IgD- CD38+ B cell	14	0.07	-0.08	0.21	0.07	0.36
IS	90001757	CD20 on IgD- CD38dim B cell	14	-0.02	-0.17	0.12	0.07	0.73
IS	90001758	CD20 on memory B cell	14	0	-0.15	0.14	0.07	0.97
IS	90001759	CD20 on naive-mature B cell	14	0.04	-0.11	0.19	0.08	0.57
IS	90001760	CD20 on unswitched memory B cell	14	0.02	-0.12	0.16	0.07	0.76
IS	90001761	CD20 on switched memory B cell	14	-0.07	-0.21	0.07	0.07	0.34
IS	90001762	CD20 on IgD+ B cell	14	0.04	-0.1	0.18	0.07	0.56
IS	90001763	CD20 on transitional B cell	14	-0.04	-0.2	0.13	0.09	0.68
IS	90001764	CD24 on CD24+ CD27+ B cell	2	-0.03	-0.78	0.72	0.38	0.94
IS	90001765	CD24 on IgD+ CD24+ B cell	14	-0.05	-0.19	0.09	0.07	0.49
IS	90001766	CD24 on IgD+ CD38- B cell	14	0.04	-0.16	0.25	0.1	0.68
IS	90001767	CD24 on IgD+ CD38- unswitched memory B cell	14	0.06	-0.14	0.26	0.1	0.56
IS	90001768	CD24 on IgD+ CD38+ B cell	14	0.05	-0.09	0.19	0.07	0.47
IS	90001769	CD24 on IgD- CD38- B cell	14	-0.07	-0.23	0.08	0.08	0.36
IS	90001770	CD24 on IgD- CD38dim B cell	3	-0.17	-1.02	0.67	0.43	0.68
IS	90001771	CD24 on memory B cell	14	-0.06	-0.2	0.08	0.07	0.42
IS	90001772	CD24 on unswitched memory B cell	14	-0.04	-0.18	0.1	0.07	0.57
IS	90001773	CD24 on switched memory B cell	14	-0.14	-0.29	0.01	0.07	0.06
IS	90001774	CD24 on transitional B cell	14	0.07	-0.07	0.21	0.07	0.32
IS	90001775	CD25 on B cell	14	0.08	-0.09	0.25	0.09	0.36
IS	90001776	CD25 on CD20- CD38- B cell	14	0.09	-0.06	0.23	0.07	0.23
IS	90001777	CD25 on CD24+ CD27+ B cell	14	0.1	-0.04	0.24	0.07	0.16
IS	90001778	CD25 on IgD+ CD24+ B cell	14	0.07	-0.07	0.21	0.07	0.31
IS	90001779	CD25 on IgD+ CD24- B cell	14	0.12	-0.04	0.29	0.08	0.14
IS	90001780	CD25 on IgD+ CD38- B cell	14	0.08	-0.1	0.26	0.09	0.37
IS	90001781	CD25 on IgD+ CD38- naive B cell	14	0.18	-0.09	0.45	0.14	0.19
IS	90001782	CD25 on IgD+ CD38- unswitched memory B cell	14	0.16	-0.08	0.4	0.12	0.2
IS	90001783	CD25 on IgD+ CD38+ B cell	14	0.19	0.03	0.34	0.08	0.02
IS	90001784	CD25 on IgD+ CD38dim B cell	14	0.11	-0.07	0.28	0.09	0.23
IS	90001785	CD25 on IgD- CD24- B cell	14	0.11	-0.03	0.25	0.07	0.13
IS	90001786	CD25 on IgD- CD27- B cell	14	0.09	-0.07	0.25	0.08	0.28
IS	90001787	CD25 on IgD- CD38- B cell	14	0.06	-0.12	0.24	0.09	0.52
IS	90001788	CD25 on IgD- CD38+ B cell	14	0.08	-0.06	0.22	0.07	0.28
IS	90001789	CD25 on IgD- CD38dim B cell	14	0.12	-0.02	0.27	0.07	0.09
IS	90001790	CD25 on memory B cell	14	0.09	-0.05	0.23	0.07	0.23
IS	90001791	CD25 on naive-mature B cell	14	0.14	-0.01	0.28	0.07	0.06
IS	90001792	CD25 on unswitched memory B cell	14	0.05	-0.09	0.19	0.07	0.47
IS	90001793	CD25 on switched memory B cell	14	0.1	-0.05	0.25	0.08	0.18
IS	90001794	CD25 on IgD+ B cell	14	0.08	-0.11	0.26	0.1	0.43
IS	90001795	CD25 on transitional B cell	14	0.19	0.03	0.35	0.08	0.02
IS	90001796	CD27 on CD20- B cell	14	0.04	-0.16	0.25	0.1	0.68
IS	90001797	CD27 on CD20- CD38- B cell	14	-0.02	-0.16	0.12	0.07	0.8
IS	90001798	CD27 on CD24+ CD27+ B cell	14	-0.07	-0.25	0.12	0.1	0.5
IS	90001799	CD27 on T cell	14	0.03	-0.16	0.21	0.1	0.78
IS	90001800	CD27 on IgD+ CD24+ B cell	14	-0.06	-0.21	0.1	0.08	0.48
IS	90001801	CD27 on IgD+ CD38- unswitched memory B cell	14	-0.04	-0.23	0.16	0.1	0.72
IS	90001802	CD27 on IgD- CD38- B cell	14	0	-0.17	0.16	0.08	0.96
IS	90001803	CD27 on IgD- CD38+ B cell	14	-0.06	-0.24	0.13	0.09	0.54
IS	90001804	CD27 on IgD- CD38dim B cell	14	-0.07	-0.28	0.14	0.11	0.52
IS	90001805	CD27 on memory B cell	14	-0.06	-0.23	0.11	0.09	0.51
IS	90001806	CD27 on unswitched memory B cell	14	-0.02	-0.19	0.14	0.08	0.77
IS	90001807	CD27 on Plasma Blast-Plasma Cell	14	-0.04	-0.18	0.11	0.07	0.62
IS	90001808	CD27 on switched memory B cell	14	-0.02	-0.25	0.2	0.12	0.84
IS	90001809	CD38 on CD20- B cell	14	-0.06	-0.2	0.09	0.07	0.45
IS	90001810	CD38 on CD3- CD19-	14	-0.1	-0.3	0.1	0.1	0.32
IS	90001811	CD38 on IgD+ CD24- B cell	14	-0.05	-0.2	0.09	0.07	0.47
IS	90001812	CD38 on IgD+ CD38+ B cell	14	-0.07	-0.22	0.07	0.07	0.3
IS	90001813	CD38 on IgD+ CD38dim B cell	14	-0.07	-0.22	0.09	0.08	0.41
IS	90001814	CD38 on IgD- CD38+ B cell	14	-0.04	-0.18	0.1	0.07	0.6
IS	90001815	CD38 on IgD- CD38dim B cell	14	-0.08	-0.22	0.06	0.07	0.27
IS	90001816	CD38 on naive-mature B cell	14	-0.08	-0.22	0.07	0.07	0.3
IS	90001817	CD38 on Plasma Blast-Plasma Cell	14	-0.02	-0.16	0.11	0.07	0.73
IS	90001818	CD38 on IgD+ B cell	14	-0.03	-0.2	0.15	0.09	0.75
IS	90001819	CD38 on transitional B cell	14	-0.15	-0.3	0	0.08	0.05
IS	90001820	IgD on IgD+ CD24+ B cell	14	0.08	-0.08	0.24	0.08	0.33
IS	90001821	IgD on IgD+ CD24- B cell	14	-0.01	-0.17	0.14	0.08	0.87
IS	90001822	IgD on IgD+ CD38- B cell	14	0	-0.17	0.18	0.09	0.96
IS	90001823	IgD on IgD+ CD38- unswitched memory B cell	14	0.12	-0.08	0.32	0.1	0.25
IS	90001824	IgD on IgD+ CD38+ B cell	14	0.07	-0.08	0.21	0.07	0.36
IS	90001825	IgD on IgD+ CD38dim B cell	14	-0.03	-0.17	0.12	0.07	0.72
IS	90001826	IgD on unswitched memory B cell	14	0.02	-0.14	0.18	0.08	0.81
IS	90001827	IgD on IgD+ B cell	14	-0.03	-0.2	0.13	0.08	0.71
IS	90001828	IgD on transitional B cell	14	-0.01	-0.15	0.14	0.07	0.94
IS	90001829	BAFF-R on B cell	14	0.2	0.02	0.37	0.09	0.03
IS	90001830	BAFF-R on CD20- B cell	14	0.06	-0.08	0.2	0.07	0.4
IS	90001831	CD62L on CD62L+ myeloid Dendritic Cell	14	-0.08	-0.26	0.1	0.09	0.37
IS	90001832	CD62L on CD62L+ plasmacytoid Dendritic Cell	14	-0.05	-0.2	0.1	0.08	0.49
IS	90001833	CD62L on CD62L+ Dendritic Cell	14	-0.08	-0.23	0.07	0.08	0.32
IS	90001834	CD62L on monocyte	14	-0.07	-0.24	0.1	0.09	0.43
IS	90001835	CD62L on granulocyte	14	0.07	-0.08	0.23	0.08	0.35
IS	90001836	CD66b on CD66b++ myeloid cell	14	-0.08	-0.3	0.13	0.11	0.46
IS	90001837	CD66b on Granulocytic Myeloid-Derived Suppressor Cells	14	-0.13	-0.36	0.1	0.12	0.28
IS	90001838	CD3 on naive CD8+ T cell	14	-0.05	-0.23	0.12	0.09	0.56
IS	90001839	CD3 on Effector Memory CD8+ T cell	14	-0.13	-0.31	0.04	0.09	0.13
IS	90001840	CD3 on Terminally Differentiated CD8+ T cell	14	-0.18	-0.4	0.04	0.11	0.1
IS	90001841	CD3 on Central Memory CD4+ T cell	13	-0.11	-0.27	0.06	0.08	0.21
IS	90001842	CD3 on Naive CD4+ T cell	14	-0.12	-0.28	0.03	0.08	0.12
IS	90001843	CD3 on Effector Memory CD4+ T cell	14	-0.16	-0.33	0	0.08	0.05
IS	90001844	CD3 on Terminally Differentiated CD4+ T cell	14	-0.1	-0.26	0.06	0.08	0.21
IS	90001845	CD3 on CD45RA- CD4+ T cell	14	-0.12	-0.28	0.04	0.08	0.13
IS	90001846	CD3 on Central Memory CD8+ T cell	14	-0.03	-0.18	0.12	0.08	0.71
IS	90001847	CD3 on HLA DR+ T cell	14	-0.09	-0.27	0.1	0.09	0.36
IS	90001848	CD3 on Natural Killer T	14	-0.01	-0.16	0.15	0.08	0.91
IS	90001849	CD3 on HLA DR+ CD4+ T cell	14	-0.11	-0.29	0.06	0.09	0.22
IS	90001850	CD3 on HLA DR+ CD8+ T cell	14	-0.07	-0.29	0.16	0.11	0.55
IS	90001851	CD3 on T cell	14	-0.03	-0.2	0.14	0.09	0.71
IS	90001852	CD3 on CD39+ resting CD4 regulatory T cell	14	-0.1	-0.32	0.12	0.11	0.38
IS	90001853	CD3 on activated CD4 regulatory T cell	14	-0.01	-0.18	0.16	0.09	0.88
IS	90001854	CD3 on CD39+ activated CD4 regulatory T cell	14	0	-0.17	0.17	0.09	0.99
IS	90001855	CD3 on secreting CD4 regulatory T cell	14	0.01	-0.15	0.17	0.08	0.9
IS	90001856	CD3 on CD39+ secreting CD4 regulatory T cell	14	0.04	-0.12	0.19	0.08	0.65
IS	90001857	CD3 on activated & secreting CD4 regulatory T cell	14	0	-0.17	0.17	0.09	0.97
IS	90001858	CD3 on CD45RA+ CD4+ T cell	14	-0.01	-0.2	0.18	0.1	0.91
IS	90001859	CD3 on CD8+ T cell	14	-0.06	-0.25	0.12	0.1	0.5
IS	90001860	CD3 on CD39+ CD4+ T cell	14	-0.02	-0.2	0.15	0.09	0.81
IS	90001861	CD3 on CD28+ CD4+ T cell	14	-0.02	-0.18	0.13	0.08	0.76
IS	90001862	CD3 on CD28+ CD4-CD8- T cell	14	0.11	-0.06	0.29	0.09	0.21
IS	90001863	CD3 on CD28+ CD45RA- CD8+ T cell	14	0.04	-0.15	0.22	0.1	0.7
IS	90001864	CD3 on CD28+ CD45RA+ CD8+ T cell	14	0.01	-0.15	0.16	0.08	0.92
IS	90001865	CD3 on CD28- CD8+ T cell	14	-0.1	-0.33	0.14	0.12	0.43
IS	90001866	CD3 on CD39+ CD8+ T cell	14	0.04	-0.16	0.23	0.1	0.71
IS	90001867	CD3 on CD4+ T cell	14	-0.03	-0.18	0.13	0.08	0.73
IS	90001868	CD3 on CD4 regulatory T cell	3	0.02	-0.38	0.42	0.21	0.92
IS	90001869	CD3 on resting CD4 regulatory T cell	14	-0.11	-0.29	0.06	0.09	0.19
IS	90001870	CD34 on Hematopoietic Stem Cell	14	-0.03	-0.24	0.17	0.1	0.76
IS	90001871	HVEM on T cell	14	0.09	-0.14	0.32	0.12	0.43
IS	90001872	HVEM on naive CD8+ T cell	14	0.09	-0.13	0.32	0.11	0.43
IS	90001873	HVEM on Effector Memory CD8+ T cell	14	0.09	-0.14	0.32	0.12	0.43
IS	90001874	HVEM on Terminally Differentiated CD8+ T cell	14	0.05	-0.18	0.29	0.12	0.64
IS	90001875	HVEM on CD4+ T cell	14	0.14	-0.09	0.36	0.11	0.23
IS	90001876	HVEM on Central Memory CD4+ T cell	14	0.11	-0.12	0.33	0.11	0.34
IS	90001877	HVEM on naive CD4+ T cell	14	0.12	-0.1	0.34	0.11	0.29
IS	90001878	HVEM on Effector Memory CD4+ T cell	14	0.14	-0.09	0.37	0.12	0.23
IS	90001879	HVEM on Terminally Differentiated CD4+ T cell	14	0.22	-0.02	0.45	0.12	0.07
IS	90001880	HVEM on CD45RA- CD4+ T cell	14	0.13	-0.09	0.36	0.12	0.25
IS	90001881	HVEM on CD8+ T cell	14	0.03	-0.2	0.25	0.12	0.81
IS	90001882	HVEM on Central Memory CD8+ T cell	14	0.15	-0.07	0.38	0.11	0.18
IS	90001883	CD16-CD56 on Natural Killer T	14	-0.05	-0.21	0.11	0.08	0.51
IS	90001884	CD16-CD56 on Natural Killer	14	-0.07	-0.24	0.1	0.09	0.42
IS	90001885	CD16-CD56 on HLA DR+ Natural Killer	14	-0.05	-0.22	0.11	0.08	0.53
IS	90001886	CD28 on CD39+ activated CD4 regulatory T cell	14	0.08	-0.07	0.23	0.08	0.31
IS	90001887	CD28 on secreting CD4 regulatory T cell	14	0.06	-0.1	0.21	0.08	0.46
IS	90001888	CD28 on CD39+ secreting CD4 regulatory T cell	14	0.07	-0.09	0.22	0.08	0.4
IS	90001889	CD28 on activated & secreting CD4 regulatory T cell	14	0.05	-0.11	0.21	0.08	0.57
IS	90001890	CD28 on CD45RA+ CD4+ T cell	14	-0.04	-0.24	0.16	0.1	0.68
IS	90001891	CD28 on CD45RA- CD4 not regulatory T cell	14	0	-0.16	0.16	0.08	1
IS	90001892	CD28 on CD39+ CD4+ T cell	14	0.06	-0.1	0.21	0.08	0.48
IS	90001893	CD28 on CD28+ CD45RA- CD8+ T cell	14	0	-0.17	0.17	0.09	0.98
IS	90001894	CD28 on CD28+ CD4+ T cell	14	0.01	-0.17	0.19	0.09	0.92
IS	90001895	CD28 on CD28+ CD4-CD8- T cell	2	0.37	-0.06	0.8	0.22	0.09
IS	90001896	CD28 on CD28+ CD45RA+ CD8+ T cell	14	-0.05	-0.25	0.16	0.1	0.66
IS	90001897	CD28 on CD39+ CD8+ T cell	14	0.1	-0.08	0.27	0.09	0.27
IS	90001898	CD28 on CD4+ T cell	14	0.02	-0.17	0.21	0.1	0.84
IS	90001899	CD28 on CD4 regulatory T cell	14	0.03	-0.12	0.17	0.08	0.73
IS	90001900	CD28 on resting CD4 regulatory T cell	3	0.17	-0.2	0.55	0.19	0.37
IS	90001901	CD28 on CD39+ resting CD4 regulatory T cell	14	0.01	-0.14	0.17	0.08	0.86
IS	90001902	CD28 on activated CD4 regulatory T cell	14	0.02	-0.14	0.17	0.08	0.82
IS	90001903	CD86 on myeloid Dendritic Cell	14	0	-0.16	0.16	0.08	0.96
IS	90001904	CD86 on CD62L+ myeloid Dendritic Cell	14	0.05	-0.11	0.2	0.08	0.57
IS	90001905	CD86 on monocyte	14	0.04	-0.12	0.2	0.08	0.6
IS	90001906	CD86 on granulocyte	14	0.11	-0.07	0.29	0.09	0.24
IS	90001907	CCR7 on naive CD4+ T cell	14	0.04	-0.14	0.21	0.09	0.7
IS	90001908	CCR7 on naive CD8+ T cell	14	0.17	0	0.33	0.08	0.05
IS	90001909	CD45 on CD14+ monocyte	14	0.01	-0.15	0.16	0.08	0.93
IS	90001910	CD45 on B cell	14	0.16	-0.01	0.33	0.09	0.07
IS	90001911	CD45 on Natural Killer	14	-0.06	-0.25	0.12	0.09	0.5
IS	90001912	CD45 on HLA DR+ Natural Killer	14	0.04	-0.11	0.2	0.08	0.59
IS	90001913	CD45 on granulocyte	14	-0.1	-0.29	0.08	0.1	0.28
IS	90001914	CD45 on lymphocyte	14	0.03	-0.13	0.18	0.08	0.74
IS	90001915	CD45 on T cell	14	0.03	-0.12	0.18	0.08	0.68
IS	90001916	CD45 on CD4+ T cell	14	-0.02	-0.19	0.15	0.09	0.84
IS	90001917	CD45 on CD8+ T cell	14	0.08	-0.07	0.22	0.07	0.29
IS	90001918	CD45 on HLA DR+ T cell	14	0	-0.15	0.16	0.08	0.98
IS	90001919	CD45 on Natural Killer T	14	0.04	-0.11	0.2	0.08	0.6
IS	90001920	CD45 on HLA DR+ CD4+ T cell	14	-0.04	-0.19	0.11	0.08	0.6
IS	90001921	CD45 on HLA DR+ CD8+ T cell	14	0.06	-0.13	0.26	0.1	0.53
IS	90001922	CD127 on T cell	14	0.07	-0.08	0.23	0.08	0.35
IS	90001923	CD127 on CD45RA- CD4 not regulatory T cell	14	0.08	-0.08	0.24	0.08	0.32
IS	90001924	CD127 on CD28+ CD4+ T cell	14	0.06	-0.12	0.23	0.09	0.54
IS	90001925	CD127 on CD28+ CD4-CD8- T cell	14	0.12	-0.04	0.27	0.08	0.13
IS	90001926	CD127 on granulocyte	14	0.16	-0.08	0.4	0.12	0.19
IS	90001927	CD127 on CD8+ T cell	14	0.08	-0.07	0.22	0.08	0.32
IS	90001928	CD127 on CD28+ CD45RA- CD8+ T cell	14	0.09	-0.07	0.26	0.08	0.25
IS	90001929	CD127 on CD28+ CD45RA+ CD8+ T cell	14	0.03	-0.14	0.2	0.09	0.71
IS	90001930	CD127 on CD28- CD8+ T cell	14	0	-0.16	0.16	0.08	0.98
IS	90001931	CD127 on CD4+ T cell	3	0.36	-0.02	0.74	0.19	0.06
IS	90001932	CD127 on CD45RA+ CD4+ T cell	14	0.04	-0.14	0.21	0.09	0.7
IS	90001933	CD25 on CD45RA- CD4 not regulatory T cell	14	0.17	0.02	0.31	0.07	0.03
IS	90001934	CD25 on CD45RA+ CD4 not regulatory T cell	14	0.12	-0.03	0.27	0.08	0.11
IS	90001935	CD25 on CD39+ CD4 regulatory T cell	14	0.03	-0.14	0.2	0.09	0.75
IS	90001936	CD25 on CD4 regulatory T cell	14	0.1	-0.07	0.26	0.08	0.25
IS	90001937	CD25 on resting CD4 regulatory T cell	14	0.12	-0.02	0.27	0.07	0.1
IS	90001938	CD25 on CD39+ resting CD4 regulatory T cell	14	0.12	-0.03	0.26	0.08	0.13
IS	90001939	CD25 on activated CD4 regulatory T cell	14	0.07	-0.07	0.22	0.07	0.33
IS	90001940	CD25 on CD39+ activated CD4 regulatory T cell	14	0.07	-0.08	0.23	0.08	0.36
IS	90001941	CD25 on secreting CD4 regulatory T cell	14	0.14	-0.01	0.29	0.07	0.06
IS	90001942	CD25 on CD39+ secreting CD4 regulatory T cell	14	0.13	-0.01	0.28	0.07	0.08
IS	90001943	CD25 on activated & secreting CD4 regulatory T cell	14	0.07	-0.08	0.23	0.08	0.35
IS	90001944	CD123 on plasmacytoid Dendritic Cell	14	0.05	-0.12	0.21	0.08	0.58
IS	90001945	CD123 on CD62L+ plasmacytoid Dendritic Cell	14	0.05	-0.12	0.21	0.08	0.57
IS	90001946	CD33 on CD14+ monocyte	14	-0.08	-0.28	0.13	0.11	0.46
IS	90001947	CD33 on CD33+ HLA DR+ CD14dim	14	-0.17	-0.38	0.04	0.11	0.12
IS	90001948	CD33 on CD33dim HLA DR+ CD11b+	14	-0.09	-0.3	0.12	0.11	0.39
IS	90001949	CD33 on CD33dim HLA DR+ CD11b-	14	-0.14	-0.35	0.06	0.11	0.17
IS	90001950	CD33 on Granulocytic Myeloid-Derived Suppressor Cells	14	-0.22	-0.46	0.01	0.12	0.06
IS	90001951	CD33 on CD66b++ myeloid cell	14	-0.09	-0.31	0.13	0.11	0.43
IS	90001952	CD33 on Monocytic Myeloid-Derived Suppressor Cells	14	-0.11	-0.32	0.1	0.11	0.3
IS	90001953	CD33 on CD33dim HLA DR-	14	-0.17	-0.39	0.04	0.11	0.11
IS	90001954	CD33 on basophil	14	-0.18	-0.4	0.03	0.11	0.09
IS	90001955	CD33 on Immature Myeloid-Derived Suppressor Cells	14	-0.18	-0.39	0.03	0.11	0.1
IS	90001956	CD33 on CD33+ HLA DR+	14	-0.18	-0.39	0.03	0.11	0.1
IS	90001957	CD33 on CD33+ HLA DR+ CD14-	14	-0.17	-0.38	0.04	0.11	0.11
IS	90001958	CD4 on monocyte	14	-0.08	-0.23	0.08	0.08	0.34
IS	90001959	CD4 on HLA DR+ CD4+ T cell	14	-0.01	-0.18	0.16	0.09	0.87
IS	90001960	CD25 on CD4+ T cell	14	0.13	-0.02	0.29	0.08	0.09
IS	90001961	CD25 on CD39+ CD4+ T cell	14	0.05	-0.11	0.21	0.08	0.52
IS	90001962	CD25 on CD28+ CD4+ T cell	3	0.28	-0.2	0.76	0.25	0.25
IS	90001963	FSC-A on myeloid Dendritic Cell	14	-0.01	-0.17	0.15	0.08	0.9
IS	90001964	FSC-A on plasmacytoid Dendritic Cell	14	0.06	-0.1	0.22	0.08	0.47
IS	90001965	FSC-A on monocyte	14	-0.05	-0.21	0.11	0.08	0.55
IS	90001966	FSC-A on granulocyte	14	0.16	-0.01	0.32	0.09	0.07
IS	90001967	FSC-A on CD14+ monocyte	14	-0.02	-0.23	0.19	0.11	0.87
IS	90001968	FSC-A on B cell	14	0.02	-0.16	0.19	0.09	0.86
IS	90001969	FSC-A on Natural Killer	14	-0.12	-0.3	0.05	0.09	0.16
IS	90001970	FSC-A on HLA DR+ Natural Killer	14	0	-0.18	0.18	0.09	0.97
IS	90001971	FSC-A on lymphocyte	14	-0.07	-0.23	0.09	0.08	0.41
IS	90001972	FSC-A on T cell	14	-0.04	-0.19	0.11	0.08	0.56
IS	90001973	FSC-A on CD4+ T cell	14	-0.08	-0.24	0.09	0.09	0.37
IS	90001974	FSC-A on CD8+ T cell	14	-0.04	-0.21	0.13	0.09	0.67
IS	90001975	FSC-A on HLA DR+ T cell	14	-0.03	-0.21	0.15	0.09	0.77
IS	90001976	FSC-A on Natural Killer T	14	-0.04	-0.19	0.11	0.08	0.56
IS	90001977	FSC-A on HLA DR+ CD4+ T cell	14	-0.05	-0.24	0.14	0.1	0.6
IS	90001978	FSC-A on HLA DR+ CD8+ T cell	14	0.08	-0.08	0.24	0.08	0.32
IS	90001979	CD16 on CD14- CD16+ monocyte	14	-0.02	-0.17	0.13	0.08	0.8
IS	90001980	CD40 on CD14+ CD16- monocyte	14	0.16	0.02	0.3	0.07	0.03
IS	90001981	CD40 on CD14+ CD16+ monocyte	14	0.04	-0.11	0.2	0.08	0.57
IS	90001982	CCR2 on CD14- CD16+ monocyte	14	-0.13	-0.29	0.04	0.08	0.13
IS	90001983	CD14 on CD14+ CD16+ monocyte	14	0.02	-0.13	0.16	0.07	0.83
IS	90001984	HLA DR on CD14- CD16+ monocyte	14	0.05	-0.09	0.19	0.07	0.48
IS	90001985	CD40 on monocytes	14	0.17	0	0.34	0.09	0.05
IS	90001986	CD14 on CD14+ CD16- monocyte	14	0.05	-0.11	0.2	0.08	0.56
IS	90001987	CD64 on CD14+ CD16- monocyte	14	0.06	-0.08	0.21	0.07	0.38
IS	90001988	HLA DR on CD14+ CD16- monocyte	14	0.12	-0.02	0.27	0.07	0.1
IS	90001989	CD40 on CD14- CD16+ monocyte	14	0.09	-0.09	0.27	0.09	0.34
IS	90001990	CD64 on CD14- CD16+ monocyte	14	0.05	-0.09	0.2	0.07	0.46
IS	90001991	HLA DR on CD14+ monocyte	14	0.13	-0.01	0.28	0.07	0.07
IS	90001992	CCR2 on CD14+ CD16+ monocyte	14	-0.09	-0.26	0.08	0.09	0.31
IS	90001993	PDL-1 on CD14+ CD16- monocyte	14	0.09	-0.05	0.23	0.07	0.22
IS	90001994	CX3CR1 on CD14- CD16-	14	-0.09	-0.23	0.05	0.07	0.22
IS	90001995	CX3CR1 on monocyte	14	-0.09	-0.27	0.09	0.09	0.31
IS	90001996	CX3CR1 on CD14+ CD16+ monocyte	14	-0.14	-0.33	0.05	0.1	0.15
IS	90001997	CX3CR1 on CD14+ CD16- monocyte	14	-0.11	-0.29	0.07	0.09	0.22
IS	90001998	PDL-1 on CD14+ CD16+ monocyte	14	0.02	-0.14	0.18	0.08	0.79
IS	90001999	PDL-1 on CD14- CD16+ monocyte	14	0.02	-0.13	0.16	0.07	0.82
IS	90002000	PDL-1 on CD14- CD16-	14	0.11	-0.03	0.25	0.07	0.11
IS	90002001	CD64 on CD14- CD16-	14	0.14	-0.02	0.29	0.08	0.08
IS	90002002	PDL-1 on monocyte	14	0.05	-0.09	0.2	0.07	0.45
IS	90002003	CCR2 on CD14- CD16-	14	0.08	-0.09	0.25	0.09	0.37
IS	90002004	CCR2 on CD14+ CD16- monocyte	14	0.13	-0.02	0.27	0.08	0.1
IS	90002005	CD16 on CD14+ CD16+ monocyte	14	0	-0.15	0.16	0.08	0.97
IS	90002006	CD64 on monocyte	14	0.05	-0.09	0.2	0.07	0.49
IS	90002007	HLA DR on CD14+ CD16+ monocyte	14	0.1	-0.04	0.25	0.07	0.16
IS	90002008	CCR2 on monocyte	14	0.1	-0.05	0.24	0.08	0.21
IS	90002009	HLA DR on CD14- CD16-	14	0.1	-0.08	0.29	0.09	0.28
IS	90002010	HLA DR on monocyte	14	0.13	-0.01	0.28	0.07	0.07
IS	90002011	CD64 on CD14+ CD16+ monocyte	13	0.06	-0.09	0.22	0.08	0.4
IS	90002012	CX3CR1 on CD14- CD16+ monocyte	14	-0.09	-0.25	0.06	0.08	0.24
IS	90002013	CCR2 on myeloid Dendritic Cell	14	0.04	-0.12	0.2	0.08	0.63
IS	90002014	CCR2 on CD62L+ myeloid Dendritic Cell	14	0.03	-0.13	0.19	0.08	0.69
IS	90002015	CCR2 on plasmacytoid Dendritic Cell	14	0.03	-0.13	0.19	0.08	0.71
IS	90002016	CCR2 on CD62L+ plasmacytoid Dendritic Cell	14	0.03	-0.13	0.19	0.08	0.73
IS	90002017	CCR2 on monocyte	14	0.01	-0.15	0.18	0.08	0.9
IS	90002018	CCR2 on granulocyte	14	-0.04	-0.2	0.12	0.08	0.63
IS	90002019	CD14 on Monocytic Myeloid-Derived Suppressor Cells	14	-0.1	-0.31	0.1	0.11	0.32
IS	90002020	CD14 on CD33+ HLA DR+ CD14dim	14	0.08	-0.12	0.29	0.11	0.43
IS	90002021	CD14 on CD33dim HLA DR+ CD11b+	14	-0.06	-0.26	0.15	0.1	0.58
IS	90002022	CD4 on CD4+ T cell	14	-0.05	-0.21	0.11	0.08	0.56
IS	90002023	CD4 on Central Memory CD4+ T cell	14	-0.02	-0.18	0.14	0.08	0.82
IS	90002024	CD4 on naive CD4+ T cell	14	-0.06	-0.22	0.09	0.08	0.43
IS	90002025	CD4 on Effector Memory CD4+ T cell	14	-0.02	-0.17	0.14	0.08	0.84
IS	90002026	CD4 on Terminally Differentiated CD4+ T cell	14	0.04	-0.12	0.19	0.08	0.64
IS	90002027	CD4 on CD45RA+ CD4+ T cell	14	-0.03	-0.19	0.13	0.08	0.68
IS	90002028	CD19 on B cell	14	0.09	-0.1	0.27	0.09	0.34
IS	90002029	CD39 on CD39+ CD8+ T cell	14	0.01	-0.14	0.17	0.08	0.88
IS	90002030	CD39 on CD39+ activated CD4 regulatory T cell	14	-0.01	-0.19	0.16	0.09	0.87
IS	90002031	CD39 on CD39+ secreting CD4 regulatory T cell	14	-0.03	-0.2	0.14	0.09	0.71
IS	90002032	CD39 on CD39+ CD4+ T cell	14	-0.03	-0.21	0.15	0.09	0.76
IS	90002033	CD39 on granulocyte	14	-0.07	-0.25	0.12	0.09	0.48
IS	90002034	CD39 on monocyte	14	0.01	-0.16	0.19	0.09	0.89
IS	90002035	CD80 on myeloid Dendritic Cell	14	0.01	-0.15	0.17	0.08	0.88
IS	90002036	CD80 on CD62L+ myeloid Dendritic Cell	14	0.03	-0.13	0.19	0.08	0.7
IS	90002037	CD80 on plasmacytoid Dendritic Cell	14	0	-0.16	0.16	0.08	1
IS	90002038	CD80 on CD62L+ plasmacytoid Dendritic Cell	14	0	-0.16	0.16	0.08	0.99
IS	90002039	CD80 on monocyte	14	-0.12	-0.28	0.04	0.08	0.15
IS	90002040	CD80 on granulocyte	14	0.18	0.02	0.34	0.08	0.03
IS	90002041	CD45 on lymphocyte	14	-0.03	-0.25	0.19	0.11	0.81
IS	90002042	CD45 on CD33+ HLA DR+ CD14-	14	-0.12	-0.33	0.09	0.11	0.26
IS	90002043	CD45 on CD33+ HLA DR+ CD14dim	14	-0.03	-0.27	0.2	0.12	0.78
IS	90002044	CD45 on CD33dim HLA DR+ CD11b-	14	-0.1	-0.31	0.11	0.11	0.34
IS	90002045	CD45 on CD33- HLA DR-	14	-0.1	-0.3	0.11	0.11	0.36
IS	90002046	CD45 on CD33- HLA DR+	14	-0.11	-0.32	0.09	0.11	0.29
IS	90002047	CD45 on Granulocytic Myeloid-Derived Suppressor Cells	14	-0.2	-0.43	0.03	0.12	0.09
IS	90002048	CD45 on CD66b++ myelod cell	14	-0.1	-0.31	0.11	0.11	0.37
IS	90002049	CD45 on Monocytic Myeloid-Derived Suppressor Cells	14	-0.06	-0.26	0.15	0.11	0.6
IS	90002050	CD45 on CD33dim HLA DR-	14	-0.3	-0.51	-0.09	0.11	0.01
IS	90002051	CD45 on basophil	14	-0.32	-0.56	-0.09	0.12	0.01
IS	90002052	CD45 on Immature Myeloid-Derived Suppressor Cells	14	-0.11	-0.37	0.15	0.13	0.4
IS	90002053	CD45 on CD33+ HLA DR+	14	-0.09	-0.3	0.12	0.11	0.4
IS	90002054	CD8 on Central Memory CD8+ T cell	14	0.04	-0.13	0.21	0.09	0.63
IS	90002055	CD8 on naive CD8+ T cell	14	0.03	-0.15	0.22	0.09	0.71
IS	90002056	CD8 on Effector Memory CD8+ T cell	14	0.01	-0.14	0.17	0.08	0.85
IS	90002057	CD8 on Terminally Differentiated CD8+ T cell	14	-0.01	-0.18	0.16	0.09	0.93
IS	90002058	CD8 on CD8+ T cell	14	-0.08	-0.23	0.08	0.08	0.33
IS	90002059	CD8 on Natural Killer T	14	-0.1	-0.25	0.05	0.08	0.19
IS	90002060	CD8 on HLA DR+ CD8+ T cell	14	-0.11	-0.26	0.04	0.08	0.16
IS	90002061	CD4 on CD39+ CD4+ T cell	14	-0.02	-0.18	0.14	0.08	0.79
IS	90002062	CD4 on CD28+ CD4+ T cell	14	-0.06	-0.22	0.1	0.08	0.47
IS	90002063	CD4 on CD4 regulatory T cell	14	-0.06	-0.22	0.1	0.08	0.45
IS	90002064	CD4 on resting CD4 regulatory T cell	14	-0.09	-0.25	0.06	0.08	0.24
IS	90002065	CD4 on CD39+ resting CD4 regulatory T cell	14	-0.05	-0.21	0.11	0.08	0.52
IS	90002066	CD4 on activated CD4 regulatory T cell	14	-0.05	-0.21	0.12	0.08	0.57
IS	90002067	CD4 on CD39+ activated CD4 regulatory T cell	14	0.01	-0.17	0.19	0.09	0.93
IS	90002068	CD4 on secreting CD4 regulatory T cell	14	-0.02	-0.19	0.16	0.09	0.84
IS	90002069	CD4 on CD39+ secreting CD4 regulatory T cell	14	-0.03	-0.19	0.12	0.08	0.69
IS	90002070	CD4 on activated & secreting CD4 regulatory T cell	14	-0.04	-0.21	0.12	0.08	0.63
IS	90002071	SSC-A on myeloid Dendritic Cell	14	0.1	-0.06	0.26	0.08	0.23
IS	90002072	SSC-A on plasmacytoid Dendritic Cell	14	0.09	-0.09	0.27	0.09	0.34
IS	90002073	SSC-A on monocyte	14	0	-0.18	0.17	0.09	0.98
IS	90002074	SSC-A on CD14+ monocyte	14	0	-0.21	0.21	0.11	1
IS	90002075	SSC-A on B cell	14	0.12	-0.04	0.29	0.08	0.14
IS	90002076	SSC-A on Natural Killer	14	0.02	-0.13	0.18	0.08	0.77
IS	90002077	SSC-A on HLA DR+ Natural Killer	14	0.05	-0.11	0.2	0.08	0.53
IS	90002078	SSC-A on granulocyte	14	-0.01	-0.21	0.18	0.1	0.89
IS	90002079	SSC-A on lymphocyte	14	0.01	-0.14	0.15	0.07	0.94
IS	90002080	SSC-A on T cell	14	0.01	-0.14	0.15	0.07	0.92
IS	90002081	SSC-A on CD4+ T cell	14	-0.05	-0.2	0.1	0.08	0.51
IS	90002082	SSC-A on CD8+ T cell	14	0.02	-0.14	0.19	0.08	0.77
IS	90002083	SSC-A on HLA DR+ T cell	14	0.09	-0.07	0.24	0.08	0.26
IS	90002084	SSC-A on Natural Killer T	14	0.04	-0.12	0.19	0.08	0.64
IS	90002085	SSC-A on HLA DR+ CD4+ T cell	14	0.03	-0.12	0.18	0.08	0.72
IS	90002086	SSC-A on HLA DR+ CD8+ T cell	14	0.18	0.03	0.33	0.08	0.02
IS	90002087	CD11c on myeloid Dendritic Cell	14	0.07	-0.1	0.24	0.09	0.4
IS	90002088	CD11c on CD62L+ myeloid Dendritic Cell	14	0.07	-0.09	0.22	0.08	0.4
IS	90002089	CD11c on monocyte	14	-0.01	-0.17	0.15	0.08	0.91
IS	90002090	CD11c on granulocyte	14	-0.22	-0.38	-0.06	0.08	0.01
IS	90002091	CD11b on CD14+ monocyte	14	0.1	-0.13	0.34	0.12	0.39
IS	90002092	CD11b on Granulocytic Myeloid-Derived Suppressor Cells	3	-0.1	-0.68	0.48	0.3	0.73
IS	90002093	CD11b on CD66b++ myeloid cell	14	-0.06	-0.27	0.15	0.11	0.6
IS	90002094	CD11b on Monocytic Myeloid-Derived Suppressor Cells	14	0.1	-0.17	0.36	0.13	0.48
IS	90002095	CD11b on CD33dim HLA DR-	14	-0.1	-0.37	0.17	0.14	0.46
IS	90002096	CD11b on basophil	14	-0.1	-0.35	0.15	0.13	0.42
IS	90002097	CD11b on CD33+ HLA DR+ CD14dim	14	0.16	-0.07	0.39	0.12	0.17
IS	90002098	CD45RA on naive CD4+ T cell	14	-0.2	-0.35	-0.05	0.08	0.01
IS	90002099	CD4RA on Terminally Differentiated CD4+ T cell	14	-0.05	-0.2	0.11	0.08	0.56
IS	90002100	CD45RA on naive CD8+ T cell	14	-0.19	-0.35	-0.04	0.08	0.01
IS	90002101	CD45RA on Terminally Differentiated CD8+ T cell	14	-0.04	-0.21	0.13	0.09	0.66
IS	90002102	CD45RA on resting CD4 regulatory T cell	14	-0.08	-0.24	0.08	0.08	0.34
IS	90002103	CD45RA on CD39+ resting CD4 regulatory T cell	3	0	-0.86	0.85	0.44	0.99
IS	90002104	HLA DR on myeloid Dendritic Cell	14	-0.07	-0.25	0.12	0.09	0.48
IS	90002105	HLA DR on plasmacytoid Dendritic Cell	14	0.1	-0.2	0.41	0.16	0.51
IS	90002106	HLA DR on Dendritic Cell	14	0.03	-0.13	0.2	0.08	0.69
IS	90002107	HLA DR on Hematopoietic Stem Cell	3	0.46	-0.04	0.96	0.26	0.07
IS	90002108	HLA DR on CD33+ HLA DR+ CD14-	14	-0.15	-0.36	0.06	0.11	0.16
IS	90002109	HLA DR on CD33+ HLA DR+ CD14dim	14	-0.09	-0.3	0.11	0.11	0.37
IS	90002110	HLA DR on CD33dim HLA DR+ CD11b+	14	0.05	-0.17	0.27	0.11	0.66
IS	90002111	HLA DR on CD33dim HLA DR+ CD11b-	14	0.04	-0.19	0.26	0.11	0.76
IS	90002112	HLA DR on CD33- HLA DR+	14	0.07	-0.24	0.39	0.16	0.65
IS	90002113	HLA DR on HLA DR+ T cell	14	-0.15	-0.3	0.01	0.08	0.06
IS	90002114	HLA DR on HLA DR+ CD4+ T cell	14	0.03	-0.11	0.18	0.08	0.65
IS	90002115	HLA DR on HLA DR+ CD8+ T cell	14	-0.12	-0.27	0.02	0.08	0.1
IS	90002116	HLA DR on B cell	14	-0.16	-0.47	0.16	0.16	0.32
IS	90002117	HLA DR on HLA DR+ Natural Killer	14	0.06	-0.11	0.23	0.09	0.49
IS	90002118	CD8 on CD28+ CD45RA- CD8+ T cell	14	0.05	-0.1	0.21	0.08	0.51
IS	90002119	CD8 on CD28+ CD45RA+ CD8+ T cell	14	0.02	-0.13	0.18	0.08	0.77
IS	90002120	CD8 on CD28- CD8+ T cell	14	-0.03	-0.21	0.15	0.09	0.74
IS	90002121	CD8 on CD39+ CD8+ T cell	14	0	-0.15	0.16	0.08	0.97
