# Supplementary material for: Genetic insights into the relationship between immune cell characteristics and ischemic stroke: A bidirectional Mendelian randomization study
Source: Eur J Neurol. 2024 Feb 7;31(5):e16226. doi: 10.1111/ene.16226 (PMC11236043; doi:10.1111/ene.16226)
Supplement: Supplementary file 9 — Table S8 [file ENE-31-e16226-s001.xlsx]

## Sheet: data1
Sensitivity analysis of reverse Mendelian randomization
Exposures	Outcomes	Q	Q_df	Q_pval	Egger_intercept	se	UP	DOWM	Pval
IS	90001702	14.1503	13	0.363345	-0.00979023	0.0210325	0.0314335	-0.051014	0.649922
IS	90001703	12.3246	13	0.50122	-0.0138279	0.0195387	0.0244681	-0.0521238	0.492638
IS	90001704	19.6112	13	0.105339	-0.0288498	0.0235111	0.017232	-0.0749316	0.243327
IS	90001705	15.5851	13	0.272259	-0.0197216	0.0214942	0.0224071	-0.0618503	0.376937
IS	90001706	17.8457	13	0.163466	-0.022986	0.0325114	0.0407364	-0.0867084	0.49306
IS	90001707	18.6671	13	0.133794	-0.013652	0.0337518	0.0525015	-0.0798056	0.692974
IS	90001708	14.0026	13	0.373661	-0.0170324	0.0205469	0.0232395	-0.0573043	0.423314
IS	90001709	17.3172	13	0.185207	-0.0235015	0.0224507	0.0205019	-0.0675048	0.315818
IS	90001710	12.4918	13	0.487784	-0.0267774	0.0194871	0.0114173	-0.0649721	0.194529
IS	90001711	13.2014	13	0.432379	-0.0267948	0.0194403	0.0113081	-0.0648978	0.193261
IS	90001712	12.6284	13	0.476904	-0.0178686	0.0194983	0.0203481	-0.0560852	0.377498
IS	90001714	1.10887	2	0.574398	-0.0277654	0.054214	0.0784941	-0.134025	0.698678
IS	90001715	13.8129	13	0.387155	-0.0153274	0.020468	0.0247899	-0.0554447	0.468374
IS	90001716	20.7499	13	0.0780257	-0.0300271	0.0242044	0.0174134	-0.0774676	0.238474
IS	90001717	13.7379	13	0.392559	-0.00952606	0.0207072	0.03106	-0.0501121	0.653714
IS	90001718	13.2141	13	0.431416	-0.0147685	0.0200806	0.0245896	-0.0541265	0.476191
IS	90001719	18.4652	13	0.140643	-0.0267675	0.0229523	0.0182189	-0.071754	0.266178
IS	90001720	13.5024	13	0.409798	-0.0142915	0.0203497	0.0255939	-0.0541769	0.495893
IS	90001725	13.4084	13	0.416787	0.0132206	0.0197719	0.0519734	-0.0255323	0.516372
IS	90001727	11.1751	13	0.596154	-0.0157711	0.0265615	0.0362894	-0.0678316	0.563699
IS	90001737	14.6418	13	0.330246	0.00746253	0.0209244	0.0484743	-0.0335493	0.727552
IS	90001742	11.0466	13	0.606914	0.0256886	0.0193129	0.0635418	-0.0121646	0.208203
IS	90001783	15.5503	13	0.274271	0.0161806	0.0211684	0.0576706	-0.0253094	0.459411
IS	90001795	16.0073	13	0.248735	0.0273411	0.0206566	0.067828	-0.0131458	0.210297
IS	90001819	14.0815	13	0.368131	-0.00089625	0.0207938	0.0398597	-0.0416522	0.966329
IS	90001829	18.4203	13	0.142201	-0.0262736	0.0229889	0.0187846	-0.0713318	0.275378
IS	90001843	14.0473	13	0.370519	0.0102972	0.0228866	0.0551549	-0.0345606	0.660787
IS	90001908	14.1156	13	0.365751	0.013958	0.0226495	0.0583509	-0.030435	0.549235
IS	90001933	9.96816	13	0.696536	0.00233625	0.019871	0.0412834	-0.0366109	0.908353
IS	90002050	12.1198	13	0.517844	-0.0160654	0.0285414	0.0398757	-0.0720066	0.583879
IS	90002086	12.6225	13	0.477376	0.0263391	0.0206235	0.0667612	-0.014083	0.225712
IS	90002098	13.0206	13	0.446223	0.019529	0.0202641	0.0592466	-0.0201886	0.354203
IS	90002100	12.0942	13	0.519937	0.0138095	0.0207713	0.0545212	-0.0269023	0.518729
IS	90001980	12.1737	13	0.513454	0.0003352	0.0195041	0.0385632	-0.0378928	0.986571
IS	90002040	6.69615	13	0.917124	0.0153862	0.0216646	0.0578488	-0.0270764	0.491152
IS	90002051	15.5478	13	0.274414	-0.0194755	0.0320205	0.0432846	-0.0822356	0.554379
IS	90002090	11.8579	13	0.53933	0.00164737	0.0218523	0.0444779	-0.0411832	0.94115

## Sheet: Data 2 Keep two decimal places
Sensitivity analysis of reverse Mendelian randomization
Exposures	Outcomes	Q	Q_df	Q_pval	Egger_intercept	se	UP	DOWM	Pval
IS	90001702	14.15	13	0.36	-0.01	0.02	0.03	-0.05	0.65
IS	90001703	12.32	13	0.5	-0.01	0.02	0.02	-0.05	0.49
IS	90001704	19.61	13	0.11	-0.03	0.02	0.02	-0.07	0.24
IS	90001705	15.59	13	0.27	-0.02	0.02	0.02	-0.06	0.38
IS	90001706	17.85	13	0.16	-0.02	0.03	0.04	-0.09	0.49
IS	90001707	18.67	13	0.13	-0.01	0.03	0.05	-0.08	0.69
IS	90001708	14	13	0.37	-0.02	0.02	0.02	-0.06	0.42
IS	90001709	17.32	13	0.19	-0.02	0.02	0.02	-0.07	0.32
IS	90001710	12.49	13	0.49	-0.03	0.02	0.01	-0.06	0.19
IS	90001711	13.2	13	0.43	-0.03	0.02	0.01	-0.06	0.19
IS	90001712	12.63	13	0.48	-0.02	0.02	0.02	-0.06	0.38
IS	90001714	1.11	2	0.57	-0.03	0.05	0.08	-0.13	0.7
IS	90001715	13.81	13	0.39	-0.02	0.02	0.02	-0.06	0.47
IS	90001716	20.75	13	0.08	-0.03	0.02	0.02	-0.08	0.24
IS	90001717	13.74	13	0.39	-0.01	0.02	0.03	-0.05	0.65
IS	90001718	13.21	13	0.43	-0.01	0.02	0.02	-0.05	0.48
IS	90001719	18.47	13	0.14	-0.03	0.02	0.02	-0.07	0.27
IS	90001720	13.5	13	0.41	-0.01	0.02	0.03	-0.05	0.5
IS	90001725	13.41	13	0.42	0.01	0.02	0.05	-0.03	0.52
IS	90001727	11.18	13	0.6	-0.02	0.03	0.04	-0.07	0.56
IS	90001737	14.64	13	0.33	0.01	0.02	0.05	-0.03	0.73
IS	90001742	11.05	13	0.61	0.03	0.02	0.06	-0.01	0.21
IS	90001783	15.55	13	0.27	0.02	0.02	0.06	-0.03	0.46
IS	90001795	16.01	13	0.25	0.03	0.02	0.07	-0.01	0.21
IS	90001819	14.08	13	0.37	0	0.02	0.04	-0.04	0.97
IS	90001829	18.42	13	0.14	-0.03	0.02	0.02	-0.07	0.28
IS	90001843	14.05	13	0.37	0.01	0.02	0.06	-0.03	0.66
IS	90001908	14.12	13	0.37	0.01	0.02	0.06	-0.03	0.55
IS	90001933	9.97	13	0.7	0	0.02	0.04	-0.04	0.91
IS	90002050	12.12	13	0.52	-0.02	0.03	0.04	-0.07	0.58
IS	90002086	12.62	13	0.48	0.03	0.02	0.07	-0.01	0.23
IS	90002098	13.02	13	0.45	0.02	0.02	0.06	-0.02	0.35
IS	90002100	12.09	13	0.52	0.01	0.02	0.05	-0.03	0.52
IS	90001980	12.17	13	0.51	0	0.02	0.04	-0.04	0.99
IS	90002040	6.7	13	0.92	0.02	0.02	0.06	-0.03	0.49
IS	90002051	15.55	13	0.27	-0.02	0.03	0.04	-0.08	0.55
IS	90002090	11.86	13	0.54	0	0.02	0.04	-0.04	0.94
